# Supplementary material for: Crystal structures of three sterically congested disilanes
Source: Acta Crystallogr E Crystallogr Commun. 2017 Feb 28;73(Pt 3):448–52. doi: 10.1107/S2056989017002602 (PMC5347074; doi:10.1107/S2056989017002602)
Supplement: Supplementary file 1 [file e-73-00448-sup1.cif]

##############################################################################
#                                                                            #
# This CIF contains the data in a paper accepted for publication in          #
# Acta Crystallographica Section E. It conforms to the requirements of       #
# Notes for Authors for Acta Crystallographica Section E, and has been       #
# peer reviewed under the auspices of the IUCr Commission on Journals.       #
#                                                                            #
# Full details of the Crystallographic Information File format               #
# are given in the paper "The Crystallographic Information File (CIF):       #
# a New Standard Archive File for Crystallography" by S. R. Hall, F. H.      #
# Allen and I. D. Brown [Acta Cryst. (1991), A47, 655-685].                  #
#                                                                            #
# The current version of the core CIF dictionary is obtainable from          #
# ftp://ftp.iucr.org/pub/cif_core.dic.                                       #
#                                                                            #
# Software is freely available for graphical display of the structure(s)     #
# in this CIF. For information consult the CIF software page                 #
# http://www.iucr.org/resources/cif/software.                                #
#                                                                            #
# This file may be used for bona fide research purposes within the           #
# scientific community so long as proper attribution is given to the journal # 
# article from which it was obtained.                                        #
#                                                                            #
##############################################################################
data_1
_audit_creation_method     'SHELXL-2014/7'
_chemical_name_systematic
;
1,1,2,2-Tetraisopropyl-1,2-diphenyldisilane
;
_chemical_name_common     ?
_chemical_formula_moiety     'C24 H38 Si2'
_chemical_formula_sum     'C24 H38 Si2'
_chemical_formula_iupac     'C24 H38 Si2'
_chemical_formula_weight     382.72
_chemical_melting_point     ?
_shelx_space_group_comment
;
The symmetry employed for this shelxl refinement is uniquely defined
by the following loop, which should always be used as a source of
symmetry information in preference to the above space-group names.
They are only intended as comments.
;
_space_group_crystal_system     monoclinic
_space_group_name_H-M_alt     'P 21/n'
_space_group_name_Hall     '-P 2yn'
loop_
    _space_group_symop_operation_xyz
    'x, y, z'
    '-x+1/2, y+1/2, -z+1/2'
    '-x, -y, -z'
    'x-1/2, -y-1/2, z-1/2'
_cell_length_a     19.8418(14)
_cell_length_b     8.2554(6)
_cell_length_c     28.454(2)
_cell_angle_alpha     90
_cell_angle_beta     97.8380(10)
_cell_angle_gamma     90
_cell_volume     4617.3(6)
_cell_formula_units_Z     8
_cell_measurement_reflns_used     9612
_cell_measurement_theta_min     2.359
_cell_measurement_theta_max     29.352
_cell_measurement_temperature     100(2)
_exptl_crystal_description     block
_exptl_crystal_colour     colorless
_exptl_crystal_size_max     0.224
_exptl_crystal_size_mid     0.190
_exptl_crystal_size_min     0.142
_exptl_crystal_density_diffrn     1.101
_exptl_crystal_density_meas     ?
_exptl_crystal_density_method     'not measured'
_exptl_crystal_F_000     1680
_exptl_absorpt_coefficient_mu     0.159
_exptl_absorpt_correction_type     multi-scan
_exptl_absorpt_process_details
;
(<i>SADABS</i>; Bruker, 2016)
;
_shelx_estimated_absorpt_T_min     0.965
_shelx_estimated_absorpt_T_max     0.978
_exptl_absorpt_correction_T_min     0.96
_exptl_absorpt_correction_T_max     0.98
_exptl_special_details
;
The diffraction data were obtained from 3 sets of 400 frames,
each of width 0.5\% in \w, colllected at \f = 0.00,
90.00 and 180.00\% and 2 sets of 800 frames, each of
width 0.45\% in \f, collected at \w = --30.00 and 210.00\%.
The scan time was 15 sec/frame.
;
_diffrn_ambient_temperature     100(2)
_diffrn_radiation_type     MoK\a
_diffrn_radiation_wavelength     0.71073
_diffrn_radiation_monochromator     graphite
_diffrn_measurement_device_type     'Bruker SMART APEX CCD'
_diffrn_measurement_method     '\f and \w scans'
_diffrn_detector_area_resol_mean     ?
_diffrn_reflns_number     81051
_diffrn_reflns_av_R_equivalents     0.0464
_diffrn_reflns_theta_min     2.072
_diffrn_reflns_theta_max     29.656
_diffrn_reflns_theta_full     28.750
_diffrn_measured_fraction_theta_max     0.947
_diffrn_measured_fraction_theta_full     0.995
_diffrn_reflns_limit_h_min     -27
_diffrn_reflns_limit_h_max     27
_diffrn_reflns_limit_k_min     -11
_diffrn_reflns_limit_k_max     11
_diffrn_reflns_limit_l_min     -39
_diffrn_reflns_limit_l_max     38
_refine_special_details
;
Refinement of F^2^ against ALL reflections.  The weighted R-factor wR and
goodness of fit S are based on F^2^, conventional R-factors R are based
on F, with F set to zero for negative F^2^. The threshold expression of
F^2^ > 2sigma(F^2^) is used only for calculating R-factors(gt) etc. and is
not relevant to the choice of reflections for refinement.  R-factors based
on F^2^ are statistically about twice as large as those based on F, and R-
factors based on ALL data will be even larger. H-atoms attached to carbon
were placed in calculated positions (C---H = 0.95 - 1.00 \%A). All were
included as riding contributions with isotropic displacement parameters
1.2 - 1.5 times those of the attached atoms.
;
_reflns_number_total     12375
_reflns_number_gt     10320
_reflns_threshold_expression     'I > 2\s(I)'
_refine_ls_structure_factor_coef     Fsqd
_refine_ls_matrix_type     full
_refine_ls_R_factor_all     0.0471
_refine_ls_R_factor_gt     0.0363
_refine_ls_wR_factor_gt     0.0886
_refine_ls_wR_factor_ref     0.0959
_refine_ls_goodness_of_fit_ref     1.033
_refine_ls_restrained_S_all     1.033
_refine_ls_number_reflns     12375
_refine_ls_number_parameters     485
_refine_ls_number_restraints     0
_refine_ls_hydrogen_treatment     constr
_refine_ls_weighting_scheme     calc
_refine_ls_weighting_details
              'w=1/[\s^2^(Fo^2^)+(0.0424P)^2^+1.8169P] where P=(Fo^2^+2Fc^2^)/3'
_atom_sites_solution_hydrogens     geom
_atom_sites_solution_primary     direct
_atom_sites_solution_secondary     difmap
_refine_ls_shift/su_max     0.002
_refine_ls_shift/su_mean     0.000
_refine_diff_density_max     0.387
_refine_diff_density_min     -0.286
_refine_ls_extinction_method     none
_refine_ls_extinction_coef     .
loop_
    _atom_type_symbol
    _atom_type_description
    _atom_type_scat_dispersion_real
    _atom_type_scat_dispersion_imag
    _atom_type_scat_source
    'C' 'C' 0.0033 0.0016
                         'International Tables Vol C Tables 4.2.6.8 and 6.1.1.4'
    'H' 'H' 0.0000 0.0000
                         'International Tables Vol C Tables 4.2.6.8 and 6.1.1.4'
    'Si' 'Si' 0.0817 0.0704
                         'International Tables Vol C Tables 4.2.6.8 and 6.1.1.4'
_computing_data_collection
;
<i>APEX3</i> (Bruker, 2016)
;
_computing_cell_refinement
;
<i>SAINT</i> (Bruker, 2016)
;
_computing_data_reduction
;
<i>SAINT</i> (Bruker, 2016)
;
_computing_structure_solution
;
<i>SHELXT</i> (Sheldrick, 2015<i>a</i>)
;
_computing_structure_refinement
;
<i>SHELXL2014</i> (Sheldrick, 2015<i>b</i>)
;
_computing_molecular_graphics
;
<i>DIAMOND</i> (Brandenburg & Putz, 2012)
;
_computing_publication_material
;
<i>SHELXTL</i> (Sheldrick, 2008)
;
loop_
    _atom_site_type_symbol
    _atom_site_label
    _atom_site_fract_x
    _atom_site_fract_y
    _atom_site_fract_z
    _atom_site_U_iso_or_equiv
    _atom_site_adp_type
    _atom_site_calc_flag
    _atom_site_occupancy
    _atom_site_disorder_assembly
    _atom_site_disorder_group
    Si Si1 0.94710(2) 0.33575(4) 0.11131(2) 0.01283(7) Uani d 1 . .
    Si Si2 0.84650(2) 0.49225(4) 0.11451(2) 0.01282(7) Uani d 1 . .
    C C1 0.94625(7) 0.22143(17) 0.20748(4) 0.0246(3) Uani d 1 . .
    H H1A 0.9414 0.1265 0.2274 0.037 Uiso calc 1 . .
    H H1B 0.9060 0.2905 0.2068 0.037 Uiso calc 1 . .
    H H1C 0.9868 0.2827 0.2205 0.037 Uiso calc 1 . .
    C C2 0.95337(6) 0.16598(14) 0.15680(4) 0.0182(2) Uani d 1 . .
    H H2 0.9133 0.0944 0.1469 0.022 Uiso calc 1 . .
    C C3 1.01631(7) 0.05704(16) 0.15684(5) 0.0246(3) Uani d 1 . .
    H H3A 1.0576 0.1232 0.1628 0.037 Uiso calc 1 . .
    H H3B 1.0146 0.0036 0.1259 0.037 Uiso calc 1 . .
    H H3C 1.0168 -0.0251 0.1818 0.037 Uiso calc 1 . .
    C C4 0.89382(6) 0.09978(15) 0.04237(4) 0.0211(2) Uani d 1 . .
    H H4A 0.8897 0.0626 0.0094 0.032 Uiso calc 1 . .
    H H4B 0.8490 0.1325 0.0498 0.032 Uiso calc 1 . .
    H H4C 0.9116 0.0117 0.0636 0.032 Uiso calc 1 . .
    C C5 0.94264(6) 0.24497(14) 0.04919(4) 0.0153(2) Uani d 1 . .
    H H5 0.9232 0.3305 0.0264 0.018 Uiso calc 1 . .
    C C6 1.01195(6) 0.19787(15) 0.03505(4) 0.0197(2) Uani d 1 . .
    H H6A 1.0315 0.1089 0.0553 0.030 Uiso calc 1 . .
    H H6B 1.0426 0.2915 0.0390 0.030 Uiso calc 1 . .
    H H6C 1.0060 0.1632 0.0018 0.030 Uiso calc 1 . .
    C C7 1.02387(6) 0.47398(14) 0.12040(4) 0.0155(2) Uani d 1 . .
    C C8 1.07141(6) 0.47422(15) 0.16149(4) 0.0192(2) Uani d 1 . .
    H H8 1.0659 0.4006 0.1863 0.023 Uiso calc 1 . .
    C C9 1.12668(6) 0.57976(16) 0.16690(5) 0.0228(3) Uani d 1 . .
    H H9 1.1581 0.5779 0.1953 0.027 Uiso calc 1 . .
    C C10 1.13605(6) 0.68737(16) 0.13106(5) 0.0235(3) Uani d 1 . .
    H H10 1.1738 0.7591 0.1347 0.028 Uiso calc 1 . .
    C C11 1.08994(7) 0.68980(16) 0.08981(5) 0.0247(3) Uani d 1 . .
    H H11 1.0961 0.7631 0.0650 0.030 Uiso calc 1 . .
    C C12 1.03465(6) 0.58479(15) 0.08477(4) 0.0207(2) Uani d 1 . .
    H H12 1.0033 0.5881 0.0564 0.025 Uiso calc 1 . .
    C C13 0.81154(7) 0.81277(15) 0.14411(5) 0.0250(3) Uani d 1 . .
    H H13A 0.7766 0.7606 0.1601 0.037 Uiso calc 1 . .
    H H13B 0.7922 0.8414 0.1116 0.037 Uiso calc 1 . .
    H H13C 0.8276 0.9111 0.1614 0.037 Uiso calc 1 . .
    C C14 0.87141(6) 0.69571(14) 0.14283(4) 0.0180(2) Uani d 1 . .
    H H14 0.9017 0.7480 0.1219 0.022 Uiso calc 1 . .
    C C15 0.91391(7) 0.68311(16) 0.19195(4) 0.0233(3) Uani d 1 . .
    H H15A 0.9278 0.7917 0.2033 0.035 Uiso calc 1 . .
    H H15B 0.9544 0.6171 0.1898 0.035 Uiso calc 1 . .
    H H15C 0.8867 0.6324 0.2142 0.035 Uiso calc 1 . .
    C C16 0.72602(6) 0.57119(16) 0.04877(4) 0.0218(2) Uani d 1 . .
    H H16A 0.7231 0.6757 0.0647 0.033 Uiso calc 1 . .
    H H16B 0.7010 0.4892 0.0643 0.033 Uiso calc 1 . .
    H H16C 0.7061 0.5811 0.0154 0.033 Uiso calc 1 . .
    C C17 0.80103(6) 0.52024(14) 0.05162(4) 0.0163(2) Uani d 1 . .
    H H17 0.8013 0.4123 0.0357 0.020 Uiso calc 1 . .
    C C18 0.83872(7) 0.63765(17) 0.02249(5) 0.0252(3) Uani d 1 . .
    H H18A 0.8181 0.6341 -0.0108 0.038 Uiso calc 1 . .
    H H18B 0.8867 0.6060 0.0249 0.038 Uiso calc 1 . .
    H H18C 0.8355 0.7479 0.0348 0.038 Uiso calc 1 . .
    C C19 0.78538(6) 0.37687(14) 0.14769(4) 0.0164(2) Uani d 1 . .
    C C20 0.76958(7) 0.41958(18) 0.19242(5) 0.0263(3) Uani d 1 . .
    H H20 0.7888 0.5151 0.2073 0.032 Uiso calc 1 . .
    C C21 0.72620(7) 0.3252(2) 0.21575(5) 0.0330(3) Uani d 1 . .
    H H21 0.7168 0.3558 0.2464 0.040 Uiso calc 1 . .
    C C22 0.69685(7) 0.18726(18) 0.19442(5) 0.0274(3) Uani d 1 . .
    H H22 0.6679 0.1220 0.2106 0.033 Uiso calc 1 . .
    C C23 0.70962(7) 0.14443(16) 0.14959(5) 0.0241(3) Uani d 1 . .
    H H23 0.6884 0.0516 0.1344 0.029 Uiso calc 1 . .
    C C24 0.75370(6) 0.23788(15) 0.12678(5) 0.0206(2) Uani d 1 . .
    H H24 0.7626 0.2065 0.0961 0.025 Uiso calc 1 . .
    Si Si3 0.44829(2) 0.13947(4) 0.11813(2) 0.01413(7) Uani d 1 . .
    Si Si4 0.33848(2) 0.01815(4) 0.10635(2) 0.01342(7) Uani d 1 . .
    C C25 0.43042(7) 0.20987(16) 0.21584(4) 0.0218(2) Uani d 1 . .
    H H25A 0.4572 0.1139 0.2266 0.033 Uiso calc 1 . .
    H H25B 0.3824 0.1796 0.2081 0.033 Uiso calc 1 . .
    H H25C 0.4351 0.2916 0.2411 0.033 Uiso calc 1 . .
    C C26 0.45634(6) 0.27984(14) 0.17149(4) 0.0185(2) Uani d 1 . .
    H H26 0.4259 0.3739 0.1616 0.022 Uiso calc 1 . .
    C C27 0.52755(7) 0.35206(17) 0.18431(5) 0.0270(3) Uani d 1 . .
    H H27A 0.5271 0.4307 0.2101 0.041 Uiso calc 1 . .
    H H27B 0.5412 0.4063 0.1565 0.041 Uiso calc 1 . .
    H H27C 0.5600 0.2653 0.1946 0.041 Uiso calc 1 . .
    C C28 0.42502(7) 0.41899(17) 0.05920(5) 0.0300(3) Uani d 1 . .
    H H28A 0.4446 0.4922 0.0845 0.045 Uiso calc 1 . .
    H H28B 0.3771 0.3985 0.0622 0.045 Uiso calc 1 . .
    H H28C 0.4282 0.4688 0.0283 0.045 Uiso calc 1 . .
    C C29 0.46428(6) 0.25840(15) 0.06313(4) 0.0212(2) Uani d 1 . .
    H H29 0.4451 0.1918 0.0351 0.025 Uiso calc 1 . .
    C C30 0.53954(7) 0.28767(18) 0.05824(5) 0.0301(3) Uani d 1 . .
    H H30A 0.5430 0.3365 0.0273 0.045 Uiso calc 1 . .
    H H30B 0.5640 0.1843 0.0609 0.045 Uiso calc 1 . .
    H H30C 0.5596 0.3609 0.0834 0.045 Uiso calc 1 . .
    C C31 0.51227(6) -0.03158(14) 0.12520(4) 0.0164(2) Uani d 1 . .
    C C32 0.52628(6) -0.11673(15) 0.08469(4) 0.0206(2) Uani d 1 . .
    H H32 0.5030 -0.0873 0.0545 0.025 Uiso calc 1 . .
    C C33 0.57320(7) -0.24251(16) 0.08779(5) 0.0238(3) Uani d 1 . .
    H H33 0.5816 -0.2977 0.0599 0.029 Uiso calc 1 . .
    C C34 0.60787(6) -0.28779(16) 0.13150(5) 0.0237(3) Uani d 1 . .
    H H34 0.6402 -0.3733 0.1336 0.028 Uiso calc 1 . .
    C C35 0.59481(6) -0.20691(15) 0.17197(5) 0.0225(3) Uani d 1 . .
    H H35 0.6182 -0.2375 0.2020 0.027 Uiso calc 1 . .
    C C36 0.54761(6) -0.08103(15) 0.16883(4) 0.0190(2) Uani d 1 . .
    H H36 0.5392 -0.0274 0.1970 0.023 Uiso calc 1 . .
    C C37 0.27046(7) 0.31327(16) 0.13141(5) 0.0252(3) Uani d 1 . .
    H H37A 0.2352 0.3932 0.1207 0.038 Uiso calc 1 . .
    H H37B 0.3152 0.3653 0.1345 0.038 Uiso calc 1 . .
    H H37C 0.2627 0.2695 0.1622 0.038 Uiso calc 1 . .
    C C38 0.26779(6) 0.17514(14) 0.09508(4) 0.0177(2) Uani d 1 . .
    H H38 0.2743 0.2282 0.0644 0.021 Uiso calc 1 . .
    C C39 0.19554(6) 0.10389(16) 0.08694(5) 0.0237(3) Uani d 1 . .
    H H39A 0.1863 0.0475 0.1157 0.035 Uiso calc 1 . .
    H H39B 0.1919 0.0272 0.0604 0.035 Uiso calc 1 . .
    H H39C 0.1625 0.1915 0.0795 0.035 Uiso calc 1 . .
    C C40 0.28249(7) -0.26623(17) 0.05571(5) 0.0276(3) Uani d 1 . .
    H H40A 0.2362 -0.2221 0.0514 0.041 Uiso calc 1 . .
    H H40B 0.2914 -0.3210 0.0865 0.041 Uiso calc 1 . .
    H H40C 0.2872 -0.3439 0.0303 0.041 Uiso calc 1 . .
    C C41 0.33377(6) -0.12780(16) 0.05397(4) 0.0203(2) Uani d 1 . .
    H H41 0.3796 -0.1794 0.0556 0.024 Uiso calc 1 . .
    C C42 0.32034(7) -0.0415(2) 0.00566(4) 0.0298(3) Uani d 1 . .
    H H42A 0.3226 -0.1205 -0.0198 0.045 Uiso calc 1 . .
    H H42B 0.3548 0.0425 0.0040 0.045 Uiso calc 1 . .
    H H42C 0.2751 0.0083 0.0020 0.045 Uiso calc 1 . .
    C C43 0.33233(6) -0.10919(14) 0.16082(4) 0.0156(2) Uani d 1 . .
    C C44 0.28518(6) -0.08099(16) 0.19235(4) 0.0202(2) Uani d 1 . .
    H H44 0.2534 0.0050 0.1860 0.024 Uiso calc 1 . .
    C C45 0.28362(7) -0.17546(17) 0.23271(4) 0.0246(3) Uani d 1 . .
    H H45 0.2507 -0.1547 0.2532 0.030 Uiso calc 1 . .
    C C46 0.33015(7) -0.29972(17) 0.24291(5) 0.0254(3) Uani d 1 . .
    H H46 0.3297 -0.3633 0.2707 0.031 Uiso calc 1 . .
    C C47 0.37739(7) -0.33090(15) 0.21243(5) 0.0239(3) Uani d 1 . .
    H H47 0.4093 -0.4163 0.2193 0.029 Uiso calc 1 . .
    C C48 0.37817(6) -0.23746(14) 0.17185(4) 0.0194(2) Uani d 1 . .
    H H48 0.4105 -0.2610 0.1511 0.023 Uiso calc 1 . .
loop_
    _atom_site_aniso_label
    _atom_site_aniso_U_11
    _atom_site_aniso_U_22
    _atom_site_aniso_U_33
    _atom_site_aniso_U_12
    _atom_site_aniso_U_13
    _atom_site_aniso_U_23
    Si1 0.01238(14) 0.01453(14) 0.01153(14) -0.00076(11) 0.00148(11) 0.00086(11)
    Si2 0.01241(15) 0.01469(14) 0.01148(14) -0.00064(11) 0.00200(11)
                                                                    -0.00024(11)
    C1 0.0270(7) 0.0314(7) 0.0158(6) 0.0038(5) 0.0040(5) 0.0076(5)
    C2 0.0184(6) 0.0185(5) 0.0176(5) -0.0008(4) 0.0020(4) 0.0040(4)
    C3 0.0274(7) 0.0220(6) 0.0241(6) 0.0061(5) 0.0025(5) 0.0058(5)
    C4 0.0182(6) 0.0236(6) 0.0218(6) -0.0034(5) 0.0035(5) -0.0057(5)
    C5 0.0143(5) 0.0166(5) 0.0149(5) -0.0001(4) 0.0021(4) -0.0010(4)
    C6 0.0171(6) 0.0228(6) 0.0201(6) 0.0007(5) 0.0058(4) -0.0024(5)
    C7 0.0141(5) 0.0162(5) 0.0164(5) -0.0005(4) 0.0022(4) -0.0012(4)
    C8 0.0183(6) 0.0219(6) 0.0170(5) -0.0008(5) 0.0004(4) 0.0013(4)
    C9 0.0177(6) 0.0268(6) 0.0224(6) -0.0026(5) -0.0024(5) -0.0029(5)
    C10 0.0180(6) 0.0222(6) 0.0299(7) -0.0052(5) 0.0019(5) -0.0020(5)
    C11 0.0241(6) 0.0236(6) 0.0261(6) -0.0073(5) 0.0023(5) 0.0059(5)
    C12 0.0185(6) 0.0235(6) 0.0191(6) -0.0043(5) -0.0014(4) 0.0039(5)
    C13 0.0239(6) 0.0193(6) 0.0314(7) 0.0015(5) 0.0029(5) -0.0068(5)
    C14 0.0174(6) 0.0176(5) 0.0191(6) -0.0018(4) 0.0036(4) -0.0029(4)
    C15 0.0211(6) 0.0277(6) 0.0207(6) -0.0034(5) 0.0012(5) -0.0078(5)
    C16 0.0177(6) 0.0272(6) 0.0195(6) 0.0050(5) -0.0006(4) -0.0007(5)
    C17 0.0160(5) 0.0188(5) 0.0139(5) 0.0014(4) 0.0010(4) 0.0001(4)
    C18 0.0238(6) 0.0313(7) 0.0206(6) 0.0021(5) 0.0034(5) 0.0101(5)
    C19 0.0133(5) 0.0198(5) 0.0161(5) 0.0010(4) 0.0025(4) 0.0029(4)
    C20 0.0251(7) 0.0361(7) 0.0184(6) -0.0095(6) 0.0057(5) -0.0044(5)
    C21 0.0296(7) 0.0532(9) 0.0182(6) -0.0108(7) 0.0105(5) -0.0001(6)
    C22 0.0185(6) 0.0358(7) 0.0289(7) -0.0031(5) 0.0071(5) 0.0111(6)
    C23 0.0194(6) 0.0198(6) 0.0340(7) -0.0022(5) 0.0068(5) 0.0022(5)
    C24 0.0191(6) 0.0206(6) 0.0236(6) -0.0006(5) 0.0085(5) -0.0011(5)
    Si3 0.01442(15) 0.01542(14) 0.01257(14) -0.00162(11) 0.00185(11) 0.00045(11)
    Si4 0.01289(15) 0.01534(14) 0.01194(14) -0.00043(11) 0.00134(11)
                                                                    -0.00046(11)
    C25 0.0242(6) 0.0246(6) 0.0165(5) -0.0027(5) 0.0028(5) -0.0042(5)
    C26 0.0208(6) 0.0171(5) 0.0170(5) -0.0013(4) 0.0004(4) -0.0015(4)
    C27 0.0284(7) 0.0268(6) 0.0249(6) -0.0098(5) -0.0001(5) -0.0032(5)
    C28 0.0286(7) 0.0293(7) 0.0316(7) -0.0009(6) 0.0028(6) 0.0148(6)
    C29 0.0234(6) 0.0235(6) 0.0166(5) -0.0049(5) 0.0027(5) 0.0040(5)
    C30 0.0294(7) 0.0304(7) 0.0330(7) -0.0038(6) 0.0135(6) 0.0083(6)
    C31 0.0129(5) 0.0178(5) 0.0189(5) -0.0025(4) 0.0032(4) 0.0005(4)
    C32 0.0183(6) 0.0237(6) 0.0198(6) -0.0003(5) 0.0032(4) -0.0002(5)
    C33 0.0223(6) 0.0244(6) 0.0262(6) 0.0006(5) 0.0089(5) -0.0038(5)
    C34 0.0182(6) 0.0206(6) 0.0333(7) 0.0017(5) 0.0077(5) 0.0039(5)
    C35 0.0201(6) 0.0237(6) 0.0239(6) 0.0007(5) 0.0030(5) 0.0063(5)
    C36 0.0177(6) 0.0207(6) 0.0191(6) -0.0013(4) 0.0042(4) 0.0010(5)
    C37 0.0232(6) 0.0218(6) 0.0310(7) 0.0054(5) 0.0048(5) -0.0021(5)
    C38 0.0146(5) 0.0203(5) 0.0181(5) 0.0019(4) 0.0012(4) 0.0039(4)
    C39 0.0152(6) 0.0281(6) 0.0269(6) 0.0013(5) 0.0002(5) 0.0053(5)
    C40 0.0292(7) 0.0248(6) 0.0271(7) -0.0044(5) -0.0025(5) -0.0079(5)
    C41 0.0174(6) 0.0263(6) 0.0166(5) -0.0001(5) 0.0003(4) -0.0060(5)
    C42 0.0300(7) 0.0453(8) 0.0139(6) -0.0067(6) 0.0018(5) -0.0051(6)
    C43 0.0151(5) 0.0167(5) 0.0143(5) -0.0035(4) -0.0001(4) 0.0002(4)
    C44 0.0176(6) 0.0253(6) 0.0176(6) 0.0000(5) 0.0022(4) 0.0010(5)
    C45 0.0235(6) 0.0342(7) 0.0172(6) -0.0041(5) 0.0061(5) 0.0024(5)
    C46 0.0277(7) 0.0286(7) 0.0190(6) -0.0081(5) -0.0001(5) 0.0067(5)
    C47 0.0255(7) 0.0194(6) 0.0253(6) -0.0008(5) -0.0013(5) 0.0051(5)
    C48 0.0196(6) 0.0179(5) 0.0207(6) -0.0016(4) 0.0027(4) 0.0005(4)
_geom_special_details
;
 All esds (except the esd in the dihedral angle between two l.s. planes)
 are estimated using the full covariance matrix.  The cell esds are taken
 into account individually in the estimation of esds in distances, angles
 and torsion angles; correlations between esds in cell parameters are only
 used when they are defined by crystal symmetry.  An approximate (isotropic)
 treatment of cell esds is used for estimating esds involving l.s. planes.
;
loop_
    _geom_bond_atom_site_label_1
    _geom_bond_atom_site_label_2
    _geom_bond_site_symmetry_2
    _geom_bond_distance
    _geom_bond_publ_flag
    Si1 C7 . 1.8926(12) ?
    Si1 C2 . 1.9005(12) ?
    Si1 C5 . 1.9107(12) ?
    Si1 Si2 . 2.3898(4) ?
    Si2 C19 . 1.8926(12) ?
    Si2 C14 . 1.8990(12) ?
    Si2 C17 . 1.9051(12) ?
    C1 C2 . 1.5375(17) ?
    C1 H1A . 0.9800 ?
    C1 H1B . 0.9800 ?
    C1 H1C . 0.9800 ?
    C2 C3 . 1.5388(17) ?
    C2 H2 . 1.0000 ?
    C3 H3A . 0.9800 ?
    C3 H3B . 0.9800 ?
    C3 H3C . 0.9800 ?
    C4 C5 . 1.5367(16) ?
    C4 H4A . 0.9800 ?
    C4 H4B . 0.9800 ?
    C4 H4C . 0.9800 ?
    C5 C6 . 1.5347(16) ?
    C5 H5 . 1.0000 ?
    C6 H6A . 0.9800 ?
    C6 H6B . 0.9800 ?
    C6 H6C . 0.9800 ?
    C7 C8 . 1.3987(16) ?
    C7 C12 . 1.4033(16) ?
    C8 C9 . 1.3927(17) ?
    C8 H8 . 0.9500 ?
    C9 C10 . 1.3839(18) ?
    C9 H9 . 0.9500 ?
    C10 C11 . 1.3864(18) ?
    C10 H10 . 0.9500 ?
    C11 C12 . 1.3903(17) ?
    C11 H11 . 0.9500 ?
    C12 H12 . 0.9500 ?
    C13 C14 . 1.5357(17) ?
    C13 H13A . 0.9800 ?
    C13 H13B . 0.9800 ?
    C13 H13C . 0.9800 ?
    C14 C15 . 1.5342(17) ?
    C14 H14 . 1.0000 ?
    C15 H15A . 0.9800 ?
    C15 H15B . 0.9800 ?
    C15 H15C . 0.9800 ?
    C16 C17 . 1.5381(16) ?
    C16 H16A . 0.9800 ?
    C16 H16B . 0.9800 ?
    C16 H16C . 0.9800 ?
    C17 C18 . 1.5346(17) ?
    C17 H17 . 1.0000 ?
    C18 H18A . 0.9800 ?
    C18 H18B . 0.9800 ?
    C18 H18C . 0.9800 ?
    C19 C20 . 1.3968(17) ?
    C19 C24 . 1.4014(17) ?
    C20 C21 . 1.3944(18) ?
    C20 H20 . 0.9500 ?
    C21 C22 . 1.381(2) ?
    C21 H21 . 0.9500 ?
    C22 C23 . 1.3801(19) ?
    C22 H22 . 0.9500 ?
    C23 C24 . 1.3915(17) ?
    C23 H23 . 0.9500 ?
    C24 H24 . 0.9500 ?
    Si3 C31 . 1.8911(12) ?
    Si3 C26 . 1.8993(12) ?
    Si3 C29 . 1.9101(12) ?
    Si3 Si4 . 2.3799(5) ?
    Si4 C43 . 1.8906(12) ?
    Si4 C38 . 1.9045(12) ?
    Si4 C41 . 1.9087(12) ?
    C25 C26 . 1.5387(17) ?
    C25 H25A . 0.9800 ?
    C25 H25B . 0.9800 ?
    C25 H25C . 0.9800 ?
    C26 C27 . 1.5312(17) ?
    C26 H26 . 1.0000 ?
    C27 H27A . 0.9800 ?
    C27 H27B . 0.9800 ?
    C27 H27C . 0.9800 ?
    C28 C29 . 1.5340(19) ?
    C28 H28A . 0.9800 ?
    C28 H28B . 0.9800 ?
    C28 H28C . 0.9800 ?
    C29 C30 . 1.5379(18) ?
    C29 H29 . 1.0000 ?
    C30 H30A . 0.9800 ?
    C30 H30B . 0.9800 ?
    C30 H30C . 0.9800 ?
    C31 C36 . 1.4008(16) ?
    C31 C32 . 1.4096(17) ?
    C32 C33 . 1.3893(17) ?
    C32 H32 . 0.9500 ?
    C33 C34 . 1.3881(19) ?
    C33 H33 . 0.9500 ?
    C34 C35 . 1.3860(19) ?
    C34 H34 . 0.9500 ?
    C35 C36 . 1.3935(17) ?
    C35 H35 . 0.9500 ?
    C36 H36 . 0.9500 ?
    C37 C38 . 1.5350(17) ?
    C37 H37A . 0.9800 ?
    C37 H37B . 0.9800 ?
    C37 H37C . 0.9800 ?
    C38 C39 . 1.5375(17) ?
    C38 H38 . 1.0000 ?
    C39 H39A . 0.9800 ?
    C39 H39B . 0.9800 ?
    C39 H39C . 0.9800 ?
    C40 C41 . 1.5354(18) ?
    C40 H40A . 0.9800 ?
    C40 H40B . 0.9800 ?
    C40 H40C . 0.9800 ?
    C41 C42 . 1.5388(18) ?
    C41 H41 . 1.0000 ?
    C42 H42A . 0.9800 ?
    C42 H42B . 0.9800 ?
    C42 H42C . 0.9800 ?
    C43 C44 . 1.4011(16) ?
    C43 C48 . 1.4033(16) ?
    C44 C45 . 1.3921(17) ?
    C44 H44 . 0.9500 ?
    C45 C46 . 1.3842(19) ?
    C45 H45 . 0.9500 ?
    C46 C47 . 1.3851(19) ?
    C46 H46 . 0.9500 ?
    C47 C48 . 1.3903(17) ?
    C47 H47 . 0.9500 ?
    C48 H48 . 0.9500 ?
loop_
    _geom_angle_atom_site_label_1
    _geom_angle_atom_site_label_2
    _geom_angle_atom_site_label_3
    _geom_angle_site_symmetry_1
    _geom_angle_site_symmetry_3
    _geom_angle
    _geom_angle_publ_flag
    C7 Si1 C2 . . 112.02(5) ?
    C7 Si1 C5 . . 107.32(5) ?
    C2 Si1 C5 . . 109.35(5) ?
    C7 Si1 Si2 . . 109.25(4) ?
    C2 Si1 Si2 . . 110.49(4) ?
    C5 Si1 Si2 . . 108.29(4) ?
    C19 Si2 C14 . . 112.39(5) ?
    C19 Si2 C17 . . 106.02(5) ?
    C14 Si2 C17 . . 110.72(5) ?
    C19 Si2 Si1 . . 110.02(4) ?
    C14 Si2 Si1 . . 108.90(4) ?
    C17 Si2 Si1 . . 108.71(4) ?
    C2 C1 H1A . . 109.5 ?
    C2 C1 H1B . . 109.5 ?
    H1A C1 H1B . . 109.5 ?
    C2 C1 H1C . . 109.5 ?
    H1A C1 H1C . . 109.5 ?
    H1B C1 H1C . . 109.5 ?
    C1 C2 C3 . . 110.59(10) ?
    C1 C2 Si1 . . 114.42(8) ?
    C3 C2 Si1 . . 114.16(8) ?
    C1 C2 H2 . . 105.6 ?
    C3 C2 H2 . . 105.6 ?
    Si1 C2 H2 . . 105.6 ?
    C2 C3 H3A . . 109.5 ?
    C2 C3 H3B . . 109.5 ?
    H3A C3 H3B . . 109.5 ?
    C2 C3 H3C . . 109.5 ?
    H3A C3 H3C . . 109.5 ?
    H3B C3 H3C . . 109.5 ?
    C5 C4 H4A . . 109.5 ?
    C5 C4 H4B . . 109.5 ?
    H4A C4 H4B . . 109.5 ?
    C5 C4 H4C . . 109.5 ?
    H4A C4 H4C . . 109.5 ?
    H4B C4 H4C . . 109.5 ?
    C6 C5 C4 . . 109.95(10) ?
    C6 C5 Si1 . . 114.32(8) ?
    C4 C5 Si1 . . 111.81(8) ?
    C6 C5 H5 . . 106.8 ?
    C4 C5 H5 . . 106.8 ?
    Si1 C5 H5 . . 106.8 ?
    C5 C6 H6A . . 109.5 ?
    C5 C6 H6B . . 109.5 ?
    H6A C6 H6B . . 109.5 ?
    C5 C6 H6C . . 109.5 ?
    H6A C6 H6C . . 109.5 ?
    H6B C6 H6C . . 109.5 ?
    C8 C7 C12 . . 116.81(11) ?
    C8 C7 Si1 . . 123.61(9) ?
    C12 C7 Si1 . . 119.57(9) ?
    C9 C8 C7 . . 121.63(11) ?
    C9 C8 H8 . . 119.2 ?
    C7 C8 H8 . . 119.2 ?
    C10 C9 C8 . . 120.20(11) ?
    C10 C9 H9 . . 119.9 ?
    C8 C9 H9 . . 119.9 ?
    C9 C10 C11 . . 119.59(11) ?
    C9 C10 H10 . . 120.2 ?
    C11 C10 H10 . . 120.2 ?
    C10 C11 C12 . . 119.90(12) ?
    C10 C11 H11 . . 120.0 ?
    C12 C11 H11 . . 120.0 ?
    C11 C12 C7 . . 121.87(11) ?
    C11 C12 H12 . . 119.1 ?
    C7 C12 H12 . . 119.1 ?
    C14 C13 H13A . . 109.5 ?
    C14 C13 H13B . . 109.5 ?
    H13A C13 H13B . . 109.5 ?
    C14 C13 H13C . . 109.5 ?
    H13A C13 H13C . . 109.5 ?
    H13B C13 H13C . . 109.5 ?
    C15 C14 C13 . . 110.61(10) ?
    C15 C14 Si2 . . 113.92(8) ?
    C13 C14 Si2 . . 114.15(8) ?
    C15 C14 H14 . . 105.8 ?
    C13 C14 H14 . . 105.8 ?
    Si2 C14 H14 . . 105.8 ?
    C14 C15 H15A . . 109.5 ?
    C14 C15 H15B . . 109.5 ?
    H15A C15 H15B . . 109.5 ?
    C14 C15 H15C . . 109.5 ?
    H15A C15 H15C . . 109.5 ?
    H15B C15 H15C . . 109.5 ?
    C17 C16 H16A . . 109.5 ?
    C17 C16 H16B . . 109.5 ?
    H16A C16 H16B . . 109.5 ?
    C17 C16 H16C . . 109.5 ?
    H16A C16 H16C . . 109.5 ?
    H16B C16 H16C . . 109.5 ?
    C18 C17 C16 . . 109.76(10) ?
    C18 C17 Si2 . . 112.38(8) ?
    C16 C17 Si2 . . 114.43(8) ?
    C18 C17 H17 . . 106.6 ?
    C16 C17 H17 . . 106.6 ?
    Si2 C17 H17 . . 106.6 ?
    C17 C18 H18A . . 109.5 ?
    C17 C18 H18B . . 109.5 ?
    H18A C18 H18B . . 109.5 ?
    C17 C18 H18C . . 109.5 ?
    H18A C18 H18C . . 109.5 ?
    H18B C18 H18C . . 109.5 ?
    C20 C19 C24 . . 116.76(11) ?
    C20 C19 Si2 . . 124.48(9) ?
    C24 C19 Si2 . . 118.76(9) ?
    C21 C20 C19 . . 121.49(13) ?
    C21 C20 H20 . . 119.3 ?
    C19 C20 H20 . . 119.3 ?
    C22 C21 C20 . . 120.16(13) ?
    C22 C21 H21 . . 119.9 ?
    C20 C21 H21 . . 119.9 ?
    C23 C22 C21 . . 119.85(12) ?
    C23 C22 H22 . . 120.1 ?
    C21 C22 H22 . . 120.1 ?
    C22 C23 C24 . . 119.69(12) ?
    C22 C23 H23 . . 120.2 ?
    C24 C23 H23 . . 120.2 ?
    C23 C24 C19 . . 122.00(12) ?
    C23 C24 H24 . . 119.0 ?
    C19 C24 H24 . . 119.0 ?
    C31 Si3 C26 . . 112.86(5) ?
    C31 Si3 C29 . . 106.67(5) ?
    C26 Si3 C29 . . 109.63(6) ?
    C31 Si3 Si4 . . 106.81(4) ?
    C26 Si3 Si4 . . 110.18(4) ?
    C29 Si3 Si4 . . 110.61(4) ?
    C43 Si4 C38 . . 112.83(5) ?
    C43 Si4 C41 . . 106.70(5) ?
    C38 Si4 C41 . . 109.98(5) ?
    C43 Si4 Si3 . . 106.18(4) ?
    C38 Si4 Si3 . . 112.11(4) ?
    C41 Si4 Si3 . . 108.79(4) ?
    C26 C25 H25A . . 109.5 ?
    C26 C25 H25B . . 109.5 ?
    H25A C25 H25B . . 109.5 ?
    C26 C25 H25C . . 109.5 ?
    H25A C25 H25C . . 109.5 ?
    H25B C25 H25C . . 109.5 ?
    C27 C26 C25 . . 110.58(10) ?
    C27 C26 Si3 . . 113.72(9) ?
    C25 C26 Si3 . . 115.18(8) ?
    C27 C26 H26 . . 105.5 ?
    C25 C26 H26 . . 105.5 ?
    Si3 C26 H26 . . 105.5 ?
    C26 C27 H27A . . 109.5 ?
    C26 C27 H27B . . 109.5 ?
    H27A C27 H27B . . 109.5 ?
    C26 C27 H27C . . 109.5 ?
    H27A C27 H27C . . 109.5 ?
    H27B C27 H27C . . 109.5 ?
    C29 C28 H28A . . 109.5 ?
    C29 C28 H28B . . 109.5 ?
    H28A C28 H28B . . 109.5 ?
    C29 C28 H28C . . 109.5 ?
    H28A C28 H28C . . 109.5 ?
    H28B C28 H28C . . 109.5 ?
    C28 C29 C30 . . 110.32(11) ?
    C28 C29 Si3 . . 111.38(9) ?
    C30 C29 Si3 . . 115.26(9) ?
    C28 C29 H29 . . 106.4 ?
    C30 C29 H29 . . 106.4 ?
    Si3 C29 H29 . . 106.4 ?
    C29 C30 H30A . . 109.5 ?
    C29 C30 H30B . . 109.5 ?
    H30A C30 H30B . . 109.5 ?
    C29 C30 H30C . . 109.5 ?
    H30A C30 H30C . . 109.5 ?
    H30B C30 H30C . . 109.5 ?
    C36 C31 C32 . . 116.65(11) ?
    C36 C31 Si3 . . 124.02(9) ?
    C32 C31 Si3 . . 119.33(9) ?
    C33 C32 C31 . . 121.74(12) ?
    C33 C32 H32 . . 119.1 ?
    C31 C32 H32 . . 119.1 ?
    C34 C33 C32 . . 120.27(12) ?
    C34 C33 H33 . . 119.9 ?
    C32 C33 H33 . . 119.9 ?
    C35 C34 C33 . . 119.26(12) ?
    C35 C34 H34 . . 120.4 ?
    C33 C34 H34 . . 120.4 ?
    C34 C35 C36 . . 120.41(12) ?
    C34 C35 H35 . . 119.8 ?
    C36 C35 H35 . . 119.8 ?
    C35 C36 C31 . . 121.67(11) ?
    C35 C36 H36 . . 119.2 ?
    C31 C36 H36 . . 119.2 ?
    C38 C37 H37A . . 109.5 ?
    C38 C37 H37B . . 109.5 ?
    H37A C37 H37B . . 109.5 ?
    C38 C37 H37C . . 109.5 ?
    H37A C37 H37C . . 109.5 ?
    H37B C37 H37C . . 109.5 ?
    C37 C38 C39 . . 109.36(10) ?
    C37 C38 Si4 . . 115.80(8) ?
    C39 C38 Si4 . . 114.52(8) ?
    C37 C38 H38 . . 105.4 ?
    C39 C38 H38 . . 105.4 ?
    Si4 C38 H38 . . 105.4 ?
    C38 C39 H39A . . 109.5 ?
    C38 C39 H39B . . 109.5 ?
    H39A C39 H39B . . 109.5 ?
    C38 C39 H39C . . 109.5 ?
    H39A C39 H39C . . 109.5 ?
    H39B C39 H39C . . 109.5 ?
    C41 C40 H40A . . 109.5 ?
    C41 C40 H40B . . 109.5 ?
    H40A C40 H40B . . 109.5 ?
    C41 C40 H40C . . 109.5 ?
    H40A C40 H40C . . 109.5 ?
    H40B C40 H40C . . 109.5 ?
    C40 C41 C42 . . 109.78(10) ?
    C40 C41 Si4 . . 114.00(9) ?
    C42 C41 Si4 . . 112.92(9) ?
    C40 C41 H41 . . 106.5 ?
    C42 C41 H41 . . 106.5 ?
    Si4 C41 H41 . . 106.5 ?
    C41 C42 H42A . . 109.5 ?
    C41 C42 H42B . . 109.5 ?
    H42A C42 H42B . . 109.5 ?
    C41 C42 H42C . . 109.5 ?
    H42A C42 H42C . . 109.5 ?
    H42B C42 H42C . . 109.5 ?
    C44 C43 C48 . . 116.82(11) ?
    C44 C43 Si4 . . 123.77(9) ?
    C48 C43 Si4 . . 119.38(9) ?
    C45 C44 C43 . . 121.81(12) ?
    C45 C44 H44 . . 119.1 ?
    C43 C44 H44 . . 119.1 ?
    C46 C45 C44 . . 119.92(12) ?
    C46 C45 H45 . . 120.0 ?
    C44 C45 H45 . . 120.0 ?
    C45 C46 C47 . . 119.71(12) ?
    C45 C46 H46 . . 120.1 ?
    C47 C46 H46 . . 120.1 ?
    C46 C47 C48 . . 120.13(12) ?
    C46 C47 H47 . . 119.9 ?
    C48 C47 H47 . . 119.9 ?
    C47 C48 C43 . . 121.61(12) ?
    C47 C48 H48 . . 119.2 ?
    C43 C48 H48 . . 119.2 ?
loop_
    _geom_torsion_atom_site_label_1
    _geom_torsion_atom_site_label_2
    _geom_torsion_atom_site_label_3
    _geom_torsion_atom_site_label_4
    _geom_torsion_site_symmetry_1
    _geom_torsion_site_symmetry_2
    _geom_torsion_site_symmetry_3
    _geom_torsion_site_symmetry_4
    _geom_torsion
    _geom_torsion_publ_flag
    C2 Si1 C7 C8 . . . . -13.73(12) ?
    C5 Si1 C7 C8 . . . . -133.76(10) ?
    Si2 Si1 C7 C8 . . . . 109.03(10) ?
    C2 Si1 C7 C12 . . . . 166.95(9) ?
    C5 Si1 C7 C12 . . . . 46.92(11) ?
    Si2 Si1 C7 C12 . . . . -70.28(10) ?
    C12 C7 C8 C9 . . . . 0.23(18) ?
    Si1 C7 C8 C9 . . . . -179.10(10) ?
    C7 C8 C9 C10 . . . . -0.42(19) ?
    C8 C9 C10 C11 . . . . 0.2(2) ?
    C9 C10 C11 C12 . . . . 0.2(2) ?
    C10 C11 C12 C7 . . . . -0.4(2) ?
    C8 C7 C12 C11 . . . . 0.17(18) ?
    Si1 C7 C12 C11 . . . . 179.53(10) ?
    C19 Si2 C14 C15 . . . . 66.80(10) ?
    C17 Si2 C14 C15 . . . . -174.84(8) ?
    Si1 Si2 C14 C15 . . . . -55.37(9) ?
    C19 Si2 C14 C13 . . . . -61.59(10) ?
    C17 Si2 C14 C13 . . . . 56.77(10) ?
    Si1 Si2 C14 C13 . . . . 176.24(8) ?
    C14 Si2 C19 C20 . . . . -11.15(13) ?
    C17 Si2 C19 C20 . . . . -132.24(11) ?
    Si1 Si2 C19 C20 . . . . 110.39(11) ?
    C14 Si2 C19 C24 . . . . 169.45(9) ?
    C17 Si2 C19 C24 . . . . 48.35(11) ?
    Si1 Si2 C19 C24 . . . . -69.02(10) ?
    C24 C19 C20 C21 . . . . 2.1(2) ?
    Si2 C19 C20 C21 . . . . -177.28(11) ?
    C19 C20 C21 C22 . . . . -1.0(2) ?
    C20 C21 C22 C23 . . . . -1.1(2) ?
    C21 C22 C23 C24 . . . . 2.0(2) ?
    C22 C23 C24 C19 . . . . -0.8(2) ?
    C20 C19 C24 C23 . . . . -1.23(18) ?
    Si2 C19 C24 C23 . . . . 178.22(10) ?
    C31 Si3 C26 C27 . . . . 55.71(10) ?
    C29 Si3 C26 C27 . . . . -63.04(10) ?
    Si4 Si3 C26 C27 . . . . 175.01(8) ?
    C31 Si3 C26 C25 . . . . -73.40(10) ?
    C29 Si3 C26 C25 . . . . 167.85(9) ?
    Si4 Si3 C26 C25 . . . . 45.90(10) ?
    C26 Si3 C31 C36 . . . . 18.23(12) ?
    C29 Si3 C31 C36 . . . . 138.69(10) ?
    Si4 Si3 C31 C36 . . . . -103.00(10) ?
    C26 Si3 C31 C32 . . . . -161.78(9) ?
    C29 Si3 C31 C32 . . . . -41.32(11) ?
    Si4 Si3 C31 C32 . . . . 76.99(9) ?
    C36 C31 C32 C33 . . . . -0.53(18) ?
    Si3 C31 C32 C33 . . . . 179.48(10) ?
    C31 C32 C33 C34 . . . . -0.02(19) ?
    C32 C33 C34 C35 . . . . 0.44(19) ?
    C33 C34 C35 C36 . . . . -0.29(19) ?
    C34 C35 C36 C31 . . . . -0.29(19) ?
    C32 C31 C36 C35 . . . . 0.69(17) ?
    Si3 C31 C36 C35 . . . . -179.32(9) ?
    C38 Si4 C43 C44 . . . . -6.11(12) ?
    C41 Si4 C43 C44 . . . . -127.00(10) ?
    Si3 Si4 C43 C44 . . . . 117.08(10) ?
    C38 Si4 C43 C48 . . . . 175.65(9) ?
    C41 Si4 C43 C48 . . . . 54.76(10) ?
    Si3 Si4 C43 C48 . . . . -61.16(10) ?
    C48 C43 C44 C45 . . . . -0.07(18) ?
    Si4 C43 C44 C45 . . . . -178.34(10) ?
    C43 C44 C45 C46 . . . . 0.94(19) ?
    C44 C45 C46 C47 . . . . -1.0(2) ?
    C45 C46 C47 C48 . . . . 0.2(2) ?
    C46 C47 C48 C43 . . . . 0.70(19) ?
    C44 C43 C48 C47 . . . . -0.75(17) ?
    Si4 C43 C48 C47 . . . . 177.61(9) ?
_shelx_hkl_file
;
  -2   0   0   32.45    1.16
  -3   0   0    0.04    0.07
   3   0   0    0.08    0.05
   3   0   0    0.09    0.06
  -3   0   0   -0.02    0.04
  -3   0   0    0.03    0.05
  -4   0   0   88.11    2.87
   4   0   0   85.52    2.75
  -4   0   0   85.75    2.96
  -4   0   0   82.57    3.01
   4   0   0   82.13    2.96
   4   0   0   91.03    2.96
  -5   0   0   -0.04    0.08
  -5   0   0   -0.07    0.08
   5   0   0   -0.13    0.07
   5   0   0   -0.10    0.08
  -5   0   0   -0.16    0.08
  -5   0   0   -0.07    0.07
   5   0   0   -0.17    0.08
  -5   0   0   -0.14    0.12
   6   0   0    4.21    0.27
   6   0   0    4.01    0.28
  -6   0   0    4.00    0.29
  -6   0   0    4.37    0.28
  -6   0   0    4.05    0.33
   6   0   0    3.67    0.29
  -6   0   0    4.23    0.27
  -6   0   0    4.22    0.26
   7   0   0    0.01    0.08
   7   0   0    0.07    0.09
  -7   0   0    0.04    0.08
  -7   0   0   -0.04    0.09
  -7   0   0    0.11    0.10
  -7   0   0    0.14    0.08
  -7   0   0   -0.13    0.06
   7   0   0    0.10    0.08
   8   0   0  195.48    6.64
  -8   0   0  191.05    6.45
   8   0   0  192.35    6.67
  -8   0   0  196.92    6.19
  -8   0   0  197.15    6.64
   8   0   0  196.51    6.19
  -9   0   0   -0.13    0.08
  -9   0   0   -0.24    0.10
  -9   0   0   -0.18    0.07
   9   0   0    0.00    0.11
  -9   0   0   -0.10    0.07
   9   0   0    0.00    0.09
   9   0   0   -0.05    0.09
 -10   0   0  128.12    4.16
 -10   0   0  123.29    4.46
 -10   0   0  124.72    4.04
 -10   0   0  123.84    4.33
  10   0   0  114.18    4.30
  10   0   0  120.83    4.32
  10   0   0  118.59    4.02
 -11   0   0   -0.01    0.12
  11   0   0    0.13    0.13
 -11   0   0    0.13    0.09
  11   0   0    0.04    0.11
  11   0   0    0.09    0.11
 -11   0   0   -0.07    0.09
 -11   0   0    0.07    0.11
 -12   0   0   33.26    1.34
 -12   0   0   33.47    1.38
  12   0   0   35.34    1.46
  12   0   0   33.38    1.37
 -12   0   0   33.68    1.48
  12   0   0   31.88    1.47
 -12   0   0   34.34    1.59
 -13   0   0    0.19    0.12
  13   0   0   -0.03    0.12
 -13   0   0    0.13    0.10
  13   0   0   -0.01    0.11
 -13   0   0   -0.27    0.10
  13   0   0    0.00    0.10
 -13   0   0    0.12    0.13
 -14   0   0    0.23    0.10
  14   0   0    0.11    0.14
 -14   0   0   -0.10    0.14
 -14   0   0    0.02    0.13
  14   0   0    0.09    0.13
  14   0   0   -0.05    0.13
 -15   0   0    0.04    0.19
 -15   0   0    0.29    0.18
  15   0   0    0.41    0.20
  15   0   0   -0.18    0.11
  15   0   0    0.04    0.13
  16   0   0   21.50    1.08
  16   0   0   18.47    1.00
 -16   0   0   17.36    1.15
 -16   0   0   19.98    1.04
  16   0   0   18.30    1.08
 -17   0   0    0.12    0.19
 -17   0   0    0.13    0.25
  17   0   0    0.09    0.16
 -18   0   0   55.84    2.60
 -18   0   0   56.77    2.29
 -19   0   0    0.53    0.23
 -19   0   0    0.09    0.25
 -20   0   0    5.06    0.65
 -20   0   0    3.82    0.50
 -21   0   0    0.34    0.29
 -21   0   0   -0.34    0.17
 -22   0   0    0.56    0.29
 -22   0   0    0.28    0.32
 -23   0   0    0.41    0.30
 -23   0   0    0.11    0.23
 -24   0   0    1.82    0.40
 -24   0   0    2.44    0.61
 -25   0   0   -0.02    0.25
 -25   0   0    0.23    0.22
 -26   0   0   -0.22    0.23
   0  -1   0   -0.27    0.06
   0  -1   0   -0.32    0.04
   0   1   0   -0.34    0.05
   0   1   0   -0.32    0.05
   0   1   0   -0.28    0.04
  -1  -1   0  349.87   11.69
   1  -1   0  364.30   11.84
   1  -1   0  361.17   11.70
   1   1   0  359.46   10.91
  -1   1   0  346.18   11.82
  -1   1   0  356.63   10.91
   1   1   0  345.00   11.52
   2  -1   0   26.33    1.05
   2  -1   0   32.09    1.12
  -2  -1   0   31.93    1.12
  -2  -1   0   30.38    1.07
  -2   1   0   29.61    1.06
  -2   1   0   29.55    1.10
   2   1   0   28.55    0.99
   2   1   0   29.39    1.06
  -2   1   0   30.23    0.99
  -3  -1   0  185.05    6.11
   3  -1   0  184.61    6.11
  -3  -1   0  170.38    6.00
  -3   1   0  166.69    6.08
  -3   1   0  182.28    5.91
  -3   1   0  184.61    5.59
   3   1   0  169.98    5.59
   3   1   0  192.06    5.93
  -4  -1   0  904.53   31.39
  -4  -1   0  946.11   29.29
   4  -1   0  998.76   31.80
   4  -1   0  928.54   31.39
  -4  -1   0  997.80   31.79
  -4   1   0  924.43   30.93
  -4   1   0  985.63   29.30
   4   1   0  947.65   30.94
  -4   1   0  998.29   31.78
   4   1   0  941.41   29.29
  -5  -1   0   75.36    2.41
   5  -1   0   70.90    2.57
  -5  -1   0   74.54    2.53
  -5  -1   0   67.10    2.64
   5  -1   0   82.71    2.66
  -5  -1   0   73.38    2.59
   5   1   0   72.81    2.52
  -5   1   0   70.85    2.64
   5   1   0   73.07    2.58
   5   1   0   74.09    2.40
  -5   1   0   73.12    2.50
  -5   1   0   73.05    2.39
  -6  -1   0   43.30    1.46
   6  -1   0   37.35    1.58
   6  -1   0   41.88    1.44
  -6  -1   0   41.01    1.49
   6  -1   0   40.88    1.55
  -6   1   0   42.48    1.45
   6   1   0   43.38    1.57
   6   1   0   40.06    1.50
   6   1   0   42.07    1.45
  -6   1   0   40.66    1.48
  -6   1   0   41.24    1.62
  -7  -1   0    9.95    0.47
  -7  -1   0   10.79    0.56
  -7  -1   0   11.01    0.52
   7  -1   0    9.61    0.53
   7  -1   0    8.35    0.53
  -7  -1   0   10.21    0.60
   7  -1   0    9.99    0.49
   7   1   0   10.29    0.50
   7   1   0   10.84    0.50
   7   1   0   10.56    0.55
   7   1   0   10.89    0.48
  -7   1   0   10.14    0.48
  -7   1   0   10.28    0.53
  -7   1   0    9.76    0.49
  -8  -1   0   -0.04    0.08
   8  -1   0    0.04    0.10
  -8  -1   0   -0.09    0.07
   8  -1   0    0.02    0.08
   8  -1   0    0.02    0.10
  -8  -1   0    0.13    0.13
  -8  -1   0   -0.04    0.09
  -8  -1   0   -0.06    0.09
  -8   1   0   -0.06    0.07
   8   1   0   -0.04    0.08
   8   1   0    0.00    0.08
  -8   1   0    0.09    0.10
  -8   1   0    0.06    0.09
   8   1   0    0.09    0.10
  -8   1   0    0.24    0.14
  -9  -1   0  104.32    3.69
   9  -1   0   94.94    3.77
   9  -1   0  106.01    3.86
  -9  -1   0  108.72    3.83
   9  -1   0  107.86    3.54
  -9  -1   0  101.51    3.91
  -9  -1   0  105.04    3.55
  -9  -1   0  110.12    3.74
  -9   1   0  107.48    3.65
  -9   1   0  114.40    3.81
   9   1   0  111.09    3.68
   9   1   0  108.72    3.55
  -9   1   0  105.64    3.54
   9   1   0  113.59    3.83
   9   1   0  105.68    3.74
 -10  -1   0   -0.08    0.09
 -10  -1   0    0.00    0.11
 -10  -1   0   -0.01    0.08
  10  -1   0   -0.11    0.09
  10  -1   0    0.01    0.11
  10  -1   0    0.14    0.09
 -10  -1   0    0.09    0.14
 -10  -1   0    0.16    0.10
  10   1   0   -0.18    0.07
  10   1   0    0.01    0.08
 -10   1   0    0.04    0.10
  10   1   0    0.17    0.12
  10   1   0    0.08    0.10
 -10   1   0    0.05    0.10
 -10   1   0   -0.11    0.08
 -10   1   0    0.03    0.12
 -11  -1   0   25.52    1.17
  11  -1   0   25.49    1.16
  11  -1   0   24.32    1.06
 -11  -1   0   25.57    1.06
 -11  -1   0   23.32    1.22
 -11  -1   0   25.96    1.06
  11  -1   0   21.58    1.12
 -11  -1   0   23.89    1.06
  11   1   0   24.41    1.04
  11   1   0   23.39    1.04
 -11   1   0   23.39    1.05
 -11   1   0   24.37    1.22
  11   1   0   25.44    1.16
 -11   1   0   24.71    1.13
  11   1   0   23.90    1.05
 -11   1   0   25.04    1.02
 -12  -1   0   86.65    3.00
  12  -1   0   80.16    3.15
  12  -1   0   84.79    2.92
 -12  -1   0   82.92    3.15
 -12  -1   0   84.42    2.93
  12  -1   0   77.04    3.11
 -12  -1   0   83.43    3.28
 -12   1   0   84.90    2.92
  12   1   0   86.73    2.99
 -12   1   0   80.06    3.24
  12   1   0   84.16    3.14
  12   1   0   86.30    3.05
 -12   1   0   86.35    3.13
  12   1   0   78.49    2.90
 -12   1   0   83.82    2.96
 -13  -1   0   20.67    1.16
 -13  -1   0   21.43    0.95
  13  -1   0   20.26    1.05
  13  -1   0   18.70    1.02
  13  -1   0   20.53    0.97
 -13  -1   0   19.27    0.97
 -13  -1   0   19.14    1.04
  13   1   0   19.31    0.95
  13   1   0   19.74    0.94
 -13   1   0   18.61    1.10
 -13   1   0   21.14    0.92
  13   1   0   20.57    1.06
 -13   1   0   20.76    0.97
 -14  -1   0   12.28    0.87
  14  -1   0   11.72    0.78
  14  -1   0   12.43    0.73
 -14  -1   0   12.01    0.74
  14  -1   0   12.09    0.78
 -14  -1   0   13.24    0.71
 -14  -1   0   13.82    0.82
  14   1   0   13.04    0.71
 -14   1   0   12.04    0.72
  14   1   0   13.49    0.75
 -14   1   0   12.04    0.86
  14   1   0   13.70    0.81
 -14   1   0   12.19    0.65
  15  -1   0    8.03    0.65
  15  -1   0    9.26    0.66
 -15  -1   0    6.09    0.64
 -15  -1   0    8.02    0.60
  15   1   0    8.06    0.58
 -15   1   0    8.16    0.71
 -15   1   0    6.51    0.54
  16  -1   0   45.37    1.91
 -16  -1   0   36.95    1.97
  16  -1   0   39.25    1.87
 -16  -1   0   42.79    1.77
 -16   1   0   41.85    2.01
  16   1   0   40.82    1.74
 -16   1   0   41.89    1.75
 -17  -1   0    1.79    0.44
  17  -1   0    1.13    0.33
 -17  -1   0    1.54    0.34
  17  -1   0    1.36    0.34
 -17   1   0    1.16    0.37
  17   1   0    1.16    0.30
 -17   1   0    1.72    0.33
  18  -1   0    5.96    0.58
 -18  -1   0    4.07    0.48
 -18  -1   0    4.21    0.58
 -18   1   0    4.38    0.60
 -18   1   0    4.69    0.50
  18   1   0    5.48    0.52
 -19  -1   0   29.21    1.48
 -19  -1   0   29.76    1.74
  19  -1   0   34.00    1.62
 -19   1   0   29.36    1.71
 -19   1   0   30.61    1.48
 -20  -1   0    2.63    0.56
 -20  -1   0    2.26    0.44
 -20   1   0    2.36    0.44
 -20   1   0    1.96    0.52
 -21  -1   0    2.55    0.56
 -21   1   0    1.80    0.40
 -21   1   0    3.46    0.56
 -22  -1   0   26.31    1.67
 -22   1   0   23.80    1.35
 -22   1   0   23.97    1.59
 -23  -1   0   -0.05    0.31
 -23   1   0    0.44    0.30
 -23   1   0    0.21    0.21
 -24  -1   0    5.19    0.73
 -24   1   0    6.09    0.65
 -24   1   0    4.93    0.72
 -25  -1   0    3.19    0.68
 -25   1   0    3.69    0.62
 -25   1   0    3.17    0.49
 -26  -1   0    0.24    0.27
 -26   1   0    0.02    0.26
 -26   1   0   -0.15    0.24
   0  -2   0  265.23    9.29
   0  -2   0  289.65    9.14
   0  -2   0  276.33    9.27
   0   2   0  275.54    8.51
   0   2   0  274.94    9.06
   0   2   0  273.39    9.28
   1  -2   0   -0.02    0.06
  -1  -2   0    0.19    0.11
  -1  -2   0    0.17    0.08
   1  -2   0    0.17    0.09
  -1  -2   0   -0.06    0.07
  -1   2   0    0.20    0.07
  -1   2   0    0.19    0.10
   1   2   0    0.08    0.09
   1   2   0    0.04    0.06
   1   2   0    0.09    0.09
  -1   2   0    0.18    0.09
   2  -2   0   35.88    1.33
  -2  -2   0   36.64    1.32
  -2  -2   0   38.31    1.43
  -2  -2   0   36.81    1.35
   2  -2   0   37.36    1.41
  -2   2   0   36.09    1.36
  -2   2   0   35.31    1.23
   2   2   0   38.16    1.24
  -2   2   0   35.35    1.39
  -3  -2   0   77.90    2.53
   3  -2   0   73.76    2.55
  -3  -2   0   72.36    2.57
  -3  -2   0   70.52    2.65
  -3   2   0   73.39    2.37
  -3   2   0   74.00    2.64
   3   2   0   71.68    2.38
   3   2   0   73.21    2.57
  -3   2   0   73.25    2.55
  -4  -2   0    2.61    0.27
   4  -2   0    2.97    0.23
  -4  -2   0    2.96    0.24
   4  -2   0    2.80    0.27
  -4  -2   0    2.52    0.16
   4   2   0    2.60    0.21
   4   2   0    2.79    0.25
  -4   2   0    2.60    0.27
  -4   2   0    2.64    0.20
  -4   2   0    2.60    0.23
   5  -2   0  130.02    4.87
  -5  -2   0  143.91    4.70
  -5  -2   0  143.92    4.45
   5  -2   0  136.68    4.75
  -5  -2   0  142.02    4.78
  -5  -2   0  133.54    4.88
   5   2   0  144.10    4.72
  -5   2   0  140.48    4.42
   5   2   0  139.77    4.44
  -5   2   0  139.56    4.69
  -5   2   0  137.99    4.86
  -6  -2   0  378.29   11.91
   6  -2   0  302.73   11.84
  -6  -2   0  366.25   11.90
   6  -2   0  364.16   12.09
  -6  -2   0  334.21   12.07
  -6  -2   0  374.83   11.09
   6   2   0  340.21   11.87
  -6   2   0  367.59   12.07
  -6   2   0  350.74   11.05
   6   2   0  357.82   11.08
  -6   2   0  362.28   11.68
   6   2   0  378.90   11.73
  -7  -2   0   75.03    2.41
  -7  -2   0   72.09    2.60
   7  -2   0   59.54    2.61
  -7  -2   0   72.95    2.45
   7  -2   0   72.79    2.38
   7  -2   0   67.45    2.56
   7   2   0   70.61    2.53
  -7   2   0   70.61    2.66
  -7   2   0   69.67    2.37
   7   2   0   72.94    2.39
  -7   2   0   70.68    2.49
   7   2   0   71.39    2.57
   8  -2   0    2.98    0.30
  -8  -2   0    3.07    0.21
  -8  -2   0    3.05    0.35
  -8  -2   0    2.84    0.30
   8  -2   0    3.34    0.27
  -8  -2   0    3.09    0.28
   8  -2   0    3.04    0.33
  -8   2   0    3.08    0.26
   8   2   0    2.84    0.28
   8   2   0    2.63    0.26
  -8   2   0    3.08    0.26
   8   2   0    3.18    0.29
  -8   2   0    3.20    0.33
  -9  -2   0   62.52    2.10
  -9  -2   0   57.01    2.25
   9  -2   0   61.87    2.34
   9  -2   0   53.59    2.22
  -9  -2   0   55.95    2.34
   9  -2   0   58.08    2.07
   9   2   0   59.68    2.18
  -9   2   0   56.28    2.32
   9   2   0   59.94    2.25
  -9   2   0   62.06    2.08
  -9   2   0   57.77    2.14
   9   2   0   58.18    2.08
 -10  -2   0    0.42    0.21
  10  -2   0    0.51    0.18
  10  -2   0    0.60    0.20
 -10  -2   0    0.80    0.19
 -10  -2   0    1.04    0.23
 -10  -2   0    0.78    0.14
  10  -2   0    1.05    0.21
  10   2   0    0.84    0.20
  10   2   0    0.82    0.20
 -10   2   0    0.40    0.15
  10   2   0    0.66    0.16
 -10   2   0    0.57    0.19
 -10   2   0    0.48    0.14
 -10   2   0    0.60    0.15
  10   2   0    0.63    0.13
 -11  -2   0    4.16    0.44
 -11  -2   0    3.47    0.33
 -11  -2   0    3.07    0.35
  11  -2   0    2.87    0.34
  11  -2   0    3.88    0.40
 -11  -2   0    3.26    0.26
  11  -2   0    2.90    0.30
 -11   2   0    3.12    0.29
  11   2   0    3.43    0.32
 -11   2   0    3.26    0.41
  11   2   0    3.80    0.27
  11   2   0    3.09    0.32
 -11   2   0    2.84    0.30
  12  -2   0   56.79    2.32
 -12  -2   0   52.91    2.36
 -12  -2   0   57.72    2.10
 -12  -2   0   56.13    2.27
  12  -2   0   52.39    2.22
 -12  -2   0   58.08    2.16
 -12  -2   0   56.51    2.06
  12  -2   0   56.49    2.08
  12   2   0   58.94    2.08
 -12   2   0   53.69    2.05
  12   2   0   54.37    2.12
 -12   2   0   55.61    2.08
 -12   2   0   53.16    2.33
  12   2   0   54.30    2.07
  13  -2   0   10.52    0.75
  13  -2   0   12.51    0.77
 -13  -2   0   11.13    0.82
 -13  -2   0   12.53    0.78
 -13  -2   0   11.37    0.69
 -13  -2   0   11.87    0.69
  13   2   0   12.20    0.70
  13   2   0   10.79    0.65
 -13   2   0   10.99    0.61
 -13   2   0   11.15    0.80
 -13   2   0   10.61    0.66
  14  -2   0    5.48    0.52
 -14  -2   0    6.09    0.50
 -14  -2   0    5.80    0.52
  14  -2   0    5.19    0.52
 -14  -2   0    5.63    0.45
 -14  -2   0    4.72    0.55
  14   2   0    6.43    0.50
  14   2   0    6.13    0.46
 -14   2   0    5.90    0.48
 -14   2   0    5.99    0.58
 -15  -2   0    9.73    0.74
  15  -2   0   10.30    0.77
  15  -2   0   11.65    0.79
 -15  -2   0   12.12    0.74
 -15  -2   0   11.13    0.68
 -15  -2   0   11.47    0.88
 -15   2   0   10.01    0.67
  15   2   0   11.08    0.66
 -15   2   0    9.48    0.79
  15   2   0   10.75    0.69
  16  -2   0   27.67    1.45
  16  -2   0   32.35    1.55
 -16  -2   0   29.30    1.36
 -16  -2   0   26.17    1.54
  16   2   0   26.99    1.31
 -16   2   0   29.60    1.34
 -16   2   0   28.08    1.55
  17  -2   0   -0.23    0.15
  17  -2   0    0.24    0.22
 -17  -2   0    0.29    0.27
 -17   2   0    0.05    0.22
  17   2   0   -0.05    0.13
 -17   2   0    0.14    0.19
  18  -2   0    0.55    0.27
  18  -2   0    1.11    0.33
 -18  -2   0    0.24    0.27
 -18   2   0    0.51    0.24
  18   2   0    0.75    0.26
 -18   2   0    0.88    0.36
  19  -2   0    1.31    0.35
 -19  -2   0    1.19    0.41
 -19   2   0    1.11    0.36
 -19   2   0    0.48    0.24
  19   2   0    1.03    0.30
 -20  -2   0    0.33    0.30
  20  -2   0   -0.06    0.20
 -20   2   0    0.05    0.20
 -20   2   0   -0.17    0.19
  20   2   0    0.43    0.20
  21  -2   0    0.86    0.30
 -21  -2   0    0.77    0.35
 -21   2   0    0.97    0.37
  21   2   0    0.75    0.25
 -21   2   0    0.65    0.29
 -22  -2   0   24.05    1.65
 -22   2   0   25.93    1.39
 -22   2   0   25.59    1.64
 -23  -2   0   15.97    1.30
 -23   2   0   15.37    1.25
 -23   2   0   13.84    0.98
 -24  -2   0    1.49    0.47
 -24   2   0    0.57    0.28
 -24   2   0    0.39    0.31
 -25  -2   0    1.94    0.51
 -25   2   0    2.00    0.44
 -25   2   0    0.63    0.36
 -26   2   0    3.83    0.63
 -26   2   0    3.67    0.52
   0  -3   0   -0.09    0.09
   0  -3   0   -0.08    0.07
   0  -3   0    0.05    0.11
   0   3   0   -0.02    0.07
   0   3   0    0.08    0.12
   0   3   0   -0.15    0.08
   1  -3   0    1.20    0.17
  -1  -3   0    1.16    0.17
  -1  -3   0    0.91    0.16
  -1  -3   0    0.90    0.20
   1  -3   0    1.18    0.20
  -1   3   0    1.28    0.14
  -1   3   0    1.17    0.19
   1   3   0    1.07    0.20
  -1   3   0    1.16    0.19
   1   3   0    0.93    0.13
   1   3   0    1.33    0.20
   2  -3   0    0.09    0.09
  -2  -3   0    0.05    0.11
   2  -3   0    0.16    0.11
  -2  -3   0    0.00    0.07
  -2  -3   0    0.18    0.09
   2   3   0    0.14    0.11
  -2   3   0    0.09    0.11
  -2   3   0    0.16    0.08
  -2   3   0    0.01    0.10
   2   3   0    0.20    0.09
  -3  -3   0   19.71    0.78
   3  -3   0   17.34    0.87
  -3  -3   0   18.03    0.90
  -3  -3   0   18.45    0.82
   3  -3   0   19.47    0.81
  -3   3   0   18.21    0.84
  -3   3   0   18.98    0.73
   3   3   0   18.32    0.74
   3   3   0   18.70    0.87
  -3   3   0   19.70    0.89
   4  -3   0    0.23    0.11
  -4  -3   0    0.32    0.09
  -4  -3   0    0.23    0.12
   4  -3   0    0.37    0.15
  -4  -3   0    0.36    0.15
  -4   3   0    0.29    0.10
   4   3   0    0.60    0.17
  -4   3   0    0.00    0.11
   4   3   0    0.50    0.12
  -4   3   0    0.47    0.15
  -5  -3   0   69.75    2.35
  -5  -3   0   64.16    2.45
  -5  -3   0   66.83    2.27
  -5  -3   0   63.88    2.55
   5  -3   0   68.12    2.43
   5  -3   0   66.79    2.55
  -5   3   0   64.09    2.42
  -5   3   0   65.53    2.23
   5   3   0   69.08    2.47
  -5   3   0   69.56    2.54
   5   3   0   67.41    2.26
  -6  -3   0    8.68    0.40
  -6  -3   0    8.42    0.51
   6  -3   0    8.36    0.49
  -6  -3   0    8.22    0.47
  -6  -3   0    8.33    0.59
   6  -3   0   10.01    0.61
   6   3   0    8.51    0.46
   6   3   0    8.43    0.53
  -6   3   0    8.69    0.50
  -6   3   0    8.17    0.44
  -6   3   0    8.84    0.56
  -7  -3   0   86.08    3.28
  -7  -3   0   85.33    3.15
   7  -3   0   90.20    3.13
  -7  -3   0   86.22    2.92
   7  -3   0   83.72    3.25
  -7  -3   0   88.80    2.99
  -7   3   0   88.59    2.88
   7   3   0   86.27    2.90
   7   3   0   86.05    3.11
  -7   3   0   84.20    3.07
  -7   3   0   84.50    3.23
  -8  -3   0    0.18    0.07
   8  -3   0    0.15    0.13
  -8  -3   0    0.18    0.15
  -8  -3   0    0.18    0.13
   8  -3   0    0.12    0.14
  -8  -3   0    0.06    0.10
   8  -3   0    0.18    0.08
   8   3   0   -0.07    0.07
  -8   3   0    0.14    0.13
   8   3   0    0.07    0.07
  -8   3   0    0.09    0.10
   8   3   0    0.19    0.13
  -8   3   0    0.08    0.10
  -9  -3   0    1.67    0.23
  -9  -3   0    1.39    0.31
   9  -3   0    1.18    0.17
   9  -3   0    1.08    0.23
  -9  -3   0    1.35    0.14
  -9  -3   0    1.48    0.25
   9  -3   0    1.11    0.27
  -9   3   0    1.31    0.21
   9   3   0    1.18    0.22
  -9   3   0    1.02    0.26
  -9   3   0    1.27    0.22
   9   3   0    1.22    0.18
   9   3   0    1.41    0.24
  10  -3   0   31.77    1.60
 -10  -3   0   34.03    1.55
 -10  -3   0   36.13    1.67
  10  -3   0   34.10    1.51
 -10  -3   0   39.50    1.47
 -10   3   0   35.05    1.62
 -10   3   0   35.76    1.39
  10   3   0   35.98    1.50
  10   3   0   36.70    1.42
 -10   3   0   35.51    1.45
  11  -3   0    6.36    0.58
  11  -3   0    7.37    0.55
 -11  -3   0    7.62    0.64
 -11  -3   0    7.16    0.51
 -11  -3   0    7.07    0.56
  11   3   0    8.09    0.52
 -11   3   0    8.24    0.50
  11   3   0    7.66    0.53
 -11   3   0    7.29    0.60
 -11   3   0    7.88    0.50
 -12  -3   0    1.82    0.31
  12  -3   0    2.50    0.37
 -12  -3   0    3.28    0.33
  12  -3   0    2.52    0.33
 -12  -3   0    1.40    0.36
  12   3   0    3.04    0.33
 -12   3   0    2.10    0.36
 -12   3   0    2.58    0.31
 -12   3   0    2.69    0.29
  12   3   0    2.47    0.31
 -13  -3   0    9.10    0.76
  13  -3   0    8.79    0.67
 -13  -3   0    9.63    0.69
  13  -3   0    9.27    0.72
 -13   3   0    8.93    0.72
 -13   3   0    9.71    0.60
  13   3   0    9.54    0.63
  13   3   0    9.17    0.61
 -13   3   0   10.10    0.59
 -14  -3   0    0.01    0.16
 -14  -3   0    0.42    0.25
  14  -3   0    0.83    0.27
  14  -3   0    0.25    0.19
  14   3   0    0.38    0.18
  14   3   0    0.41    0.19
 -14   3   0    0.19    0.16
 -14   3   0   -0.14    0.16
 -15  -3   0   16.30    0.95
 -15  -3   0   18.87    1.08
 -15  -3   0   17.36    1.16
  15  -3   0   17.94    1.05
  15  -3   0   18.10    1.11
  15   3   0   16.48    0.93
 -15   3   0   16.91    0.92
 -15   3   0   17.78    1.13
  15   3   0   19.11    0.97
  16  -3   0    0.81    0.32
  16  -3   0    1.02    0.30
 -16  -3   0    1.07    0.36
 -16   3   0    0.94    0.26
 -16   3   0    0.53    0.29
  16   3   0    1.00    0.27
  17  -3   0    3.89    0.53
  17  -3   0    5.43    0.59
 -17  -3   0    4.89    0.63
 -17   3   0    4.23    0.57
  17   3   0    5.24    0.50
 -17   3   0    3.75    0.44
  18  -3   0    0.23    0.23
  18  -3   0    0.18    0.22
 -18  -3   0   -0.02    0.23
 -18   3   0    0.04    0.24
  18   3   0    0.38    0.22
 -18   3   0    0.04    0.18
  19  -3   0    0.27    0.25
 -19  -3   0    0.79    0.35
  19  -3   0    0.21    0.20
  19   3   0    0.39    0.22
 -19   3   0    0.24    0.22
 -19   3   0    0.78    0.35
 -20  -3   0   -0.19    0.21
  20  -3   0    0.16    0.20
 -20   3   0    0.22    0.26
  20   3   0   -0.23    0.14
 -20   3   0   -0.25    0.14
  21  -3   0    6.57    0.70
 -21  -3   0    6.02    0.78
  21   3   0    4.65    0.54
 -21   3   0    4.83    0.68
 -21   3   0    6.19    0.60
  22  -3   0    0.26    0.25
 -22  -3   0    0.20    0.27
  22   3   0    0.43    0.21
 -22   3   0    0.14    0.19
 -22   3   0    0.29    0.30
 -23  -3   0   16.66    1.36
 -23   3   0   17.28    1.09
  23   3   0   18.09    1.12
 -23   3   0   15.16    1.28
 -24  -3   0    0.78    0.41
 -24   3   0    1.20    0.32
 -24   3   0    0.79    0.38
 -25  -3   0    7.96    0.94
 -25   3   0    7.66    0.72
 -25   3   0    9.20    0.99
   0  -4   0    3.92    0.37
   0  -4   0    3.45    0.29
   0  -4   0    3.77    0.32
   0   4   0    3.69    0.25
   0   4   0    3.46    0.34
   0   4   0    3.71    0.35
   0   4   0    3.49    0.24
   1  -4   0    4.73    0.34
  -1  -4   0    4.72    0.35
  -1  -4   0    4.42    0.35
  -1  -4   0    4.27    0.40
   1  -4   0    4.31    0.39
   1  -4   0    5.03    0.39
  -1   4   0    4.63    0.27
   1   4   0    4.69    0.40
   1   4   0    3.96    0.37
   1   4   0    4.66    0.29
  -1   4   0    4.75    0.29
  -1   4   0    4.61    0.40
  -1   4   0    4.23    0.38
  -2  -4   0    0.23    0.14
  -2  -4   0    0.13    0.10
  -2  -4   0    0.06    0.10
   2  -4   0   -0.07    0.09
   2  -4   0    0.05    0.10
  -2   4   0   -0.01    0.09
  -2   4   0   -0.16    0.08
   2   4   0   -0.14    0.09
  -2   4   0    0.04    0.05
  -2   4   0    0.11    0.08
   2   4   0    0.04    0.07
   3  -4   0    8.76    0.51
   3  -4   0    8.96    0.58
  -3  -4   0    8.52    0.49
  -3  -4   0    9.00    0.61
  -3  -4   0    8.63    0.52
  -3   4   0    8.49    0.56
   3   4   0    9.18    0.59
  -3   4   0    8.52    0.57
  -3   4   0    8.94    0.44
   3   4   0    9.16    0.46
  -3   4   0    9.73    0.44
  -4  -4   0   18.37    0.84
   4  -4   0   15.81    0.79
   4  -4   0   16.62    0.89
  -4  -4   0   16.62    0.75
  -4  -4   0   16.51    0.91
  -4   4   0   16.98    0.85
  -4   4   0   17.21    0.70
  -4   4   0   16.78    0.70
   4   4   0   15.97    0.86
  -4   4   0   16.05    0.87
   4   4   0   17.10    0.73
   5  -4   0   11.16    0.71
  -5  -4   0   11.09    0.65
  -5  -4   0   10.84    0.73
  -5  -4   0   12.70    0.58
   5  -4   0   13.30    0.66
  -5  -4   0   12.26    0.60
  -5   4   0   10.15    0.68
  -5   4   0   11.93    0.54
  -5   4   0   12.82    0.70
  -5   4   0   11.39    0.55
   5   4   0   12.22    0.58
   5   4   0   11.53    0.69
  -6  -4   0    5.07    0.36
   6  -4   0    5.13    0.40
  -6  -4   0    5.48    0.43
  -6  -4   0    5.60    0.33
  -6  -4   0    5.52    0.49
   6  -4   0    5.20    0.47
   6   4   0    5.14    0.35
  -6   4   0    5.00    0.45
   6   4   0    4.81    0.43
  -6   4   0    4.98    0.41
  -6   4   0    4.97    0.33
  -7  -4   0   -0.17    0.08
  -7  -4   0   -0.06    0.12
  -7  -4   0    0.15    0.09
   7  -4   0    0.00    0.12
   7  -4   0   -0.16    0.08
  -7  -4   0    0.09    0.07
   7   4   0    0.05    0.11
  -7   4   0    0.00    0.09
  -7   4   0   -0.04    0.11
  -7   4   0   -0.06    0.09
   7   4   0    0.06    0.09
  -8  -4   0    7.68    0.65
   8  -4   0    9.90    0.70
   8  -4   0    9.89    0.61
  -8  -4   0   10.91    0.66
   8   4   0    9.40    0.63
   8   4   0    9.74    0.56
  -8   4   0   10.47    0.62
  -8   4   0   10.40    0.54
  -8   4   0    9.23    0.66
   9  -4   0   17.92    1.04
  -9  -4   0   18.76    0.98
   9  -4   0   16.42    0.91
  -9  -4   0   17.80    1.05
  -9   4   0   17.47    1.00
   9   4   0   17.96    0.96
   9   4   0   18.57    0.85
  -9   4   0   19.58    0.94
  -9   4   0   18.16    0.83
 -10  -4   0    1.11    0.27
 -10  -4   0    1.16    0.31
  10  -4   0    1.21    0.26
  10  -4   0    1.32    0.32
  10   4   0    1.72    0.25
  10   4   0    1.42    0.29
 -10   4   0    1.41    0.24
 -10   4   0    1.57    0.33
 -10   4   0    1.19    0.23
 -11  -4   0    3.88    0.49
  11  -4   0    3.12    0.38
  11  -4   0    5.09    0.52
 -11  -4   0    3.78    0.43
 -11   4   0    3.79    0.35
  11   4   0    4.48    0.43
 -11   4   0    3.79    0.37
 -11   4   0    3.81    0.45
  11   4   0    3.62    0.36
 -12  -4   0   47.49    2.21
 -12  -4   0   49.07    2.09
  12  -4   0   45.25    2.02
  12  -4   0   49.54    2.19
 -12   4   0   49.62    2.17
 -12   4   0   47.99    1.83
  12   4   0   50.30    1.88
  12   4   0   46.13    2.00
 -12   4   0   45.24    1.92
 -13  -4   0    1.93    0.39
  13  -4   0    1.63    0.38
 -13  -4   0    1.89    0.42
  13  -4   0    1.53    0.33
 -13   4   0    1.74    0.27
  13   4   0    1.96    0.37
 -13   4   0    1.49    0.37
 -13   4   0    1.51    0.25
  13   4   0    2.26    0.32
  14  -4   0    1.63    0.41
 -14  -4   0    1.26    0.38
  14  -4   0    2.10    0.36
 -14  -4   0    2.29    0.42
  14   4   0    2.23    0.32
 -14   4   0    1.72    0.40
  14   4   0    2.74    0.37
 -14   4   0    1.92    0.30
 -15  -4   0    1.22    0.37
  15  -4   0    1.58    0.37
  15  -4   0    1.58    0.42
 -15  -4   0    1.02    0.30
 -15   4   0    0.81    0.23
 -15   4   0    1.15    0.36
  15   4   0    1.03    0.28
  15   4   0    1.38    0.31
  16  -4   0    1.32    0.35
  16  -4   0    2.39    0.48
 -16  -4   0    2.39    0.51
 -16   4   0    2.10    0.47
  16   4   0    2.12    0.37
 -16   4   0    1.78    0.33
  17  -4   0    0.20    0.22
 -17  -4   0    0.23    0.26
  17  -4   0   -0.06    0.19
  17   4   0   -0.14    0.13
 -17   4   0    0.27    0.18
 -17   4   0    0.17    0.24
  18  -4   0    6.02    0.65
  18  -4   0    5.84    0.67
 -18  -4   0    5.57    0.71
  18   4   0    6.34    0.58
 -18   4   0    5.97    0.70
 -18   4   0    5.83    0.54
  19  -4   0    3.05    0.51
  19  -4   0    2.79    0.46
 -19  -4   0    1.89    0.51
 -19   4   0    2.36    0.36
  19   4   0    2.42    0.39
 -19   4   0    3.59    0.55
  20  -4   0    0.25    0.25
 -20  -4   0   -0.08    0.26
 -20   4   0    0.03    0.24
 -20   4   0   -0.19    0.14
  20   4   0    0.11    0.18
  21  -4   0    0.56    0.34
 -21  -4   0    0.73    0.38
 -21   4   0    0.33    0.22
  21   4   0    0.64    0.26
 -21   4   0    0.69    0.31
  22  -4   0   12.73    1.07
 -22  -4   0   13.36    1.19
 -22   4   0   11.23    0.83
  22   4   0   12.00    0.89
 -22   4   0   10.85    1.04
  23  -4   0    7.20    0.82
 -23  -4   0    5.69    0.82
 -23   4   0    7.20    0.84
 -23   4   0    7.36    0.67
  23   4   0    6.64    0.67
 -24  -4   0   -0.07    0.31
  24  -4   0   -0.08    0.24
  24   4   0    0.37    0.24
 -24   4   0   -0.22    0.22
 -24   4   0    0.28    0.22
  25   4   0    0.35    0.24
   0  -5   0    0.06    0.11
   0  -5   0    0.17    0.15
   0  -5   0   -0.01    0.12
   0   5   0   -0.03    0.08
   0   5   0   -0.04    0.11
   0   5   0    0.10    0.15
   0   5   0   -0.08    0.05
  -1  -5   0    3.93    0.37
   1  -5   0    4.20    0.36
   1  -5   0    3.91    0.42
  -1  -5   0    3.79    0.35
   1  -5   0    4.41    0.40
  -1  -5   0    4.44    0.44
   1   5   0    4.69    0.44
  -1   5   0    3.81    0.41
   1   5   0    4.02    0.29
  -1   5   0    4.01    0.29
  -1   5   0    4.38    0.28
  -1   5   0    3.97    0.40
   1   5   0    5.03    0.45
  -2  -5   0   10.46    0.70
  -2  -5   0    9.22    0.58
   2  -5   0    9.93    0.68
   2  -5   0    8.63    0.56
  -2  -5   0    9.62    0.58
   2  -5   0    8.92    0.63
  -2   5   0    8.79    0.64
  -2   5   0    9.58    0.65
   2   5   0    9.13    0.64
  -2   5   0    9.69    0.48
   2   5   0    9.71    0.49
  -3  -5   0   38.39    1.53
   3  -5   0   37.42    1.64
   3  -5   0   36.12    1.52
  -3  -5   0   35.51    1.67
  -3  -5   0   38.09    1.56
   3   5   0   36.70    1.63
  -3   5   0   36.71    1.61
   3   5   0   38.71    1.38
  -3   5   0   35.78    1.34
  -3   5   0   34.43    1.62
   4  -5   0   21.63    1.11
  -4  -5   0   22.87    0.97
  -4  -5   0   20.37    1.12
   4  -5   0   20.46    0.98
  -4  -5   0   20.15    1.01
  -4   5   0   20.91    1.09
   4   5   0   20.49    0.88
  -4   5   0   20.63    1.06
  -4   5   0   21.27    0.86
   4   5   0   20.06    1.08
  -5  -5   0   30.21    1.21
  -5  -5   0   26.39    1.28
  -5  -5   0   27.30    1.41
   5  -5   0   29.27    1.27
   5  -5   0   27.80    1.38
  -5   5   0   29.35    1.39
  -5   5   0   29.26    1.11
  -5   5   0   28.77    1.33
   5   5   0   27.50    1.35
   5   5   0   28.51    1.13
   6  -5   0   12.61    0.82
  -6  -5   0   11.96    0.74
  -6  -5   0   12.65    0.85
   6  -5   0   12.29    0.71
  -6  -5   0   12.56    0.63
   6   5   0   12.47    0.79
   6   5   0   12.35    0.63
  -6   5   0   13.81    0.84
  -6   5   0   12.48    0.76
  -6   5   0   12.36    0.61
  -7  -5   0    3.48    0.43
  -7  -5   0    3.11    0.37
   7  -5   0    4.18    0.40
   7  -5   0    4.32    0.47
  -7   5   0    3.23    0.37
  -7   5   0    3.83    0.31
   7   5   0    3.12    0.31
   7   5   0    3.84    0.42
  -7   5   0    3.70    0.43
   8  -5   0    0.04    0.14
  -8  -5   0    0.15    0.15
  -8  -5   0    0.15    0.17
   8  -5   0   -0.04    0.15
  -8   5   0    0.19    0.14
   8   5   0    0.17    0.17
   8   5   0    0.00    0.11
  -8   5   0    0.21    0.17
  -8   5   0    0.07    0.11
  -9  -5   0    2.38    0.39
  -9  -5   0    2.40    0.34
   9  -5   0    1.69    0.38
   9  -5   0    2.18    0.31
  -9   5   0    2.24    0.33
  -9   5   0    2.23    0.26
   9   5   0    2.59    0.36
  -9   5   0    2.07    0.36
   9   5   0    2.54    0.29
 -10  -5   0    0.28    0.19
  10  -5   0    0.26    0.22
  10  -5   0    0.34    0.20
 -10  -5   0    0.42    0.25
 -10   5   0    0.15    0.13
 -10   5   0    0.22    0.20
  10   5   0    0.13    0.14
  10   5   0    0.38    0.21
 -10   5   0   -0.02    0.12
  11  -5   0    9.93    0.81
 -11  -5   0    9.14    0.72
  11  -5   0   11.11    0.74
 -11  -5   0   11.44    0.86
 -11   5   0   11.63    0.74
 -11   5   0    9.22    0.76
 -11   5   0   10.24    0.61
  11   5   0   12.04    0.80
  11   5   0   10.25    0.64
 -12  -5   0    0.87    0.27
  12  -5   0    0.46    0.25
  12  -5   0    0.69    0.24
 -12  -5   0    1.20    0.37
  12   5   0    0.91    0.29
 -12   5   0    0.54    0.26
 -12   5   0    1.29    0.29
  12   5   0    0.59    0.22
 -12   5   0    0.48    0.19
  13  -5   0   24.17    1.26
 -13  -5   0   22.71    1.40
 -13  -5   0   24.77    1.32
  13  -5   0   20.62    1.32
 -13   5   0   22.55    1.33
 -13   5   0   22.86    1.17
  13   5   0   22.28    1.10
 -13   5   0   21.94    1.05
  13   5   0   21.74    1.22
  14  -5   0   30.98    1.72
 -14  -5   0   30.16    1.62
 -14  -5   0   31.41    1.78
  14  -5   0   33.24    1.62
  14   5   0   32.12    1.58
  14   5   0   32.32    1.44
 -14   5   0   33.94    1.74
 -14   5   0   32.80    1.40
 -15  -5   0    5.08    0.57
 -15  -5   0    3.80    0.57
  15  -5   0    5.29    0.63
  15  -5   0    5.08    0.57
 -15   5   0    4.51    0.43
  15   5   0    4.28    0.50
 -15   5   0    4.91    0.59
  15   5   0    4.04    0.43
  16  -5   0    2.81    0.55
  16  -5   0    1.80    0.42
 -16  -5   0    2.64    0.57
 -16  -5   0    3.02    0.44
 -16   5   0    2.94    0.50
  16   5   0    2.47    0.36
  16   5   0    2.29    0.37
 -16   5   0    2.23    0.34
  17  -5   0   11.98    1.00
 -17  -5   0   10.95    1.01
  17  -5   0   12.03    0.93
  17   5   0   12.36    0.82
 -17   5   0   12.62    0.78
 -17   5   0   12.05    0.99
  18  -5   0    0.10    0.21
  18  -5   0   -0.01    0.19
 -18  -5   0   -0.07    0.28
 -18   5   0   -0.04    0.20
  18   5   0    0.08    0.16
 -18   5   0    0.27    0.19
 -19  -5   0   -0.25    0.20
  19  -5   0    0.40    0.30
  19  -5   0    0.36    0.27
 -19   5   0    0.22    0.20
  19   5   0    0.20    0.18
 -19   5   0   -0.23    0.23
 -20  -5   0    0.28    0.32
  20  -5   0   -0.05    0.26
 -20   5   0    0.32    0.29
  20   5   0    0.27    0.22
 -20   5   0    0.16    0.18
 -21  -5   0    0.36    0.31
  21  -5   0    0.14    0.28
 -21   5   0    0.25    0.27
 -21   5   0    0.37    0.22
  21   5   0    0.56    0.26
 -22  -5   0    5.47    0.78
  22  -5   0    4.90    0.70
 -22   5   0    5.84    0.58
  22   5   0    6.21    0.63
 -22   5   0    5.94    0.78
  23  -5   0   13.66    1.21
 -23  -5   0   12.78    1.23
  23   5   0   11.92    0.92
 -23   5   0   12.65    0.88
 -23   5   0   11.77    1.12
  24  -5   0   12.06    1.10
  24   5   0    9.42    0.80
   0  -6   0   41.66    1.93
   0  -6   0   43.56    1.77
   0  -6   0   41.60    1.81
   0   6   0   40.71    1.86
   0   6   0   42.70    1.91
   0   6   0   42.11    1.53
   1  -6   0    1.33    0.33
   1  -6   0    2.04    0.36
  -1  -6   0    2.05    0.29
  -1  -6   0    2.16    0.37
   1  -6   0    2.14    0.30
  -1  -6   0    1.92    0.29
  -1   6   0    1.66    0.35
  -1   6   0    1.82    0.36
   1   6   0    1.10    0.30
   1   6   0    2.21    0.23
  -1   6   0    1.89    0.22
   1   6   0    1.66    0.36
   2  -6   0    1.10    0.25
   2  -6   0    0.89    0.27
  -2  -6   0    0.82    0.29
   2  -6   0    0.90    0.26
  -2  -6   0    0.70    0.21
  -2  -6   0    0.80    0.24
  -2   6   0    0.64    0.24
  -2   6   0    1.07    0.19
   2   6   0    1.51    0.35
   2   6   0    0.82    0.17
  -2   6   0    0.92    0.27
  -3  -6   0    0.54    0.18
  -3  -6   0    0.14    0.15
   3  -6   0    0.26    0.16
  -3  -6   0    0.44    0.23
   3  -6   0    0.85    0.26
   3  -6   0    0.66    0.26
   3   6   0    0.56    0.15
  -3   6   0    0.46    0.14
  -3   6   0    1.25    0.31
  -3   6   0    0.67    0.23
   3   6   0    0.49    0.21
  -4  -6   0    6.71    0.52
   4  -6   0    5.69    0.55
  -4  -6   0    6.93    0.48
  -4  -6   0    5.59    0.57
   4  -6   0    6.22    0.50
  -4   6   0    6.38    0.39
  -4   6   0    5.55    0.55
   4   6   0    5.64    0.56
  -4   6   0    5.87    0.54
   4   6   0    5.51    0.39
   5  -6   0   59.62    2.46
   5  -6   0   57.76    2.29
  -5  -6   0   55.22    2.48
  -5  -6   0   55.09    2.31
   5   6   0   57.80    2.05
  -5   6   0   57.56    2.45
  -5   6   0   57.66    2.38
   5   6   0   56.97    2.40
  -5   6   0   56.18    2.00
  -6  -6   0   18.70    1.13
  -6  -6   0   19.89    1.03
   6  -6   0   17.83    1.08
   6  -6   0   16.87    0.95
   6   6   0   17.19    0.83
  -6   6   0   17.49    0.79
   6   6   0   16.45    1.02
  -6   6   0   18.21    1.03
  -6   6   0   17.25    1.05
  -7  -6   0    0.08    0.16
   7  -6   0    0.18    0.20
  -7  -6   0   -0.32    0.14
   7  -6   0   -0.05    0.14
  -7   6   0    0.08    0.15
   7   6   0   -0.04    0.10
  -7   6   0   -0.05    0.09
   7   6   0   -0.18    0.14
  -7   6   0    0.07    0.17
  -8  -6   0    6.95    0.61
   8  -6   0    6.77    0.66
   8  -6   0    7.24    0.59
  -8  -6   0    7.40    0.69
  -8   6   0    7.37    0.67
  -8   6   0    7.90    0.64
  -8   6   0    7.17    0.46
   8   6   0    7.29    0.64
   8   6   0    7.89    0.52
  -9  -6   0   -0.05    0.15
   9  -6   0    0.05    0.18
  -9  -6   0   -0.26    0.14
   9  -6   0   -0.08    0.13
  -9   6   0    0.04    0.15
   9   6   0   -0.05    0.12
   9   6   0    0.20    0.18
  -9   6   0    0.10    0.11
  -9   6   0   -0.05    0.18
  10  -6   0   20.14    1.24
 -10  -6   0   20.94    1.15
  10  -6   0   17.54    1.05
 -10  -6   0   17.25    1.19
  10   6   0   19.14    0.94
 -10   6   0   18.76    0.88
 -10   6   0   19.01    1.09
 -10   6   0   17.51    1.14
  10   6   0   20.68    1.17
 -11  -6   0   12.32    0.86
  11  -6   0   11.31    0.91
  11  -6   0   11.80    0.81
 -11  -6   0   11.71    0.95
 -11   6   0   11.60    0.80
  11   6   0   11.17    0.68
 -11   6   0   10.00    0.84
 -11   6   0   10.57    0.63
  11   6   0   10.37    0.81
 -12  -6   0    1.59    0.43
 -12  -6   0    1.27    0.33
  12  -6   0    1.37    0.34
  12  -6   0    1.05    0.35
 -12   6   0    0.88    0.34
 -12   6   0    1.31    0.25
 -12   6   0    1.90    0.32
  12   6   0    1.41    0.36
  12   6   0    1.11    0.27
 -13  -6   0   24.78    1.51
  13  -6   0   23.95    1.31
 -13  -6   0   23.38    1.36
  13  -6   0   21.57    1.41
  13   6   0   22.96    1.14
 -13   6   0   23.52    1.41
  13   6   0   23.96    1.34
 -13   6   0   23.95    1.09
  14  -6   0    6.08    0.59
 -14  -6   0    4.89    0.60
  14  -6   0    5.15    0.64
 -14  -6   0    4.88    0.65
  14   6   0    4.51    0.46
 -14   6   0    4.33    0.42
 -14   6   0    5.44    0.65
  14   6   0    3.79    0.50
 -15  -6   0   20.87    1.27
 -15  -6   0   18.88    1.36
  15  -6   0   19.40    1.33
  15  -6   0   19.69    1.20
 -15   6   0   18.62    0.98
  15   6   0   18.76    1.04
 -15   6   0   18.74    1.28
  15   6   0   20.32    1.21
 -16  -6   0    2.53    0.59
  16  -6   0    3.44    0.54
  16  -6   0    2.59    0.50
 -16   6   0    2.46    0.33
  16   6   0    2.51    0.37
 -16   6   0    2.02    0.50
  16   6   0    3.70    0.48
 -17  -6   0    0.71    0.35
  17  -6   0    0.72    0.31
  17  -6   0    1.50    0.44
  17   6   0    0.36    0.22
 -17   6   0    1.35    0.29
 -17   6   0    0.61    0.35
  18  -6   0    4.35    0.65
 -18  -6   0    4.90    0.71
  18  -6   0    4.48    0.59
 -18   6   0    5.07    0.48
  18   6   0    3.74    0.47
 -18   6   0    4.95    0.67
 -19  -6   0    2.41    0.60
  19  -6   0    2.77    0.56
  19  -6   0    2.79    0.61
  19   6   0    1.87    0.40
 -19   6   0    1.85    0.47
 -19   6   0    1.94    0.36
 -20  -6   0   12.16    1.17
  20  -6   0   12.01    1.11
  20  -6   0   12.41    1.02
 -20   6   0   12.24    0.81
 -20   6   0   13.26    1.12
  20   6   0   12.30    0.87
  21  -6   0    0.53    0.35
 -21  -6   0    0.79    0.43
  21   6   0    0.44    0.23
 -21   6   0    1.04    0.40
 -21   6   0    0.55    0.23
  22  -6   0    0.19    0.38
  22   6   0    0.10    0.18
 -22   6   0   -0.50    0.21
   0  -7   0    0.02    0.17
   0  -7   0    0.12    0.16
   0  -7   0   -0.18    0.15
   0   7   0    0.02    0.18
   0   7   0   -0.04    0.10
   0   7   0   -0.09    0.13
  -1  -7   0   36.47    1.89
   1  -7   0   41.43    1.75
   1  -7   0   38.90    1.81
  -1  -7   0   40.87    1.78
  -1  -7   0   36.26    1.70
   1  -7   0   40.24    1.94
   1   7   0   39.22    1.47
  -1   7   0   39.85    1.87
   1   7   0   38.88    1.86
  -1   7   0   39.93    1.46
  -1   7   0   37.73    1.87
   2  -7   0    0.06    0.21
  -2  -7   0    0.24    0.20
   2  -7   0    0.22    0.20
  -2  -7   0   -0.01    0.21
   2  -7   0    0.12    0.18
  -2  -7   0    0.18    0.18
   2   7   0   -0.15    0.15
   2   7   0    0.12    0.12
  -2   7   0   -0.05    0.10
  -2   7   0    0.15    0.19
  -2   7   0    0.15    0.20
  -3  -7   0    3.53    0.50
   3  -7   0    3.34    0.45
  -3  -7   0    3.55    0.43
   3  -7   0    3.34    0.48
   3  -7   0    3.25    0.40
  -3   7   0    3.17    0.46
  -3   7   0    3.90    0.30
   3   7   0    2.63    0.43
  -3   7   0    3.06    0.45
   3   7   0    3.09    0.30
  -4  -7   0    6.75    0.66
  -4  -7   0    6.01    0.54
   4  -7   0    5.31    0.52
   4  -7   0    5.43    0.58
   4  -7   0    5.10    0.59
   4   7   0    5.83    0.60
  -4   7   0    6.21    0.40
   4   7   0    6.04    0.42
  -4   7   0    5.33    0.58
  -4   7   0    5.85    0.59
   5  -7   0   17.05    0.96
  -5  -7   0   14.94    0.94
   5  -7   0   15.60    1.04
  -5  -7   0   16.68    1.11
  -5   7   0   16.13    0.74
   5   7   0   16.39    0.78
  -5   7   0   14.92    1.00
   5   7   0   14.61    1.02
  -5   7   0   14.95    1.03
   6  -7   0    6.34    0.64
  -6  -7   0    5.43    0.55
   6  -7   0    5.31    0.51
  -6  -7   0    5.04    0.60
  -6   7   0    5.33    0.57
   6   7   0    4.74    0.56
  -6   7   0    5.15    0.58
  -6   7   0    5.09    0.37
   6   7   0    6.19    0.44
  -7  -7   0    0.03    0.18
  -7  -7   0    0.33    0.23
   7  -7   0    0.08    0.17
   7  -7   0    0.40    0.27
   7   7   0    0.08    0.19
  -7   7   0    0.46    0.23
   7   7   0    0.27    0.15
  -7   7   0    0.25    0.24
  -7   7   0    0.11    0.12
  -8  -7   0    5.82    0.57
   8  -7   0    4.47    0.50
   8  -7   0    4.82    0.59
  -8  -7   0    4.83    0.61
  -8   7   0    5.43    0.60
   8   7   0    5.21    0.42
  -8   7   0    6.16    0.59
   8   7   0    5.60    0.60
  -8   7   0    5.08    0.38
  -9  -7   0   38.73    1.81
   9  -7   0   37.43    1.93
  -9  -7   0   36.21    1.97
   9  -7   0   38.80    1.77
   9   7   0   37.68    1.86
  -9   7   0   36.11    1.44
   9   7   0   37.25    1.52
  -9   7   0   34.92    1.86
  -9   7   0   36.26    1.79
  10  -7   0    3.60    0.55
 -10  -7   0    4.20    0.59
  10  -7   0    3.99    0.48
 -10  -7   0    4.15    0.51
 -10   7   0    4.34    0.36
 -10   7   0    4.26    0.52
  10   7   0    3.91    0.53
 -10   7   0    3.43    0.50
  10   7   0    3.38    0.38
 -11  -7   0    6.15    0.63
  11  -7   0    6.55    0.63
  11  -7   0    5.45    0.69
 -11  -7   0    5.22    0.67
  11   7   0    6.41    0.50
 -11   7   0    5.91    0.67
 -11   7   0    5.88    0.60
  11   7   0    5.65    0.62
 -11   7   0    6.15    0.45
 -12  -7   0   13.78    0.98
  12  -7   0   11.86    0.90
 -12  -7   0   12.77    1.07
  12  -7   0   14.02    1.09
  12   7   0   12.32    0.76
 -12   7   0   12.26    0.70
  12   7   0   13.05    0.98
 -12   7   0   12.64    0.90
 -12   7   0   13.23    1.03
  13  -7   0    4.31    0.63
 -13  -7   0    6.93    0.68
  13  -7   0    4.98    0.57
 -13  -7   0    4.20    0.61
  13   7   0    5.91    0.66
 -13   7   0    5.73    0.45
 -13   7   0    5.04    0.64
  13   7   0    6.16    0.51
 -14  -7   0    2.90    0.55
  14  -7   0    3.55    0.51
 -14  -7   0    3.26    0.65
  14  -7   0    1.61    0.45
 -14   7   0    3.30    0.54
  14   7   0    2.50    0.36
  14   7   0    3.33    0.51
 -14   7   0    3.33    0.35
 -15  -7   0    4.20    0.66
 -15  -7   0    4.90    0.63
  15  -7   0    4.32    0.57
  15  -7   0    4.00    0.62
 -15   7   0    5.83    0.70
  15   7   0    5.10    0.61
 -15   7   0    4.50    0.42
  15   7   0    4.18    0.46
 -16  -7   0    6.11    0.80
  16  -7   0    7.83    0.78
  16  -7   0    7.18    0.84
  16   7   0    7.05    0.60
 -16   7   0    8.02    0.57
 -16   7   0    7.27    0.80
  16   7   0    7.45    0.73
  17  -7   0    0.66    0.34
  17  -7   0    0.72    0.32
 -17  -7   0    0.11    0.32
  17   7   0    0.71    0.25
 -17   7   0    0.65    0.33
 -17   7   0    0.99    0.26
  18  -7   0    3.14    0.54
  18  -7   0    2.96    0.64
 -18  -7   0    3.48    0.72
 -18   7   0    3.89    0.42
 -18   7   0    3.08    0.62
  18   7   0    3.10    0.41
  19  -7   0   34.01    2.06
  19  -7   0   36.27    1.95
 -19  -7   0   33.43    2.12
 -19   7   0   32.65    1.49
  19   7   0   31.39    1.57
 -19   7   0   31.22    1.96
  20  -7   0    2.76    0.62
 -20   7   0    3.39    0.68
  20   7   0    1.18    0.30
 -20   7   0    1.64    0.30
   0  -8   0    2.58    0.41
   0  -8   0    2.17    0.46
   0  -8   0    1.64    0.35
   0   8   0    1.88    0.23
   0   8   0    1.88    0.44
   1  -8   0    4.51    0.54
   1  -8   0    4.04    0.47
  -1  -8   0    5.09    0.53
  -1  -8   0    5.67    0.64
   1  -8   0    4.57    0.59
   1   8   0    4.29    0.34
  -1   8   0    4.24    0.55
  -1   8   0    5.30    0.36
   1   8   0    4.65    0.57
  -1   8   0    5.19    0.59
  -2  -8   0    0.07    0.19
   2  -8   0   -0.10    0.20
   2  -8   0    0.15    0.21
  -2  -8   0   -0.12    0.17
   2  -8   0    0.01    0.18
   2   8   0   -0.28    0.15
   2   8   0    0.07    0.11
  -2   8   0   -0.11    0.19
  -2   8   0    0.09    0.12
  -2   8   0    0.10    0.18
  -3  -8   0    8.58    0.72
   3  -8   0    9.92    0.73
   3  -8   0    9.64    0.84
   3  -8   0    8.84    0.79
  -3  -8   0    9.26    0.85
  -3   8   0    8.93    0.79
   3   8   0    9.18    0.82
  -3   8   0   10.72    0.86
   3   8   0    8.66    0.52
  -3   8   0    9.09    0.50
   4  -8   0    2.17    0.40
   4  -8   0    2.53    0.51
  -4  -8   0    1.48    0.43
   4  -8   0    2.19    0.46
  -4  -8   0    2.20    0.42
  -4   8   0    2.29    0.47
   4   8   0    2.32    0.27
  -4   8   0    2.10    0.24
  -4   8   0    2.44    0.48
   4   8   0    1.03    0.35
  -5  -8   0   -0.12    0.18
   5  -8   0    0.18    0.22
   5  -8   0    0.00    0.17
  -5  -8   0    0.30    0.23
   5  -8   0   -0.13    0.18
   5   8   0    0.10    0.19
  -5   8   0    0.06    0.16
  -5   8   0   -0.11    0.19
   5   8   0   -0.09    0.11
  -5   8   0   -0.02    0.10
   6  -8   0   10.66    0.95
   6  -8   0   12.93    0.98
   6  -8   0   12.25    0.85
  -6  -8   0   11.89    1.00
  -6  -8   0   12.96    0.90
  -6   8   0   12.96    0.98
   6   8   0   11.52    0.66
  -6   8   0   11.66    0.60
   6   8   0   10.79    0.92
  -6   8   0   13.02    0.95
  -7  -8   0    0.55    0.27
   7  -8   0    0.69    0.35
   7  -8   0    0.64    0.27
  -7  -8   0    1.32    0.39
  -7   8   0    0.74    0.18
  -7   8   0    0.37    0.25
   7   8   0    0.49    0.27
  -7   8   0    0.62    0.30
   7   8   0    0.65    0.19
   8  -8   0    4.06    0.59
  -8  -8   0    4.88    0.64
  -8  -8   0    6.20    0.62
   8  -8   0    5.38    0.58
  -8   8   0    4.60    0.36
   8   8   0    4.37    0.40
  -8   8   0    5.75    0.67
   8   8   0    4.79    0.60
  -8   8   0    4.62    0.57
   9  -8   0   10.24    0.81
  -9  -8   0   11.32    0.87
  -9  -8   0    9.27    0.91
   9  -8   0    9.04    0.88
  -9   8   0   10.03    0.83
  -9   8   0    8.71    0.53
   9   8   0    9.63    0.61
  -9   8   0    9.99    0.89
   9   8   0    9.06    0.83
  10  -8   0   15.58    1.18
 -10  -8   0   17.41    1.28
 -10  -8   0   16.63    1.12
  10  -8   0   13.59    1.00
 -10   8   0   16.10    1.17
  10   8   0   15.91    1.14
 -10   8   0   13.96    1.06
 -10   8   0   16.20    0.76
  10   8   0   15.18    0.83
 -11  -8   0   10.13    0.86
  11  -8   0    9.43    0.80
  11  -8   0   10.08    0.95
 -11  -8   0   11.65    1.02
  11   8   0    9.24    0.85
 -11   8   0    9.27    0.82
 -11   8   0    9.52    0.56
  11   8   0    8.85    0.62
 -11   8   0   10.80    0.93
  12  -8   0    1.79    0.43
 -12  -8   0    1.75    0.43
 -12  -8   0    1.32    0.43
  12  -8   0    1.71    0.47
 -12   8   0    1.92    0.48
  12   8   0    1.67    0.45
  12   8   0    1.87    0.29
 -12   8   0    1.49    0.34
 -12   8   0    2.28    0.28
 -13  -8   0    1.58    0.49
  13  -8   0    1.16    0.37
 -13  -8   0    0.79    0.33
  13  -8   0    0.71    0.38
 -13   8   0    0.38    0.30
 -13   8   0    0.66    0.20
  13   8   0    0.54    0.21
  13   8   0    0.84    0.33
  14  -8   0   -0.10    0.21
 -14  -8   0   -0.31    0.23
  14  -8   0    0.17    0.26
 -14  -8   0   -0.05    0.23
  14   8   0    0.15    0.20
 -14   8   0    0.10    0.13
  14   8   0    0.28    0.17
 -14   8   0   -0.06    0.22
  15  -8   0    5.85    0.76
 -15  -8   0    4.53    0.73
  15  -8   0    6.25    0.71
 -15   8   0    6.04    0.46
  15   8   0    5.62    0.52
  15   8   0    5.45    0.66
 -15   8   0    6.09    0.74
 -16  -8   0    4.88    0.75
  16  -8   0    5.00    0.64
  16  -8   0    4.46    0.68
 -16   8   0    3.96    0.61
  16   8   0    3.94    0.55
  16   8   0    4.43    0.47
 -16   8   0    4.00    0.39
  17  -8   0    8.59    0.97
 -17  -8   0   10.07    1.07
  17  -8   0    8.66    0.87
 -17   8   0   10.67    0.64
  17   8   0    8.67    0.68
 -17   8   0   10.86    1.03
  18  -8   0    1.84    0.48
 -18   8   0    1.95    0.27
 -18   8   0    2.02    0.54
  19  -8   0    1.30    0.45
   0  -9   0   -0.05    0.19
   0  -9   0   -0.23    0.21
   0   9   0    0.16    0.11
   0   9   0   -0.01    0.21
  -1  -9   0    0.00    0.19
  -1  -9   0    0.06    0.19
   1  -9   0    0.03    0.22
   1  -9   0   -0.13    0.20
  -1   9   0   -0.07    0.10
   1   9   0   -0.05    0.10
   1   9   0    0.37    0.28
  -1   9   0   -0.07    0.19
  -2  -9   0    1.47    0.43
  -2  -9   0    1.10    0.33
   2  -9   0    0.94    0.31
   2  -9   0    0.70    0.36
   2  -9   0    0.64    0.30
  -2   9   0    1.17    0.20
  -2   9   0    0.75    0.34
   2   9   0    1.07    0.20
  -2   9   0    0.63    0.28
   2   9   0    0.78    0.33
   3  -9   0   10.29    0.96
  -3  -9   0   10.52    0.84
   3  -9   0   11.05    0.82
  -3  -9   0    9.86    0.93
   3  -9   0   11.31    0.91
  -3   9   0    9.69    0.88
  -3   9   0   10.54    0.53
  -3   9   0   10.25    0.91
   3   9   0    9.26    0.55
   3   9   0    9.21    0.88
   4  -9   0   -0.08    0.21
  -4  -9   0    0.72    0.35
   4  -9   0   -0.09    0.22
   4  -9   0    0.09    0.18
  -4  -9   0    0.29    0.24
  -4   9   0    0.37    0.13
   4   9   0    0.04    0.24
  -4   9   0    0.25    0.25
  -4   9   0    0.27    0.22
   4   9   0    0.25    0.14
   5  -9   0    0.59    0.29
  -5  -9   0    0.63    0.33
   5  -9   0    0.76    0.32
   5  -9   0    1.30    0.41
  -5  -9   0    0.96    0.34
   5   9   0    0.35    0.25
  -5   9   0    0.72    0.32
  -5   9   0    1.14    0.18
  -5   9   0    0.96    0.33
   5   9   0    0.53    0.18
   6  -9   0    2.23    0.46
   6  -9   0    1.55    0.46
  -6  -9   0    2.16    0.52
  -6  -9   0    1.57    0.41
   6  -9   0    2.88    0.57
  -6   9   0    1.56    0.44
   6   9   0    2.04    0.26
  -6   9   0    2.29    0.48
  -6   9   0    2.06    0.23
   6   9   0    2.00    0.49
  -7  -9   0   13.24    1.15
   7  -9   0   15.75    1.20
   7  -9   0   16.73    1.21
  -7  -9   0   14.28    1.06
   7  -9   0   13.68    1.01
   7   9   0   15.55    0.79
  -7   9   0   15.56    0.69
  -7   9   0   15.35    1.12
  -7   9   0   15.30    1.16
   7   9   0   16.20    1.18
  -8  -9   0   15.03    1.21
   8  -9   0   14.43    1.16
  -8  -9   0   12.60    1.01
   8  -9   0   15.85    1.21
   8  -9   0   14.61    1.02
   8   9   0   16.00    0.80
  -8   9   0   13.48    1.06
   8   9   0   13.61    1.10
  -8   9   0   13.96    1.12
  -8   9   0   14.27    0.66
  -9  -9   0    0.27    0.27
  -9  -9   0    0.52    0.31
   9  -9   0   -0.25    0.19
   9  -9   0   -0.28    0.20
   9  -9   0    0.43    0.26
   9   9   0    0.62    0.28
  -9   9   0    0.33    0.26
   9   9   0    0.41    0.16
  -9   9   0    0.13    0.22
  -9   9   0    0.01    0.12
  10  -9   0    4.02    0.56
 -10  -9   0    4.55    0.59
 -10  -9   0    4.29    0.66
  10  -9   0    2.39    0.58
 -10   9   0    4.69    0.62
 -10   9   0    4.21    0.32
  10   9   0    3.02    0.60
  10   9   0    3.47    0.38
 -10   9   0    4.29    0.58
  11  -9   0    2.39    0.49
 -11  -9   0    1.68    0.51
 -11  -9   0    1.93    0.48
  11  -9   0    1.12    0.41
 -11   9   0    2.18    0.53
  11   9   0    1.33    0.29
 -11   9   0    2.12    0.24
  11   9   0    0.89    0.36
 -11   9   0    1.61    0.41
  12  -9   0    0.95    0.42
 -12  -9   0    2.16    0.56
 -12  -9   0    1.01    0.38
  12  -9   0    2.16    0.49
  12   9   0    1.22    0.27
  12   9   0    1.54    0.42
 -12   9   0    1.43    0.21
 -12   9   0    0.81    0.38
 -13  -9   0    8.22    0.84
 -13  -9   0    8.65    0.97
  13  -9   0    8.74    0.95
  13  -9   0    7.71    0.80
 -13   9   0    8.99    0.92
  13   9   0    8.18    0.86
  13   9   0    8.18    0.60
 -13   9   0    8.39    0.49
  14  -9   0    0.20    0.30
  14  -9   0    0.52    0.33
 -14  -9   0    0.51    0.25
 -14  -9   0    0.00    0.26
  14   9   0    0.54    0.20
  14   9   0    1.19    0.39
 -14   9   0    1.08    0.40
 -14   9   0    0.59    0.17
  15  -9   0    1.16    0.40
 -15   9   0    1.60    0.22
 -15   9   0    2.05    0.55
  15   9   0    2.16    0.51
  16  -9   0   -0.31    0.24
 -16   9   0    0.10    0.11
  16   9   0   -0.09    0.19
   0 -10   0    2.75    0.53
   0 -10   0    2.49    0.58
   0  10   0    2.87    0.23
   0  10   0    2.58    0.57
  -1 -10   0    0.10    0.25
  -1 -10   0   -0.15    0.24
   1 -10   0    0.19    0.25
   1 -10   0    0.17    0.26
  -1  10   0    0.38    0.26
  -1  10   0   -0.04    0.09
   1  10   0    0.10    0.11
   1  10   0   -0.08    0.20
  -2 -10   0    8.22    0.87
  -2 -10   0    6.90    0.73
   2 -10   0    6.97    0.81
   2 -10   0    6.36    0.69
  -2  10   0    5.75    0.73
   2  10   0    7.15    0.80
  -2  10   0    7.25    0.36
   2  10   0    6.84    0.40
  -3 -10   0    1.90    0.46
  -3 -10   0    1.84    0.51
   3 -10   0    1.75    0.52
   3 -10   0    1.57    0.42
  -3  10   0    0.98    0.35
  -3  10   0    1.77    0.16
  -3  10   0    1.65    0.46
   3  10   0    1.84    0.48
   3  10   0    1.78    0.21
   4 -10   0    9.75    0.99
  -4 -10   0   11.31    1.06
   4 -10   0   11.10    0.91
  -4 -10   0   12.80    0.98
   4  10   0   12.51    1.06
   4  10   0   11.13    0.58
  -4  10   0   10.30    0.97
  -4  10   0   12.83    1.08
   5 -10   0    1.40    0.39
  -5 -10   0    1.10    0.44
   5 -10   0    1.29    0.42
   5 -10   0    1.84    0.49
  -5 -10   0    0.86    0.37
  -5  10   0    1.46    0.42
  -5  10   0    1.76    0.49
   5  10   0    1.45    0.22
   5  10   0    2.03    0.51
  -6 -10   0    5.16    0.65
   6 -10   0    5.00    0.62
   6 -10   0    4.71    0.69
  -6 -10   0    5.37    0.74
   6 -10   0    5.95    0.74
   6  10   0    5.20    0.38
  -6  10   0    4.07    0.61
  -6  10   0    3.75    0.62
   6  10   0    5.16    0.68
   7 -10   0    0.08    0.28
   7 -10   0   -0.09    0.19
  -7 -10   0    0.47    0.34
   7 -10   0    0.05    0.24
  -7 -10   0    0.12    0.24
  -7  10   0    0.19    0.26
   7  10   0   -0.14    0.20
   7  10   0    0.20    0.14
  -7  10   0   -0.09    0.20
  -8 -10   0    2.05    0.50
   8 -10   0    1.84    0.52
   8 -10   0    2.19    0.51
   8 -10   0    2.32    0.56
  -8 -10   0    1.42    0.44
  -8  10   0    1.95    0.49
  -8  10   0    1.45    0.45
   8  10   0    1.86    0.25
   8  10   0    2.40    0.56
  -9 -10   0    0.85    0.34
   9 -10   0    1.29    0.41
   9 -10   0    1.63    0.48
  -9 -10   0    0.11    0.23
   9 -10   0    1.01    0.42
   9  10   0    1.40    0.25
  -9  10   0    1.27    0.41
   9  10   0    0.77    0.33
  -9  10   0    1.34    0.38
 -10 -10   0    1.40    0.45
  10 -10   0    1.85    0.50
  10 -10   0    2.30    0.50
 -10 -10   0    2.52    0.53
  10 -10   0    1.91    0.53
  10  10   0    2.18    0.28
  10  10   0    1.76    0.45
 -10  10   0    1.93    0.48
 -10  10   0    3.45    0.57
  11 -10   0    0.91    0.38
 -11 -10   0    0.58    0.34
  11 -10   0    0.58    0.34
  11 -10   0    0.89    0.36
  11  10   0    0.85    0.19
 -11  10   0    0.54    0.30
  11  10   0    0.29    0.26
  12 -10   0    5.49    0.66
 -12  10   0    4.96    0.67
   0 -11   0   -0.09    0.20
   0 -11   0    0.55    0.27
  -1 -11   0    0.58    0.32
   1 -11   0    0.58    0.31
   1 -11   0    0.45    0.28
  -1 -11   0    0.56    0.27
  -2 -11   0    0.01    0.27
   2 -11   0   -0.02    0.21
   2 -11   0    0.10    0.24
  -2 -11   0    0.24    0.24
  -3 -11   0    0.30    0.29
   3 -11   0    0.62    0.26
   3 -11   0    0.68    0.31
  -4 -11   0    4.60    0.63
   4 -11   0    4.71    0.60
  -5 -11   0    0.11    0.21
 -26   0   1    0.24    0.33
 -25   0   1    0.21    0.28
 -24   0   1   -0.14    0.26
 -23   0   1   31.49    1.92
 -23   0   1   30.83    1.63
 -22   0   1    0.59    0.26
 -22   0   1    0.09    0.27
 -21   0   1    0.62    0.32
 -21   0   1    0.36    0.26
 -20   0   1    0.50    0.26
 -20   0   1    0.35    0.31
 -19   0   1   24.95    1.30
 -19   0   1   25.34    1.52
 -18   0   1    0.14    0.19
 -18   0   1    0.51    0.28
 -17   0   1    2.43    0.36
  17   0  -1    1.92    0.35
 -17   0   1    1.46    0.41
  16   0  -1   -0.06    0.13
  16   0  -1    0.17    0.14
 -16   0   1   -0.09    0.14
 -16   0   1    0.51    0.25
  15   0  -1   25.87    1.28
 -15   0   1   24.97    1.12
 -15   0   1   21.21    1.30
  15   0  -1   26.00    1.18
  15   0  -1   25.25    1.20
 -15   0   1   24.49    1.18
 -14   0   1   -0.07    0.13
  14   0  -1    0.02    0.13
  14   0  -1   -0.07    0.10
 -14   0   1   -0.02    0.10
 -14   0   1   -0.06    0.14
  14   0  -1   -0.02    0.10
  13   0  -1    0.22    0.15
 -13   0   1    0.57    0.16
 -13   0   1    0.51    0.21
  13   0  -1    0.32    0.15
 -13   0   1    0.05    0.11
  13   0  -1    0.32    0.16
 -13   0   1    0.06    0.12
 -12   0   1    0.17    0.10
  12   0  -1    0.04    0.11
 -12   0   1   -0.05    0.11
 -12   0   1    0.20    0.15
  12   0  -1   -0.14    0.09
 -12   0   1    0.23    0.18
  12   0  -1    0.07    0.12
  11   0  -1    0.27    0.14
 -11   0   1    0.12    0.13
 -11   0   1    0.16    0.10
  11   0  -1    0.24    0.13
 -11   0   1    0.18    0.17
  11   0  -1    0.19    0.13
 -11   0   1    0.15    0.12
  10   0  -1    0.06    0.09
 -10   0   1    0.06    0.10
 -10   0   1   -0.12    0.11
 -10   0   1    0.05    0.11
  10   0  -1   -0.03    0.09
 -10   0   1    0.03    0.08
  10   0  -1   -0.08    0.09
   9   0  -1    8.77    0.49
  -9   0   1    8.73    0.58
  -9   0   1    8.27    0.52
  -9   0   1    7.92    0.48
   9   0  -1    8.18    0.48
  -9   0   1    9.34    0.48
   9   0  -1    8.90    0.53
  -8   0   1   -0.03    0.09
  -8   0   1   -0.28    0.07
  -8   0   1   -0.14    0.08
   8   0  -1   -0.05    0.09
   8   0  -1   -0.15    0.07
   8   0  -1    0.00    0.11
  -8   0   1   -0.34    0.09
  -7   0   1   63.23    2.28
  -7   0   1   65.09    2.44
   7   0  -1   62.44    2.34
   7   0  -1   65.79    2.37
   7   0  -1   70.00    2.21
   6   0  -1   -0.34    0.09
  -6   0   1   -0.55    0.08
  -6   0   1   -0.40    0.09
   6   0  -1   -0.40    0.08
   6   0  -1   -0.34    0.10
  -6   0   1   -0.47    0.11
  -6   0   1   -0.41    0.09
   5   0  -1  185.45    6.51
  -5   0   1  191.26    6.39
   5   0  -1  215.10    6.09
   5   0  -1  205.34    6.57
  -5   0   1  189.38    6.62
  -5   0   1  189.18    6.07
  -5   0   1  184.54    6.51
  -4   0   1   -0.07    0.06
   4   0  -1   -0.10    0.05
   4   0  -1    0.00    0.06
  -4   0   1   -0.02    0.08
  -4   0   1   -0.10    0.05
   4   0  -1   -0.01    0.07
  -4   0   1    0.14    0.07
   3   0  -1    1.43    0.11
  -3   0   1    1.35    0.13
  -3   0   1    1.49    0.14
  -3   0   1    1.48    0.12
  -2   0  -1   -0.11    0.04
  -3   0  -1    0.15    0.10
  -3   0  -1    0.46    0.10
   3   0   1    0.34    0.09
  -3   0  -1    0.49    0.09
  -4   0  -1    0.02    0.09
  -4   0  -1   -0.07    0.06
   4   0   1    0.07    0.07
   4   0   1    0.00    0.07
  -4   0  -1    0.03    0.07
   5   0   1    9.89    0.53
  -5   0  -1   12.56    0.60
  -5   0  -1   11.26    0.54
  -5   0  -1   12.50    0.52
   5   0   1   12.07    0.51
   5   0   1   11.71    0.55
  -5   0  -1   13.06    0.48
  -5   0  -1   11.48    0.54
  -6   0  -1   -0.25    0.09
  -6   0  -1   -0.10    0.09
  -6   0  -1   -0.13    0.08
  -6   0  -1   -0.13    0.06
   6   0   1   -0.17    0.07
   6   0   1   -0.30    0.07
  -6   0  -1   -0.08    0.09
   6   0   1   -0.28    0.07
   7   0   1   36.38    1.28
  -7   0  -1   32.61    1.26
  -7   0  -1   35.46    1.38
  -7   0  -1   35.66    1.27
  -7   0  -1   34.34    1.36
  -7   0  -1   34.22    1.44
   7   0   1   35.69    1.37
   8   0   1   -0.24    0.08
   8   0   1   -0.07    0.11
  -8   0  -1   -0.29    0.09
  -8   0  -1   -0.18    0.07
   8   0   1   -0.02    0.10
  -8   0  -1   -0.05    0.10
  -8   0  -1   -0.14    0.10
  -8   0  -1   -0.15    0.12
  -9   0  -1    3.28    0.36
  -9   0  -1    3.54    0.31
  -9   0  -1    3.39    0.32
   9   0   1    3.31    0.30
  -9   0  -1    3.89    0.30
   9   0   1    3.15    0.28
   9   0   1    3.52    0.32
  -9   0  -1    3.80    0.26
 -10   0  -1   -0.17    0.07
 -10   0  -1    0.11    0.08
 -10   0  -1   -0.01    0.11
  10   0   1   -0.14    0.11
 -10   0  -1   -0.06    0.13
 -10   0  -1   -0.11    0.09
  10   0   1    0.06    0.10
  10   0   1   -0.10    0.07
 -11   0  -1   23.09    1.00
 -11   0  -1   23.84    1.09
  11   0   1   23.66    1.01
 -11   0  -1   23.49    0.95
  11   0   1   21.99    1.05
  11   0   1   21.18    1.06
 -11   0  -1   20.89    1.14
 -12   0  -1   -0.08    0.14
 -12   0  -1    0.02    0.11
 -12   0  -1   -0.12    0.10
  12   0   1    0.00    0.10
 -12   0  -1   -0.03    0.08
  12   0   1    0.16    0.14
  12   0   1   -0.02    0.12
  13   0   1    5.74    0.50
  13   0   1    5.03    0.45
 -13   0  -1    6.33    0.40
 -13   0  -1    6.44    0.48
  13   0   1    6.61    0.47
 -13   0  -1    5.18    0.54
 -14   0  -1    0.15    0.18
  14   0   1   -0.09    0.09
 -14   0  -1   -0.04    0.11
  14   0   1    0.05    0.12
  14   0   1   -0.21    0.10
 -15   0  -1   22.61    1.32
  15   0   1   27.09    1.24
  15   0   1   23.04    1.14
 -15   0  -1   23.09    1.14
  15   0   1   22.91    1.23
 -16   0  -1    0.16    0.22
  16   0   1    0.32    0.19
  16   0   1   -0.01    0.15
 -16   0  -1    0.47    0.21
 -17   0  -1    7.99    0.64
  17   0   1    9.08    0.66
 -17   0  -1    8.10    0.78
 -18   0  -1    0.28    0.22
 -18   0  -1    0.16    0.20
 -19   0  -1   19.43    1.29
 -19   0  -1   17.10    1.04
 -20   0  -1    0.48    0.25
 -20   0  -1    0.37    0.28
 -21   0  -1   34.04    1.95
 -21   0  -1   33.75    1.66
 -22   0  -1    0.26    0.25
 -22   0  -1    0.10    0.29
 -23   0  -1    0.09    0.21
 -23   0  -1    0.08    0.27
 -24   0  -1    0.33    0.23
 -24   0  -1   -0.09    0.23
 -25   0  -1    3.58    0.74
 -25   0  -1    2.65    0.52
 -26   0  -1    0.37    0.26
 -26   0  -1   -0.08    0.21
 -27   0  -1    0.48    0.26
 -27   1   1    6.89    0.69
 -26  -1   1    1.52    0.47
 -26   1   1    0.78    0.42
 -26   1   1    1.94    0.45
 -25  -1   1    0.47    0.36
 -25   1   1    0.89    0.39
 -25   1   1    1.14    0.35
 -24  -1   1    0.52    0.39
 -24   1   1    1.22    0.36
 -24   1   1    0.48    0.31
 -23  -1   1    0.60    0.36
 -23   1   1   -0.09    0.24
 -23   1   1    0.30    0.24
 -22  -1   1    5.67    0.75
 -22   1   1    7.43    0.68
 -22   1   1    7.31    0.81
 -21  -1   1    1.89    0.51
 -21   1   1    1.63    0.48
 -21   1   1    0.46    0.27
 -20  -1   1   -0.11    0.20
 -20   1   1   -0.02    0.18
 -20   1   1   -0.07    0.21
 -19  -1   1    8.75    0.70
 -19  -1   1    8.16    0.81
 -19   1   1    6.78    0.63
 -19   1   1    9.52    0.85
  19   1  -1    8.04    0.66
  18  -1  -1    3.29    0.43
 -18  -1   1    3.99    0.46
 -18  -1   1    3.65    0.55
 -18   1   1    4.27    0.48
  18   1  -1    4.07    0.47
 -18   1   1    3.77    0.54
  17  -1  -1    0.00    0.17
 -17  -1   1    0.17    0.22
 -17  -1   1    0.33    0.22
 -17   1   1   -0.15    0.15
  17   1  -1   -0.09    0.15
 -17   1   1    0.12    0.21
  16  -1  -1   14.68    0.93
 -16  -1   1   13.48    0.83
 -16  -1   1   14.45    1.01
  16  -1  -1   13.97    0.90
  16   1  -1   13.70    0.83
 -16   1   1   14.85    1.01
 -16   1   1   14.53    0.85
 -15  -1   1    8.95    0.57
  15  -1  -1    8.59    0.64
 -15  -1   1    8.04    0.59
  15  -1  -1    8.11    0.58
 -15  -1   1    8.11    0.72
  15  -1  -1    8.47    0.65
  15   1  -1    7.10    0.55
 -15   1   1    7.83    0.58
 -15   1   1    8.36    0.71
 -14  -1   1   16.02    0.87
 -14  -1   1   17.32    0.91
 -14  -1   1   17.42    0.99
  14  -1  -1   19.18    1.01
 -14  -1   1   17.43    1.08
  14  -1  -1   18.19    0.91
  14  -1  -1   17.69    0.97
  14   1  -1   16.68    0.88
 -14   1   1   16.61    1.04
 -14   1   1   17.33    0.85
  14   1  -1   18.00    0.86
 -14   1   1   17.01    0.90
 -13  -1   1    9.31    0.73
 -13  -1   1   11.60    0.72
  13  -1  -1   10.71    0.64
  13  -1  -1   10.10    0.68
 -13  -1   1   10.30    0.61
 -13  -1   1   10.94    0.65
  13  -1  -1   10.34    0.67
  13   1  -1   10.07    0.67
 -13   1   1    9.41    0.57
 -13   1   1    9.97    0.62
  13   1  -1    9.64    0.60
 -13   1   1   10.63    0.76
  13   1  -1   10.62    0.59
  12  -1  -1   18.79    0.97
 -12  -1   1   20.70    0.93
 -12  -1   1   18.19    1.04
  12  -1  -1   19.10    0.98
 -12  -1   1   19.50    0.99
  12  -1  -1   18.39    0.89
 -12  -1   1   18.23    0.89
  12   1  -1   18.17    0.89
 -12   1   1   18.78    0.87
  12   1  -1   20.30    0.99
 -12   1   1   18.48    0.95
 -12   1   1   18.06    1.03
  12   1  -1   18.27    0.88
 -12   1   1   19.52    0.91
  12   1  -1   17.53    0.85
 -11  -1   1    0.23    0.14
 -11  -1   1    0.45    0.14
  11  -1  -1    0.85    0.19
 -11  -1   1    0.29    0.15
  11  -1  -1    0.50    0.18
 -11  -1   1    0.50    0.21
  11  -1  -1    0.45    0.17
 -11   1   1    0.19    0.17
  11   1  -1    0.32    0.12
 -11   1   1    0.20    0.13
  11   1  -1    0.25    0.14
 -11   1   1   -0.01    0.09
 -11   1   1    0.30    0.15
  11   1  -1    0.47    0.15
  11   1  -1    0.24    0.14
  10  -1  -1   10.92    0.64
  10  -1  -1   10.07    0.57
 -10  -1   1   10.42    0.69
  10  -1  -1   11.40    0.64
 -10  -1   1    9.33    0.61
 -10  -1   1   10.64    0.58
 -10  -1   1   10.18    0.57
 -10   1   1   10.84    0.62
 -10   1   1   10.70    0.58
  10   1  -1   10.96    0.58
 -10   1   1    9.97    0.54
  10   1  -1   10.66    0.57
  10   1  -1   10.64    0.62
  10   1  -1   11.75    0.56
 -10   1   1   10.35    0.67
   9  -1  -1    0.49    0.16
  -9  -1   1    0.70    0.17
  -9  -1   1    0.93    0.23
   9  -1  -1    1.64    0.24
  -9  -1   1    0.64    0.18
  -9  -1   1    0.31    0.13
   9  -1  -1    0.89    0.18
  -9   1   1    0.61    0.15
   9   1  -1    0.64    0.14
   9   1  -1    0.59    0.16
  -9   1   1    0.37    0.15
   9   1  -1    0.56    0.15
  -9   1   1    0.70    0.18
  -9   1   1    0.41    0.17
   9   1  -1    0.48    0.16
  -8  -1   1    5.74    0.32
   8  -1  -1    4.87    0.37
  -8  -1   1    5.96    0.37
  -8  -1   1    5.54    0.43
   8  -1  -1    5.21    0.39
  -8  -1   1    5.65    0.40
   8  -1  -1    6.10    0.37
  -8  -1   1    5.24    0.36
   8   1  -1    5.50    0.32
  -8   1   1    5.66    0.39
  -8   1   1    5.07    0.42
   8   1  -1    5.40    0.38
   8   1  -1    5.38    0.35
   8   1  -1    5.64    0.36
  -8   1   1    5.11    0.35
  -8   1   1    4.93    0.33
   7  -1  -1    0.31    0.13
   7  -1  -1    0.44    0.15
  -7  -1   1    0.35    0.14
  -7  -1   1    0.10    0.14
  -7  -1   1    0.28    0.12
   7  -1  -1    0.35    0.12
  -7  -1   1    0.32    0.09
  -7   1   1    0.19    0.14
  -7   1   1    0.27    0.12
   7   1  -1    0.57    0.14
   7   1  -1    0.18    0.08
  -7   1   1    0.26    0.12
   7   1  -1    0.54    0.15
   7   1  -1    0.51    0.14
  -7   1   1    0.08    0.10
  -6  -1   1   67.20    2.22
  -6  -1   1   65.43    2.14
  -6  -1   1   67.30    2.32
   6  -1  -1   60.25    2.28
   6  -1  -1   63.01    2.34
   6  -1  -1   66.65    2.14
   6   1  -1   65.21    2.25
   6   1  -1   67.03    2.22
   6   1  -1   60.74    2.29
  -6   1   1   59.52    2.28
  -6   1   1   62.54    2.35
  -6   1   1   65.61    2.24
   6   1  -1   60.41    2.13
  -6   1   1   63.57    2.14
   5  -1  -1    5.65    0.37
  -5  -1   1    5.94    0.33
  -5  -1   1    6.21    0.40
  -5  -1   1    6.48    0.37
   5  -1  -1    6.07    0.36
   5  -1  -1    5.41    0.31
  -5   1   1    5.71    0.33
  -5   1   1    6.14    0.38
   5   1  -1    5.61    0.32
  -5   1   1    5.24    0.31
   5   1  -1    5.67    0.34
  -4  -1   1    0.14    0.11
  -4  -1   1    0.07    0.09
   4  -1  -1    0.13    0.10
   4  -1  -1    0.19    0.09
  -4   1   1    0.07    0.08
   4   1  -1    0.18    0.08
   4   1  -1    0.25    0.11
  -4   1   1    0.14    0.09
  -3  -1   1    5.66    0.31
   3  -1  -1    5.62    0.31
  -3  -1   1    6.70    0.36
   3  -1  -1    6.45    0.35
  -3   1   1    6.13    0.34
  -3   1   1    6.08    0.30
  -3   1   1    5.88    0.32
   3   1  -1    5.90    0.32
   3   1  -1    6.13    0.29
   2  -1  -1    1.85    0.15
  -2  -1   1    1.73    0.13
   2  -1  -1    1.76    0.16
  -2  -1   1    1.65    0.16
   2   1  -1    1.72    0.15
   2   1  -1    1.78    0.12
  -2   1   1    1.83    0.15
  -2   1   1    1.71    0.13
  -2   1   1    1.80    0.15
   1  -1  -1   11.54    0.49
   1  -1  -1   12.40    0.52
  -1  -1   1   13.02    0.47
  -1  -1   1   13.15    0.53
  -1   1   1   13.30    0.51
   1   1  -1   12.55    0.52
   1   1  -1   12.59    0.44
   1   1  -1   12.47    0.51
  -1   1   1   12.19    0.46
  -1   1   1   13.03    0.51
   0  -1   1   -0.06    0.03
   0  -1  -1    0.03    0.06
   0  -1  -1   -0.04    0.05
   0  -1  -1   -0.05    0.05
   0   1  -1   -0.02    0.05
   0   1  -1   -0.12    0.04
   0   1  -1   -0.02    0.03
   0   1   1   -0.08    0.05
   0   1   1   -0.06    0.05
   0   1   1    0.06    0.05
  -1  -1  -1   -0.01    0.05
   1  -1   1    0.02    0.05
   1  -1   1    0.04    0.04
  -1  -1  -1    0.04    0.06
  -1   1  -1    0.03    0.03
   1   1   1    0.06    0.05
   1   1   1   -0.06    0.04
  -1   1  -1    0.02    0.05
  -1   1  -1   -0.01    0.06
  -2  -1  -1    2.69    0.22
   2  -1   1    2.92    0.22
  -2  -1  -1    2.50    0.20
   2  -1   1    2.89    0.18
  -2   1  -1    3.18    0.17
  -2   1  -1    2.88    0.19
   2   1   1    2.82    0.20
   2   1   1    2.69    0.18
  -2   1  -1    2.38    0.21
  -3  -1  -1    0.05    0.09
  -3  -1  -1    0.01    0.06
   3  -1   1    0.13    0.10
   3  -1   1    0.18    0.09
  -3  -1  -1    0.14    0.11
  -3  -1  -1    0.01    0.08
   3   1   1    0.13    0.08
  -3   1  -1   -0.01    0.10
  -3   1  -1    0.17    0.08
  -3   1  -1    0.02    0.07
   3   1   1    0.17    0.09
   4  -1   1    9.98    0.52
   4  -1   1   10.74    0.48
  -4  -1  -1   10.64    0.44
  -4  -1  -1    9.98    0.45
  -4  -1  -1   11.33    0.51
   4   1   1   10.34    0.46
   4   1   1   10.30    0.46
  -4   1  -1   11.12    0.45
  -4   1  -1   10.42    0.52
  -4   1  -1   11.22    0.54
  -4   1  -1   10.85    0.44
  -5  -1  -1    0.69    0.15
  -5  -1  -1    0.61    0.12
   5  -1   1    0.89    0.15
   5  -1   1    0.95    0.17
  -5  -1  -1    0.61    0.17
  -5  -1  -1    0.60    0.13
  -5   1  -1    1.03    0.18
   5   1   1    0.77    0.13
   5   1   1    0.83    0.15
  -5   1  -1    0.67    0.13
  -5   1  -1    0.72    0.12
   5   1   1    0.68    0.13
   6  -1   1   53.57    1.89
   6  -1   1   46.68    1.79
  -6  -1  -1   47.42    1.76
  -6  -1  -1   52.53    1.84
  -6  -1  -1   49.78    1.69
  -6  -1  -1   44.43    1.87
  -6   1  -1   47.83    1.88
   6   1   1   48.78    1.82
   6   1   1   47.69    1.73
   6   1   1   51.47    1.70
  -6   1  -1   49.97    1.71
  -6   1  -1   48.36    1.67
   7  -1   1    5.25    0.33
   7  -1   1    5.90    0.41
  -7  -1  -1    6.20    0.40
  -7  -1  -1    4.96    0.41
  -7  -1  -1    5.99    0.34
   7  -1   1    5.33    0.37
  -7  -1  -1    5.43    0.35
  -7   1  -1    5.77    0.31
  -7   1  -1    5.64    0.35
   7   1   1    5.89    0.34
   7   1   1    6.13    0.36
  -7   1  -1    5.41    0.42
   7   1   1    6.04    0.39
  -8  -1  -1    0.00    0.08
   8  -1   1   -0.01    0.09
  -8  -1  -1   -0.07    0.08
   8  -1   1    0.05    0.10
  -8  -1  -1    0.12    0.11
   8  -1   1   -0.04    0.07
  -8  -1  -1   -0.03    0.12
  -8   1  -1    0.10    0.08
   8   1   1    0.03    0.08
   8   1   1    0.05    0.09
  -8   1  -1    0.11    0.08
  -8   1  -1    0.19    0.11
   8   1   1   -0.03    0.08
  -8   1  -1    0.17    0.14
   8   1   1    0.11    0.09
  -9  -1  -1    0.36    0.16
   9  -1   1    0.86    0.20
   9  -1   1    0.57    0.17
  -9  -1  -1    0.62    0.15
  -9  -1  -1    0.47    0.13
  -9  -1  -1    0.48    0.19
  -9  -1  -1    0.23    0.13
   9  -1   1    0.41    0.14
  -9   1  -1    0.76    0.18
   9   1   1    0.65    0.17
   9   1   1    0.63    0.14
   9   1   1    0.66    0.16
  -9   1  -1    0.77    0.13
   9   1   1    0.65    0.17
  -9   1  -1    0.31    0.13
  -9   1  -1    0.87    0.22
 -10  -1  -1    1.38    0.19
 -10  -1  -1    1.77    0.26
 -10  -1  -1    1.94    0.34
  10  -1   1    1.44    0.24
  10  -1   1    1.59    0.22
 -10  -1  -1    1.60    0.23
 -10  -1  -1    1.41    0.20
  10  -1   1    1.37    0.24
  10   1   1    1.76    0.23
 -10   1  -1    1.79    0.19
 -10   1  -1    1.17    0.22
  10   1   1    1.50    0.19
 -10   1  -1    0.94    0.25
 -10   1  -1    1.50    0.21
  10   1   1    1.41    0.20
  11  -1   1    1.80    0.27
  11  -1   1    1.32    0.21
 -11  -1  -1    1.48    0.23
 -11  -1  -1    1.01    0.23
 -11  -1  -1    1.73    0.22
 -11  -1  -1    1.30    0.20
  11  -1   1    1.57    0.26
 -11  -1  -1    1.80    0.34
  11   1   1    1.77    0.26
 -11   1  -1    1.30    0.18
  11   1   1    1.25    0.19
 -11   1  -1    1.73    0.33
 -11   1  -1    1.87    0.26
  11   1   1    1.56    0.24
  11   1   1    1.45    0.21
 -11   1  -1    1.40    0.24
 -12  -1  -1    4.65    0.36
 -12  -1  -1    3.45    0.35
  12  -1   1    4.09    0.37
 -12  -1  -1    3.84    0.45
 -12  -1  -1    3.91    0.40
  12  -1   1    4.39    0.41
  12  -1   1    4.40    0.42
 -12  -1  -1    4.38    0.33
  12   1   1    3.62    0.33
  12   1   1    3.40    0.30
 -12   1  -1    3.69    0.29
 -12   1  -1    3.35    0.42
  12   1   1    4.14    0.41
 -12   1  -1    3.98    0.37
  12   1   1    3.40    0.35
  13  -1   1    8.11    0.61
 -13  -1  -1    9.78    0.61
  13  -1   1    8.50    0.62
  13  -1   1    9.43    0.59
 -13  -1  -1    8.55    0.55
 -13  -1  -1    8.51    0.63
 -13  -1  -1    9.83    0.55
 -13  -1  -1    8.98    0.71
  13   1   1    8.93    0.58
 -13   1  -1    8.16    0.48
  13   1   1    9.38    0.57
 -13   1  -1    8.98    0.70
 -13   1  -1    8.51    0.57
  13   1   1    9.85    0.66
 -14  -1  -1   13.11    0.78
 -14  -1  -1   13.51    0.94
 -14  -1  -1   13.41    0.72
  14  -1   1   13.47    0.85
  14  -1   1   15.07    0.88
  14   1   1   13.37    0.78
 -14   1  -1   14.88    0.80
  14   1   1   14.39    0.86
  14   1   1   16.39    0.81
 -14   1  -1   12.61    0.90
  15  -1   1    0.94    0.28
  15  -1   1    1.21    0.29
 -15  -1  -1    1.02    0.27
 -15  -1  -1    0.76    0.29
  15   1   1    1.12    0.24
 -15   1  -1    0.81    0.30
 -15   1  -1    0.94    0.25
  15   1   1    0.68    0.21
  16  -1   1    2.35    0.39
 -16  -1  -1    2.39    0.36
 -16  -1  -1    1.72    0.41
  16  -1   1    1.92    0.38
 -16   1  -1    2.40    0.48
  16   1   1    2.17    0.32
 -16   1  -1    1.72    0.34
  17  -1   1   15.51    0.98
  17  -1   1   17.18    1.04
 -17  -1  -1   15.82    0.94
 -17  -1  -1   15.17    1.10
 -17   1  -1   17.16    1.14
 -17   1  -1   14.14    0.88
  17   1   1   16.42    0.93
  18  -1   1   11.48    0.82
 -18  -1  -1   10.75    0.76
 -18  -1  -1    9.19    0.87
 -18   1  -1   10.19    0.73
 -18   1  -1    9.90    0.88
  19  -1   1   17.71    1.08
 -19  -1  -1   15.83    1.19
 -19  -1  -1   16.05    1.00
 -19   1  -1   17.72    1.01
 -19   1  -1   15.44    1.16
 -20  -1  -1    1.05    0.34
 -20  -1  -1    1.04    0.38
 -20   1  -1    0.87    0.28
 -20   1  -1    0.86    0.35
 -21  -1  -1    4.28    0.62
 -21  -1  -1    4.60    0.53
 -21   1  -1    4.78    0.67
 -21   1  -1    4.78    0.54
 -22  -1  -1    6.54    0.82
 -22  -1  -1    7.56    0.69
 -22   1  -1    7.35    0.82
 -22   1  -1    7.78    0.69
 -23  -1  -1    0.32    0.26
 -23   1  -1    0.51    0.31
 -23   1  -1    0.69    0.29
 -24  -1  -1    1.60    0.49
 -24   1  -1    0.58    0.27
 -24   1  -1    0.34    0.31
 -25  -1  -1    8.90    1.00
 -25   1  -1    9.75    0.84
 -25   1  -1   10.22    1.04
 -26   1  -1    4.56    0.67
 -26   1  -1    4.11    0.58
 -26   2   1    0.13    0.27
 -26   2   1    0.37    0.26
 -25  -2   1    3.12    0.70
 -25   2   1    4.40    0.66
 -25   2   1    4.65    0.59
 -24  -2   1    0.35    0.30
 -24   2   1   -0.05    0.24
 -24   2   1    0.40    0.26
 -23  -2   1    7.34    0.87
 -23   2   1    7.93    0.86
 -23   2   1    8.87    0.75
 -22  -2   1    0.40    0.31
 -22   2   1    0.36    0.27
  22   2  -1    0.17    0.19
 -22   2   1    0.03    0.21
 -21  -2   1    0.49    0.32
 -21   2   1    0.44    0.29
 -21   2   1   -0.12    0.17
  21   2  -1    0.11    0.18
  20  -2  -1    2.24    0.39
 -20  -2   1    1.48    0.47
 -20   2   1    2.34    0.43
  20   2  -1    2.25    0.43
 -20   2   1    2.08    0.51
  19  -2  -1    0.88    0.31
 -19  -2   1    1.65    0.44
  19   2  -1    1.56    0.35
 -19   2   1    1.09    0.37
 -19   2   1    0.96    0.29
 -18  -2   1    5.98    0.69
  18  -2  -1    5.67    0.59
 -18   2   1    5.75    0.56
  18   2  -1    5.34    0.53
 -18   2   1    5.79    0.66
 -17  -2   1    5.29    0.65
  17  -2  -1    6.82    0.65
  17  -2  -1    8.12    0.68
 -17   2   1    6.75    0.57
  17   2  -1    7.40    0.59
 -17   2   1    6.92    0.70
 -16  -2   1    1.36    0.37
  16  -2  -1    1.30    0.34
  16  -2  -1    1.35    0.33
  16   2  -1    1.20    0.27
 -16   2   1    1.04    0.35
 -16   2   1    1.24    0.28
 -15  -2   1    3.76    0.38
  15  -2  -1    4.13    0.47
  15  -2  -1    3.98    0.47
 -15  -2   1    3.84    0.51
 -15  -2   1    3.69    0.45
 -15  -2   1    3.90    0.40
  15   2  -1    3.99    0.42
 -15   2   1    3.38    0.39
 -15   2   1    4.51    0.54
  15   2  -1    4.37    0.40
 -14  -2   1    0.15    0.13
  14  -2  -1    0.26    0.20
 -14  -2   1    0.12    0.16
  14  -2  -1    0.17    0.18
 -14  -2   1    0.28    0.15
 -14  -2   1    0.61    0.26
 -14   2   1    0.00    0.16
  14   2  -1    0.20    0.15
 -14   2   1    0.23    0.11
 -14   2   1    0.38    0.17
  14   2  -1    0.25    0.14
 -13  -2   1    0.17    0.14
 -13  -2   1    0.21    0.12
 -13  -2   1    0.38    0.21
 -13  -2   1    0.18    0.15
  13  -2  -1    0.33    0.16
  13  -2  -1    0.04    0.15
  13  -2  -1    0.33    0.14
  13   2  -1   -0.03    0.12
 -13   2   1   -0.08    0.12
 -13   2   1    0.00    0.09
 -13   2   1   -0.07    0.15
  13   2  -1    0.01    0.12
 -12  -2   1    0.75    0.28
 -12  -2   1    0.53    0.18
  12  -2  -1    0.76    0.24
  12  -2  -1    0.88    0.21
 -12  -2   1    0.68    0.21
 -12  -2   1    0.89    0.23
  12  -2  -1    0.60    0.21
  12   2  -1    0.52    0.17
 -12   2   1    0.44    0.16
 -12   2   1    0.70    0.24
  12   2  -1    1.00    0.22
 -12   2   1    0.69    0.20
 -11  -2   1   10.30    0.67
  11  -2  -1    9.96    0.68
 -11  -2   1   10.76    0.62
  11  -2  -1   11.55    0.69
  11  -2  -1   10.05    0.59
 -11   2   1   10.37    0.59
  11   2  -1   11.17    0.63
 -11   2   1   10.41    0.60
  11   2  -1   11.55    0.53
  11   2  -1   10.85    0.61
 -11   2   1   10.42    0.71
  11   2  -1   11.33    0.67
  10  -2  -1    1.78    0.29
 -10  -2   1    2.77    0.29
 -10  -2   1    2.70    0.35
  10  -2  -1    2.67    0.31
  10  -2  -1    2.14    0.25
 -10  -2   1    2.70    0.20
 -10  -2   1    2.73    0.32
 -10   2   1    2.65    0.26
 -10   2   1    2.62    0.27
  10   2  -1    3.23    0.32
 -10   2   1    2.17    0.25
 -10   2   1    2.40    0.33
  10   2  -1    2.43    0.27
  10   2  -1    2.59    0.20
  10   2  -1    2.41    0.27
   9  -2  -1    1.26    0.20
  -9  -2   1    2.07    0.24
  -9  -2   1    1.83    0.27
  -9  -2   1    1.69    0.15
   9  -2  -1    1.26    0.22
  -9  -2   1    1.52    0.30
   9  -2  -1    1.85    0.28
  -9   2   1    1.79    0.27
  -9   2   1    1.94    0.22
   9   2  -1    2.40    0.26
   9   2  -1    1.64    0.22
   9   2  -1    1.93    0.16
  -9   2   1    1.63    0.21
  -9   2   1    1.68    0.23
  -8  -2   1   20.29    1.01
   8  -2  -1   22.68    0.94
  -8  -2   1   24.62    0.87
   8  -2  -1   22.55    1.08
   8  -2  -1   24.18    1.04
  -8  -2   1   22.36    1.10
  -8  -2   1   23.00    0.95
  -8   2   1   22.21    0.93
  -8   2   1   23.24    0.98
   8   2  -1   22.42    0.99
   8   2  -1   24.16    0.87
  -8   2   1   22.26    1.07
   8   2  -1   22.77    1.01
   8   2  -1   22.00    0.93
  -7  -2   1    2.67    0.31
   7  -2  -1    2.61    0.30
   7  -2  -1    2.39    0.26
  -7  -2   1    2.37    0.26
  -7  -2   1    2.62    0.16
   7  -2  -1    2.84    0.24
  -7  -2   1    2.88    0.26
   7   2  -1    2.79    0.27
  -7   2   1    2.94    0.31
  -7   2   1    2.10    0.24
   7   2  -1    2.37    0.23
  -7   2   1    2.90    0.25
   6  -2  -1    4.74    0.39
   6  -2  -1    4.92    0.35
  -6  -2   1    5.00    0.40
  -6  -2   1    5.30    0.32
  -6  -2   1    5.36    0.37
   6  -2  -1    4.94    0.31
  -6   2   1    5.52    0.35
   6   2  -1    5.46    0.33
  -6   2   1    5.44    0.39
   6   2  -1    5.49    0.37
  -6   2   1    5.55    0.34
  -5  -2   1   24.24    0.98
   5  -2  -1   24.00    0.97
  -5  -2   1   21.97    1.03
   5  -2  -1   23.75    1.03
   5   2  -1   23.97    0.89
  -5   2   1   23.23    1.01
   5   2  -1   23.61    0.98
  -5   2   1   23.02    0.89
  -5   2   1   23.46    0.96
   4  -2  -1    2.92    0.28
   4  -2  -1    2.96    0.24
  -4  -2   1    3.22    0.25
  -4  -2   1    2.98    0.29
  -4   2   1    2.99    0.22
  -4   2   1    3.08    0.27
   4   2  -1    2.70    0.21
  -4   2   1    2.72    0.24
   4   2  -1    3.33    0.28
  -3  -2   1   33.11    1.32
   3  -2  -1   32.97    1.31
  -3  -2   1   30.88    1.23
  -3  -2   1   33.93    1.17
   3  -2  -1   33.45    1.24
   3   2  -1   33.10    1.26
  -3   2   1   34.54    1.26
  -3   2   1   32.71    1.28
  -3   2   1   32.12    1.14
   3   2  -1   32.49    1.13
   2  -2  -1   -0.15    0.09
   2  -2  -1   -0.11    0.08
  -2  -2   1   -0.18    0.05
  -2  -2   1   -0.11    0.08
  -2  -2   1   -0.25    0.09
  -2   2   1   -0.20    0.09
  -2   2   1   -0.32    0.06
   2   2  -1   -0.20    0.06
   2   2  -1   -0.10    0.09
  -2   2   1   -0.18    0.07
   1  -2  -1   19.16    0.80
  -1  -2   1   19.36    0.74
  -1  -2   1   18.90    0.83
   1  -2  -1   18.76    0.76
  -1  -2   1   19.23    0.75
   1   2  -1   18.97    0.81
  -1   2   1   18.13    0.79
  -1   2   1   20.47    0.81
   1   2  -1   18.45    0.67
  -1   2   1   19.54    0.70
   0  -2  -1    1.18    0.17
   0  -2   1    1.71    0.17
   0  -2   1    1.94    0.15
   0  -2  -1    1.45    0.20
   0  -2  -1    1.42    0.16
   0   2  -1    1.26    0.18
   0   2   1    1.35    0.14
   0   2   1    1.41    0.18
   0   2  -1    1.41    0.18
   0   2   1    1.52    0.18
   0   2  -1    1.47    0.12
   1  -2   1    0.33    0.11
   1  -2   1    0.50    0.09
  -1  -2  -1    0.53    0.12
  -1  -2  -1    0.36    0.13
  -1  -2  -1    0.46    0.11
   1   2   1    0.30    0.11
  -1   2  -1    0.49    0.12
  -1   2  -1    0.32    0.12
   1   2   1    0.47    0.13
  -1   2  -1    0.41    0.07
   1   2   1    0.24    0.08
  -2  -2  -1   47.68    1.76
  -2  -2  -1   46.75    1.67
   2  -2   1   45.85    1.65
   2  -2   1   50.70    1.76
  -2  -2  -1   43.72    1.69
  -2   2  -1   46.54    1.52
   2   2   1   46.93    1.57
   2   2   1   46.74    1.70
  -2   2  -1   47.99    1.75
  -2   2  -1   46.20    1.68
  -3  -2  -1   22.85    0.84
   3  -2   1   20.30    0.92
  -3  -2  -1   22.47    0.90
   3  -2   1   22.61    0.85
   3   2   1   21.53    0.89
   3   2   1   22.09    0.82
  -3   2  -1   21.05    0.77
  -3   2  -1   20.74    0.86
   4  -2   1  365.61   12.36
  -4  -2  -1  384.92   11.35
  -4  -2  -1  341.42   12.34
   4  -2   1  327.97   12.11
  -4  -2  -1  370.75   12.17
  -4  -2  -1  381.18   12.23
  -4   2  -1  371.67   12.34
   4   2   1  366.28   11.34
  -4   2  -1  372.53   11.97
   4   2   1  374.18   12.00
  -4   2  -1  373.22   11.30
   5  -2   1   22.14    0.89
  -5  -2  -1   21.68    0.98
  -5  -2  -1   21.49    0.92
  -5  -2  -1   22.08    0.82
  -5   2  -1   22.05    0.97
   5   2   1   20.92    0.84
  -5   2  -1   20.41    0.80
   5   2   1   20.85    0.89
  -5   2  -1   21.26    0.87
  -6  -2  -1   12.68    0.54
   6  -2   1   13.55    0.63
  -6  -2  -1   12.01    0.69
   6  -2   1   12.40    0.69
  -6  -2  -1   13.96    0.67
  -6  -2  -1   13.72    0.60
  -6   2  -1   13.26    0.70
  -6   2  -1   12.07    0.56
   6   2   1   11.76    0.61
  -6   2  -1   13.42    0.60
   6   2   1   12.07    0.58
   6   2   1   14.10    0.65
  -7  -2  -1   14.63    0.79
  -7  -2  -1   13.24    0.71
  -7  -2  -1   13.49    0.65
  -7  -2  -1   14.54    0.60
   7  -2   1   14.44    0.69
   7  -2   1   13.26    0.75
   7   2   1   14.10    0.65
  -7   2  -1   14.00    0.64
  -7   2  -1   14.40    0.76
   7   2   1   14.26    0.70
   7   2   1   13.44    0.67
  -7   2  -1   13.82    0.62
  -8  -2  -1    3.85    0.26
  -8  -2  -1    3.88    0.32
   8  -2   1    4.68    0.31
   8  -2   1    4.01    0.33
  -8  -2  -1    3.58    0.38
   8  -2   1    4.40    0.39
  -8  -2  -1    4.07    0.35
   8   2   1    3.67    0.31
  -8   2  -1    3.87    0.30
   8   2   1    3.79    0.31
  -8   2  -1    4.13    0.38
  -8   2  -1    4.14    0.29
   8   2   1    4.29    0.35
   9  -2   1   54.57    1.92
   9  -2   1   54.32    2.07
   9  -2   1   45.65    2.11
  -9  -2  -1   53.64    1.95
  -9  -2  -1   56.92    1.96
  -9  -2  -1   55.09    2.11
  -9  -2  -1   55.72    2.21
  -9   2  -1   50.90    2.15
   9   2   1   53.92    1.93
  -9   2  -1   52.16    1.89
  -9   2  -1   53.52    1.95
   9   2   1   56.23    2.01
 -10  -2  -1    1.29    0.17
 -10  -2  -1    0.99    0.26
  10  -2   1    1.13    0.23
 -10  -2  -1    1.07    0.24
  10  -2   1    1.31    0.20
  10  -2   1    1.02    0.25
 -10  -2  -1    1.43    0.25
  10   2   1    1.26    0.19
 -10   2  -1    1.47    0.22
 -10   2  -1    1.28    0.28
  10   2   1    0.96    0.22
  10   2   1    1.16    0.22
 -10   2  -1    1.31    0.19
 -11  -2  -1    5.35    0.53
 -11  -2  -1    6.43    0.39
  11  -2   1    7.21    0.51
  11  -2   1    5.85    0.50
 -11  -2  -1    6.15    0.45
 -11  -2  -1    6.04    0.50
  11  -2   1    5.63    0.42
  11   2   1    6.43    0.45
  11   2   1    6.18    0.47
 -11   2  -1    5.77    0.53
  11   2   1    6.52    0.44
  11   2   1    5.89    0.38
 -11   2  -1    5.90    0.39
 -11   2  -1    6.14    0.43
  12  -2   1    0.94    0.25
 -12  -2  -1    1.21    0.17
 -12  -2  -1    0.83    0.20
 -12  -2  -1    0.59    0.21
  12  -2   1    0.95    0.26
 -12  -2  -1    0.74    0.26
 -12  -2  -1    1.45    0.27
  12   2   1    0.70    0.18
  12   2   1    0.83    0.21
 -12   2  -1    0.72    0.25
 -12   2  -1    0.96    0.19
  12   2   1    1.00    0.18
 -12   2  -1    0.84    0.21
 -13  -2  -1   12.98    0.84
 -13  -2  -1   13.42    0.75
 -13  -2  -1   14.64    0.80
  13  -2   1   13.23    0.82
  13  -2   1   14.26    0.89
 -13  -2  -1   12.67    0.91
 -13   2  -1   13.26    0.90
  13   2   1   14.75    0.75
  13   2   1   14.93    0.79
 -13   2  -1   13.60    0.75
 -13   2  -1   14.94    0.71
  14  -2   1    1.01    0.29
 -14  -2  -1    0.68    0.23
  14  -2   1    0.96    0.27
 -14  -2  -1    0.87    0.30
 -14  -2  -1    1.00    0.23
 -14  -2  -1    1.45    0.28
  14   2   1    1.08    0.25
 -14   2  -1    1.29    0.27
  14   2   1    1.62    0.25
 -14   2  -1    1.06    0.32
 -15  -2  -1    0.27    0.23
 -15  -2  -1    0.63    0.22
  15  -2   1    0.42    0.22
  15  -2   1    0.60    0.26
 -15   2  -1    0.38    0.23
  15   2   1    0.62    0.21
 -15   2  -1    0.79    0.24
  16  -2   1   25.10    1.30
  16  -2   1   24.59    1.33
 -16  -2  -1   22.15    1.38
 -16  -2  -1   25.61    1.22
  16   2   1   21.00    1.14
 -16   2  -1   22.98    1.37
 -16   2  -1   23.68    1.16
 -17  -2  -1   19.15    1.07
  17  -2   1   20.17    1.18
 -17  -2  -1   17.41    1.23
  17  -2   1   18.98    1.16
 -17   2  -1   19.39    1.25
 -17   2  -1   18.55    1.03
  17   2   1   20.17    1.07
  18  -2   1    0.09    0.18
 -18  -2  -1    0.18    0.25
  18  -2   1    0.24    0.21
 -18   2  -1   -0.12    0.19
 -18   2  -1    0.37    0.20
  18   2   1    0.19    0.19
 -19  -2  -1    0.59    0.33
  19  -2   1    0.94    0.33
  19   2   1    0.95    0.27
 -19   2  -1    1.08    0.30
 -19   2  -1    0.44    0.30
  20  -2   1    2.60    0.44
 -20  -2  -1    2.48    0.55
 -20   2  -1    2.79    0.57
 -20   2  -1    2.52    0.40
  21  -2   1    0.58    0.29
 -21  -2  -1    1.32    0.43
 -21   2  -1    0.79    0.37
 -21   2  -1    1.16    0.33
 -22  -2  -1    0.72    0.36
 -22   2  -1    0.45    0.26
 -22   2  -1    0.09    0.29
 -23  -2  -1    2.14    0.59
 -23   2  -1    2.16    0.53
 -23   2  -1    1.39    0.38
 -24  -2  -1    3.08    0.66
 -24   2  -1    2.35    0.56
 -24   2  -1    2.40    0.47
 -25  -2  -1    0.49    0.35
 -25   2  -1    0.27    0.28
 -25   2  -1   -0.08    0.20
 -26   2  -1   -0.01    0.17
 -25  -3   1    0.96    0.39
 -25   3   1    1.12    0.32
 -25   3   1    1.28    0.42
 -24  -3   1    2.72    0.67
 -24   3   1    3.31    0.50
  24   3  -1    3.41    0.48
 -24   3   1    3.47    0.59
 -23  -3   1    0.27    0.34
 -23   3   1    0.28    0.23
 -23   3   1    0.54    0.29
  23   3  -1    0.34    0.23
 -22  -3   1   11.71    1.10
  22  -3  -1   13.04    1.04
 -22   3   1   12.55    0.89
  22   3  -1   13.41    0.93
 -22   3   1   11.79    1.08
  21  -3  -1    0.94    0.33
 -21  -3   1    1.10    0.43
 -21   3   1    1.52    0.45
  21   3  -1    1.16    0.32
 -21   3   1    0.92    0.32
 -20  -3   1    5.76    0.73
  20  -3  -1    3.71    0.55
 -20   3   1    4.50    0.63
  20   3  -1    5.14    0.55
 -20   3   1    4.95    0.52
 -19  -3   1    1.10    0.41
  19  -3  -1    1.57    0.39
 -19   3   1    0.73    0.26
 -19   3   1    1.26    0.41
  19   3  -1    1.03    0.29
  18  -3  -1    2.66    0.45
  18  -3  -1    2.30    0.47
 -18  -3   1    1.49    0.44
 -18   3   1    1.63    0.34
 -18   3   1    1.72    0.44
  18   3  -1    1.77    0.37
  17  -3  -1    5.27    0.58
  17  -3  -1    5.04    0.58
 -17  -3   1    4.55    0.61
  17   3  -1    5.46    0.51
 -17   3   1    4.47    0.47
 -17   3   1    5.13    0.60
 -16  -3   1    0.88    0.24
 -16  -3   1    0.60    0.23
  16  -3  -1    0.35    0.22
  16  -3  -1    0.96    0.32
 -16  -3   1    0.89    0.34
 -16   3   1    0.68    0.21
  16   3  -1    0.73    0.23
 -16   3   1    0.31    0.24
  16   3  -1    0.99    0.25
 -15  -3   1    0.03    0.15
 -15  -3   1   -0.06    0.16
  15  -3  -1    0.09    0.19
 -15  -3   1   -0.12    0.19
  15  -3  -1   -0.03    0.16
  15   3  -1    0.14    0.15
 -15   3   1    0.03    0.15
 -15   3   1   -0.05    0.19
  15   3  -1    0.31    0.16
  14  -3  -1    0.86    0.27
  14  -3  -1    0.42    0.22
 -14  -3   1    0.41    0.26
 -14  -3   1    0.24    0.17
 -14  -3   1    0.07    0.17
  14   3  -1    0.84    0.24
 -14   3   1    0.34    0.18
 -14   3   1    0.68    0.28
 -14   3   1    0.43    0.14
  14   3  -1    0.55    0.22
  13  -3  -1   15.22    0.94
 -13  -3   1   14.86    0.89
 -13  -3   1   14.47    0.98
  13  -3  -1   15.28    0.89
  13   3  -1   14.90    0.84
 -13   3   1   15.02    0.80
 -13   3   1   13.51    0.92
  13   3  -1   13.94    0.79
 -13   3   1   13.51    0.77
 -12  -3   1    1.28    0.29
  12  -3  -1    1.87    0.32
  12  -3  -1    1.09    0.26
 -12  -3   1    1.06    0.31
 -12   3   1    1.01    0.23
  12   3  -1    1.75    0.27
 -12   3   1    1.86    0.38
 -12   3   1    1.57    0.24
  12   3  -1    1.42    0.28
 -11  -3   1    1.32    0.32
 -11  -3   1    1.33    0.24
 -11  -3   1    0.85    0.24
  11  -3  -1    0.95    0.24
  11  -3  -1    1.47    0.32
 -11   3   1    1.47    0.32
  11   3  -1    1.22    0.24
  11   3  -1    1.10    0.25
 -11   3   1    1.22    0.23
 -11   3   1    1.31    0.25
  10  -3  -1    2.42    0.34
 -10  -3   1    2.48    0.32
 -10  -3   1    2.75    0.30
  10  -3  -1    2.78    0.32
 -10  -3   1    2.28    0.35
  10  -3  -1    2.63    0.27
  10   3  -1    1.68    0.24
 -10   3   1    2.37    0.33
 -10   3   1    2.37    0.27
  10   3  -1    2.44    0.30
 -10   3   1    2.84    0.30
   9  -3  -1    0.24    0.14
  -9  -3   1    0.14    0.16
  -9  -3   1    0.33    0.14
   9  -3  -1    0.16    0.13
  -9  -3   1    0.22    0.06
   9  -3  -1    0.18    0.15
  -9  -3   1   -0.01    0.11
   9   3  -1    0.09    0.07
  -9   3   1    0.03    0.10
  -9   3   1    0.10    0.11
  -9   3   1    0.00    0.14
   9   3  -1    0.17    0.12
   9   3  -1    0.12    0.12
  -8  -3   1   11.29    0.67
   8  -3  -1   11.29    0.72
  -8  -3   1   11.38    0.74
   8  -3  -1   13.12    0.62
   8  -3  -1   11.71    0.67
  -8  -3   1   12.49    0.49
  -8  -3   1   12.04    0.62
  -8   3   1   12.15    0.66
  -8   3   1   11.27    0.59
  -8   3   1   11.99    0.72
   8   3  -1   11.50    0.59
   8   3  -1   12.77    0.69
  -7  -3   1   25.23    1.19
  -7  -3   1   24.88    1.00
  -7  -3   1   24.58    1.09
   7  -3  -1   25.37    1.18
  -7  -3   1   24.69    0.90
   7  -3  -1   24.06    0.98
   7  -3  -1   23.44    1.06
  -7   3   1   25.36    1.08
   7   3  -1   24.64    0.98
  -7   3   1   23.34    0.97
   7   3  -1   22.62    1.08
  -7   3   1   23.26    1.13
   6  -3  -1    1.66    0.26
   6  -3  -1    2.09    0.24
  -6  -3   1    1.94    0.29
  -6  -3   1    2.03    0.20
  -6  -3   1    2.30    0.16
  -6  -3   1    2.51    0.27
   6   3  -1    2.25    0.23
  -6   3   1    2.01    0.25
  -6   3   1    1.96    0.27
  -6   3   1    2.09    0.22
   6   3  -1    1.70    0.25
  -5  -3   1    1.42    0.27
   5  -3  -1    1.28    0.25
  -5  -3   1    1.47    0.14
  -5  -3   1    1.71    0.21
   5  -3  -1    1.61    0.22
   5   3  -1    1.46    0.18
   5   3  -1    1.75    0.24
  -5   3   1    1.95    0.26
  -5   3   1    1.46    0.18
  -5   3   1    1.91    0.23
   4  -3  -1    3.89    0.36
  -4  -3   1    4.05    0.25
   4  -3  -1    4.08    0.31
  -4  -3   1    3.53    0.35
  -4  -3   1    4.35    0.32
  -4   3   1    4.59    0.29
  -4   3   1    3.81    0.34
   4   3  -1    3.88    0.34
   4   3  -1    3.94    0.27
  -4   3   1    4.70    0.35
   3  -3  -1    2.62    0.27
   3  -3  -1    1.99    0.22
  -3  -3   1    2.41    0.19
  -3  -3   1    2.51    0.29
  -3  -3   1    2.45    0.22
  -3   3   1    2.04    0.24
  -3   3   1    2.54    0.27
   3   3  -1    1.83    0.24
  -3   3   1    2.69    0.21
   3   3  -1    2.30    0.19
   2  -3  -1    0.24    0.12
   2  -3  -1    0.19    0.10
  -2  -3   1    0.10    0.11
  -2  -3   1    0.17    0.09
  -2  -3   1    0.09    0.08
   2   3  -1    0.21    0.12
  -2   3   1    0.04    0.07
  -2   3   1    0.21    0.12
  -2   3   1    0.10    0.10
   2   3  -1    0.11    0.07
  -1  -3   1   -0.02    0.08
   1  -3  -1   -0.10    0.08
  -1  -3   1   -0.02    0.10
   1  -3  -1    0.00    0.09
  -1  -3   1   -0.10    0.07
  -1   3   1   -0.14    0.08
  -1   3   1    0.03    0.08
   1   3  -1    0.08    0.11
  -1   3   1   -0.04    0.09
   1   3  -1    0.06    0.10
   1   3  -1   -0.07    0.06
   0  -3   1    0.03    0.10
   0  -3   1   -0.11    0.06
   0  -3   1   -0.08    0.07
   0  -3  -1   -0.04    0.09
   0  -3  -1   -0.08    0.09
   0  -3  -1    0.03    0.08
   0   3   1   -0.08    0.05
   0   3  -1   -0.05    0.09
   0   3   1    0.00    0.09
   0   3  -1    0.10    0.11
   0   3  -1   -0.06    0.04
   0   3   1    0.02    0.10
   0   3  -1   -0.03    0.05
  -1  -3  -1    8.31    0.46
  -1  -3  -1    9.90    0.49
  -1  -3  -1    9.28    0.53
   1  -3   1    8.26    0.48
   1  -3   1    8.16    0.43
   1   3   1    8.60    0.51
  -1   3  -1    8.66    0.37
   1   3   1    8.82    0.42
  -1   3  -1    7.76    0.50
  -1   3  -1    8.38    0.37
  -1   3  -1    8.37    0.50
   1   3   1    9.10    0.52
  -2  -3  -1    3.85    0.30
  -2  -3  -1    4.62    0.30
   2  -3   1    3.88    0.27
  -2  -3  -1    3.73    0.34
   2  -3   1    4.16    0.33
  -2   3  -1    4.13    0.24
  -2   3  -1    4.04    0.34
  -2   3  -1    4.30    0.23
   2   3   1    4.45    0.28
  -2   3  -1    4.54    0.34
   2   3   1    4.58    0.35
   3  -3   1   -0.01    0.09
  -3  -3  -1   -0.08    0.11
  -3  -3  -1   -0.08    0.07
  -3  -3  -1    0.03    0.10
   3  -3   1    0.13    0.09
  -3   3  -1   -0.11    0.06
   3   3   1   -0.03    0.07
  -3   3  -1    0.05    0.10
   3   3   1   -0.15    0.08
  -3   3  -1    0.05    0.05
  -3   3  -1   -0.06    0.10
  -4  -3  -1   18.85    0.91
   4  -3   1   18.85    0.91
  -4  -3  -1   18.83    0.85
  -4  -3  -1   18.92    0.77
  -4  -3  -1   18.95    0.77
   4  -3   1   16.59    0.78
   4   3   1   18.80    0.76
  -4   3  -1   18.40    0.83
   4   3   1   17.62    0.86
  -4   3  -1   17.14    0.70
  -4   3  -1   18.46    0.70
  -4   3  -1   18.01    0.88
  -5  -3  -1  121.10    4.43
   5  -3   1  120.66    4.42
  -5  -3  -1  122.88    4.00
  -5  -3  -1  117.38    4.30
  -5  -3  -1  127.10    4.23
   5  -3   1  117.98    4.25
   5   3   1  127.29    4.00
   5   3   1  124.26    4.28
  -5   3  -1  124.21    4.24
  -5   3  -1  129.06    3.95
  -5   3  -1  122.63    4.41
  -6  -3  -1    7.85    0.51
  -6  -3  -1    9.02    0.42
   6  -3   1    8.09    0.48
   6  -3   1    7.57    0.55
  -6  -3  -1    8.86    0.48
  -6  -3  -1    7.53    0.56
   6   3   1    8.53    0.52
  -6   3  -1    8.60    0.56
  -6   3  -1    8.11    0.48
   6   3   1    7.40    0.45
  -6   3  -1    8.34    0.43
  -7  -3  -1    0.40    0.14
  -7  -3  -1    1.03    0.14
   7  -3   1    0.96    0.23
  -7  -3  -1    0.71    0.20
  -7  -3  -1    0.56    0.17
   7  -3   1    0.81    0.18
   7   3   1    1.13    0.20
   7   3   1    0.77    0.19
  -7   3  -1    0.87    0.16
   7   3   1    1.03    0.18
  -7   3  -1    0.79    0.21
  -7   3  -1    0.66    0.17
   8  -3   1    0.55    0.21
  -8  -3  -1    0.31    0.13
  -8  -3  -1    0.47    0.11
   8  -3   1    0.53    0.16
  -8  -3  -1    0.09    0.13
  -8  -3  -1    0.45    0.18
  -8   3  -1    0.30    0.12
   8   3   1    0.40    0.14
  -8   3  -1    0.46    0.19
   8   3   1    0.61    0.16
  -8   3  -1    0.50    0.15
   8   3   1    0.31    0.15
  -9  -3  -1    3.33    0.24
   9  -3   1    3.35    0.34
   9  -3   1    3.59    0.28
  -9  -3  -1    2.93    0.38
  -9  -3  -1    2.96    0.30
   9  -3   1    3.08    0.37
  -9  -3  -1    3.47    0.36
  -9   3  -1    3.84    0.32
  -9   3  -1    3.33    0.29
  -9   3  -1    3.00    0.37
   9   3   1    3.15    0.31
   9   3   1    2.99    0.32
   9   3   1    3.75    0.34
 -10  -3  -1    8.48    0.60
 -10  -3  -1    8.23    0.53
 -10  -3  -1    8.40    0.66
  10  -3   1    7.48    0.55
  10  -3   1    8.23    0.63
 -10  -3  -1    8.66    0.43
 -10   3  -1    8.19    0.63
 -10   3  -1    7.52    0.48
  10   3   1    7.76    0.50
 -10   3  -1    7.97    0.50
  10   3   1    9.27    0.57
 -11  -3  -1    5.33    0.53
 -11  -3  -1    5.10    0.47
 -11  -3  -1    5.85    0.45
  11  -3   1    4.43    0.43
  11  -3   1    4.68    0.49
 -11   3  -1    4.77    0.39
  11   3   1    5.30    0.43
 -11   3  -1    4.70    0.49
 -11   3  -1    6.11    0.42
  11   3   1    5.62    0.44
  12  -3   1    4.62    0.49
 -12  -3  -1    4.61    0.46
 -12  -3  -1    4.25    0.50
  12  -3   1    4.68    0.45
 -12   3  -1    4.51    0.50
 -12   3  -1    4.99    0.39
  12   3   1    4.87    0.42
  12   3   1    5.35    0.43
 -12   3  -1    4.71    0.40
  13  -3   1    0.33    0.21
 -13  -3  -1    0.17    0.16
 -13  -3  -1    0.03    0.17
  13  -3   1    0.24    0.17
 -13  -3  -1    0.13    0.13
 -13   3  -1    0.26    0.20
 -13   3  -1    0.11    0.09
  13   3   1    0.25    0.17
 -13   3  -1    0.08    0.13
  13   3   1    0.01    0.13
  14  -3   1    1.51    0.35
  14  -3   1    1.65    0.34
 -14  -3  -1    1.77    0.41
 -14  -3  -1    1.80    0.36
  14   3   1    1.80    0.31
 -14   3  -1    1.82    0.27
 -14   3  -1    2.40    0.42
  14   3   1    1.23    0.27
 -15  -3  -1    1.60    0.33
  15  -3   1    0.74    0.29
 -15  -3  -1    1.69    0.26
  15  -3   1    1.18    0.34
 -15  -3  -1    1.16    0.36
  15   3   1    0.90    0.21
 -15   3  -1    0.90    0.31
  15   3   1    0.84    0.26
 -15   3  -1    1.10    0.26
  16  -3   1    0.15    0.21
 -16  -3  -1    0.57    0.28
  16  -3   1    0.53    0.25
 -16   3  -1    0.31    0.24
  16   3   1    0.02    0.14
 -16   3  -1    0.01    0.13
  17  -3   1   -0.10    0.16
 -17  -3  -1    0.14    0.21
  17  -3   1    0.01    0.18
 -17   3  -1    0.20    0.24
 -17   3  -1   -0.09    0.14
  17   3   1    0.06    0.16
 -18  -3  -1    3.98    0.60
  18  -3   1    4.62    0.56
  18  -3   1    5.71    0.63
  18   3   1    5.32    0.53
 -18   3  -1    5.41    0.67
 -18   3  -1    4.31    0.46
 -19  -3  -1    1.30    0.44
  19  -3   1    1.73    0.42
  19  -3   1    1.89    0.43
 -19   3  -1    0.79    0.27
 -19   3  -1    1.49    0.44
  19   3   1    1.00    0.29
  20  -3   1    0.02    0.21
 -20  -3  -1    0.78    0.34
 -20   3  -1    0.54    0.30
  20   3   1    0.49    0.24
 -20   3  -1    0.64    0.24
  21  -3   1    2.41    0.51
 -21  -3  -1    3.24    0.66
  21   3   1    2.12    0.42
 -21   3  -1    2.44    0.39
 -21   3  -1    2.48    0.57
 -22  -3  -1    0.52    0.38
  22  -3   1    1.10    0.38
 -22   3  -1    0.40    0.30
  22   3   1    1.15    0.30
 -22   3  -1    1.25    0.33
 -23  -3  -1    0.00    0.23
 -23   3  -1    0.11    0.29
 -23   3  -1    0.15    0.22
 -24  -3  -1    1.81    0.52
 -24   3  -1    2.13    0.44
 -24   3  -1    1.92    0.55
 -25  -3  -1    0.73    0.36
 -25   3  -1    0.15    0.30
 -25   3  -1    0.72    0.27
  25   4  -1    0.95    0.32
 -25   4   1    0.80    0.31
 -24  -4   1    0.31    0.31
  24  -4  -1   -0.08    0.21
  24   4  -1   -0.26    0.16
 -24   4   1    0.33    0.31
 -24   4   1    0.12    0.19
 -23  -4   1    7.77    0.94
  23  -4  -1    7.28    0.82
 -23   4   1    7.26    0.86
 -23   4   1    7.56    0.69
  23   4  -1    7.10    0.68
  22  -4  -1    8.18    0.84
 -22  -4   1    7.12    0.88
 -22   4   1    5.68    0.60
  22   4  -1    6.55    0.64
 -22   4   1    7.14    0.81
  21  -4  -1    0.47    0.29
 -21  -4   1    0.72    0.37
 -21   4   1    0.43    0.23
  21   4  -1    1.10    0.30
 -21   4   1    0.33    0.31
 -20  -4   1    3.68    0.60
  20  -4  -1    3.24    0.53
 -20   4   1    4.85    0.64
  20   4  -1    4.48    0.49
 -20   4   1    3.46    0.46
  19  -4  -1    1.75    0.41
  19  -4  -1    1.58    0.44
 -19  -4   1    1.91    0.52
 -19   4   1    1.08    0.30
  19   4  -1    2.04    0.40
 -19   4   1    1.05    0.39
 -18  -4   1    0.13    0.25
  18  -4  -1   -0.09    0.18
  18  -4  -1    0.11    0.21
  18   4  -1    0.20    0.19
 -18   4   1    0.32    0.25
 -18   4   1   -0.05    0.18
  17  -4  -1    0.93    0.33
  17  -4  -1    0.35    0.26
 -17  -4   1    0.52    0.33
  17   4  -1    1.29    0.31
 -17   4   1    0.85    0.26
 -17   4   1    0.84    0.35
 -16  -4   1    0.37    0.23
  16  -4  -1    0.31    0.24
 -16  -4   1    0.35    0.28
  16  -4  -1    0.09    0.22
  16   4  -1    0.49    0.23
 -16   4   1    0.19    0.19
 -16   4   1    0.09    0.23
  16   4  -1    0.32    0.19
 -15  -4   1    5.76    0.69
  15  -4  -1    6.42    0.66
 -15  -4   1    7.00    0.63
  15  -4  -1    7.36    0.64
  15   4  -1    6.43    0.58
 -15   4   1    6.66    0.53
 -15   4   1    5.38    0.61
  15   4  -1    5.79    0.52
 -14  -4   1    3.64    0.53
  14  -4  -1    4.23    0.52
  14  -4  -1    3.95    0.46
 -14  -4   1    3.60    0.47
 -14   4   1    3.85    0.50
  14   4  -1    3.93    0.40
  14   4  -1    3.80    0.44
 -14   4   1    4.34    0.41
 -14   4   1    4.31    0.42
  13  -4  -1    3.34    0.46
  13  -4  -1    2.82    0.39
 -13  -4   1    3.18    0.44
 -13  -4   1    2.97    0.47
  13   4  -1    2.45    0.37
  13   4  -1    3.48    0.38
 -13   4   1    3.13    0.44
 -13   4   1    2.81    0.34
 -13   4   1    2.88    0.34
  12  -4  -1    1.31    0.33
 -12  -4   1    1.12    0.34
  12  -4  -1    0.90    0.25
 -12  -4   1    0.91    0.27
 -12   4   1    1.04    0.25
  12   4  -1    1.53    0.28
  12   4  -1    1.06    0.27
 -12   4   1    0.97    0.30
 -12   4   1    0.78    0.22
  11  -4  -1    1.56    0.34
 -11  -4   1    0.88    0.25
  11  -4  -1    0.73    0.23
 -11  -4   1    0.73    0.28
 -11   4   1    0.79    0.27
 -11   4   1    0.69    0.20
  11   4  -1    0.81    0.24
 -11   4   1    0.76    0.21
  11   4  -1    1.10    0.22
 -10  -4   1    0.06    0.18
  10  -4  -1    0.12    0.15
 -10  -4   1    0.47    0.19
  10  -4  -1    0.73    0.21
  10   4  -1    0.69    0.23
 -10   4   1    0.70    0.24
 -10   4   1    0.34    0.15
 -10   4   1    0.43    0.17
  10   4  -1    0.60    0.18
   9  -4  -1    2.69    0.32
  -9  -4   1    2.60    0.34
   9  -4  -1    2.28    0.35
  -9  -4   1    2.91    0.39
   9   4  -1    2.34    0.32
  -9   4   1    2.24    0.29
  -9   4   1    2.74    0.29
  -9   4   1    2.60    0.35
   9   4  -1    2.68    0.28
   8  -4  -1    0.82    0.25
  -8  -4   1    1.63    0.26
  -8  -4   1    0.51    0.23
   8  -4  -1    0.88    0.21
  -8   4   1    1.00    0.23
   8   4  -1    1.47    0.20
  -8   4   1    1.31    0.20
  -8   4   1    1.06    0.27
   8   4  -1    0.88    0.23
  -7  -4   1    4.12    0.44
   7  -4  -1    4.11    0.43
  -7  -4   1    3.30    0.35
   7  -4  -1    3.88    0.35
  -7  -4   1    3.92    0.24
   7   4  -1    3.57    0.30
   7   4  -1    3.34    0.37
  -7   4   1    3.52    0.30
  -7   4   1    3.25    0.37
  -7   4   1    3.22    0.34
  -6  -4   1    0.22    0.13
  -6  -4   1   -0.10    0.11
   6  -4  -1    0.19    0.13
   6  -4  -1    0.13    0.14
  -6  -4   1    0.15    0.09
  -6   4   1    0.21    0.15
  -6   4   1    0.35    0.14
   6   4  -1   -0.04    0.11
   6   4  -1    0.04    0.09
  -6   4   1    0.17    0.11
   5  -4  -1   10.44    0.63
  -5  -4   1   12.82    0.57
  -5  -4   1   11.02    0.65
  -5  -4   1   11.38    0.74
   5  -4  -1   13.22    0.76
  -5   4   1   12.78    0.59
  -5   4   1   11.98    0.69
  -5   4   1   12.82    0.73
   5   4  -1   12.81    0.73
   5   4  -1   12.11    0.57
   4  -4  -1   17.12    0.83
  -4  -4   1   17.39    0.83
   4  -4  -1   16.22    0.90
  -4  -4   1   17.47    0.76
  -4  -4   1   17.11    0.93
  -4   4   1   17.08    0.74
   4   4  -1   16.80    0.72
   4   4  -1   18.43    0.91
  -4   4   1   16.97    0.87
  -4   4   1   17.16    0.90
  -3  -4   1    0.53    0.15
   3  -4  -1    0.95    0.23
  -3  -4   1    0.94    0.17
  -3  -4   1    0.34    0.17
   3  -4  -1    0.42    0.15
  -3   4   1    0.75    0.15
   3   4  -1    0.73    0.10
   3   4  -1    0.78    0.14
  -3   4   1    0.62    0.18
   3   4  -1    0.80    0.20
  -3   4   1    0.42    0.17
  -2  -4   1    0.71    0.16
   2  -4  -1    1.02    0.20
   2  -4  -1    0.80    0.20
  -2  -4   1    0.73    0.16
  -2  -4   1    0.94    0.23
  -2   4   1    1.02    0.22
   2   4  -1    0.75    0.11
  -2   4   1    0.90    0.16
   2   4  -1    0.80    0.14
   2   4  -1    0.87    0.21
   2   4  -1    0.85    0.21
  -2   4   1    0.89    0.21
  -1  -4   1    0.69    0.16
  -1  -4   1    0.77    0.22
   1  -4  -1    1.00    0.22
  -1  -4   1    0.70    0.17
   1  -4  -1    0.51    0.15
   1  -4  -1    0.91    0.23
   1   4  -1    1.05    0.14
  -1   4   1    0.90    0.21
  -1   4   1    0.81    0.20
   1   4  -1    0.98    0.23
   1   4  -1    0.82    0.21
  -1   4   1    0.93    0.15
   1   4  -1    0.97    0.12
   0  -4  -1   23.16    1.00
   0  -4   1   22.01    0.96
   0  -4  -1   22.30    1.08
   0  -4   1   22.32    1.02
   0  -4  -1   22.36    1.02
   0  -4   1   23.38    1.11
   0   4   1   20.56    1.04
   0   4   1   20.61    1.04
   0   4  -1   23.00    1.08
   0   4  -1   23.44    1.07
   0   4   1   23.50    0.89
   0   4  -1   24.79    0.86
   0   4  -1   22.51    0.85
   1  -4   1    0.11    0.12
  -1  -4  -1    0.28    0.13
  -1  -4  -1    0.23    0.14
  -1  -4  -1    0.28    0.13
   1  -4   1    0.44    0.18
   1  -4   1    0.30    0.12
  -1   4  -1    0.08    0.12
  -1   4  -1    0.21    0.09
  -1   4  -1    0.43    0.10
   1   4   1    0.27    0.14
  -1   4  -1    0.30    0.15
   1   4   1    0.11    0.13
   1   4   1    0.37    0.12
  -2  -4  -1    0.97    0.19
  -2  -4  -1    1.12    0.19
   2  -4   1    1.24    0.18
   2  -4   1    1.11    0.23
  -2  -4  -1    1.02    0.24
   2   4   1    1.07    0.16
   2   4   1    1.30    0.25
  -2   4  -1    1.27    0.25
  -2   4  -1    0.96    0.13
  -2   4  -1    0.76    0.20
  -2   4  -1    1.14    0.13
   3  -4   1    2.63    0.31
  -3  -4  -1    2.97    0.27
  -3  -4  -1    2.96    0.34
  -3  -4  -1    3.54    0.32
   3  -4   1    3.33    0.28
  -3   4  -1    3.11    0.22
  -3   4  -1    3.29    0.33
   3   4   1    3.49    0.34
   3   4   1    3.30    0.26
  -3   4  -1    2.97    0.21
  -3   4  -1    3.26    0.34
   4  -4   1    1.62    0.26
  -4  -4  -1    0.89    0.20
   4  -4   1    1.38    0.20
  -4  -4  -1    0.95    0.25
  -4  -4  -1    1.52    0.19
  -4  -4  -1    1.34    0.17
  -4   4  -1    1.16    0.15
  -4   4  -1    1.13    0.25
   4   4   1    1.06    0.24
   4   4   1    1.46    0.20
  -4   4  -1    1.39    0.14
  -4   4  -1    1.19    0.24
   5  -4   1    1.56    0.22
  -5  -4  -1    1.35    0.18
  -5  -4  -1    1.48    0.24
   5  -4   1    1.54    0.26
  -5  -4  -1    1.26    0.28
  -5  -4  -1    1.59    0.19
  -5   4  -1    1.01    0.24
  -5   4  -1    1.66    0.25
   5   4   1    1.30    0.19
   5   4   1    1.55    0.25
  -5   4  -1    1.60    0.16
  -5   4  -1    1.44    0.17
  -6  -4  -1    7.80    0.42
  -6  -4  -1    7.29    0.46
   6  -4   1    7.50    0.57
   6  -4   1    7.00    0.47
  -6  -4  -1    7.49    0.52
  -6  -4  -1    7.04    0.56
  -6   4  -1    7.90    0.51
   6   4   1    8.16    0.55
  -6   4  -1    7.17    0.55
  -6   4  -1    7.25    0.40
  -6   4  -1    7.20    0.39
   6   4   1    7.54    0.45
   7  -4   1    1.99    0.25
   7  -4   1    1.38    0.30
  -7  -4  -1    1.98    0.32
  -7  -4  -1    1.95    0.24
  -7  -4  -1    1.21    0.25
  -7  -4  -1    1.49    0.18
  -7   4  -1    1.29    0.25
   7   4   1    1.75    0.28
  -7   4  -1    1.87    0.30
   7   4   1    1.57    0.21
  -7   4  -1    1.45    0.19
  -8  -4  -1    0.71    0.12
  -8  -4  -1    0.69    0.21
   8  -4   1    0.43    0.20
  -8  -4  -1    0.96    0.27
   8  -4   1    0.66    0.19
  -8   4  -1    0.41    0.14
   8   4   1    0.56    0.17
  -8   4  -1    0.38    0.19
  -8   4  -1    0.66    0.18
   8   4   1    0.67    0.21
   9  -4   1    4.77    0.41
  -9  -4  -1    4.36    0.44
   9  -4   1    4.88    0.50
  -9  -4  -1    5.26    0.52
  -9   4  -1    4.44    0.46
   9   4   1    5.13    0.46
  -9   4  -1    4.38    0.35
  -9   4  -1    4.83    0.41
   9   4   1    4.69    0.39
  10  -4   1    1.07    0.29
 -10  -4  -1    0.94    0.28
 -10  -4  -1    0.92    0.26
  10  -4   1    0.90    0.24
  10   4   1    0.78    0.22
 -10   4  -1    1.10    0.21
 -10   4  -1    0.67    0.24
 -10   4  -1    1.08    0.23
  10   4   1    1.30    0.25
 -11  -4  -1   12.40    0.82
  11  -4   1   13.98    0.91
  11  -4   1   13.84    0.80
 -11  -4  -1   13.20    0.92
 -11   4  -1   12.94    0.73
 -11   4  -1   11.66    0.66
 -11   4  -1   13.64    0.89
  11   4   1   13.12    0.72
  11   4   1   12.05    0.77
  12  -4   1    7.25    0.57
 -12  -4  -1    5.85    0.56
 -12  -4  -1    6.77    0.66
  12  -4   1    6.51    0.61
 -12   4  -1    6.59    0.47
  12   4   1    5.55    0.51
  12   4   1    6.17    0.49
 -12   4  -1    6.08    0.47
 -12   4  -1    5.93    0.59
  13  -4   1    0.69    0.23
  13  -4   1    0.65    0.26
 -13  -4  -1    0.86    0.29
 -13  -4  -1    0.50    0.27
 -13   4  -1    0.46    0.25
  13   4   1    0.65    0.22
  13   4   1    0.48    0.20
 -13   4  -1    0.63    0.20
 -14  -4  -1    0.31    0.24
 -14  -4  -1    0.23    0.26
  14  -4   1    0.79    0.29
  14  -4   1    0.21    0.21
 -14   4  -1    0.83    0.23
  14   4   1    0.42    0.22
  14   4   1    0.68    0.23
 -14   4  -1    0.70    0.29
  15  -4   1    0.09    0.20
 -15  -4  -1   -0.04    0.20
 -15  -4  -1   -0.22    0.13
  15  -4   1    0.00    0.17
  15   4   1    0.08    0.14
 -15   4  -1   -0.05    0.13
 -15   4  -1   -0.03    0.20
  15   4   1    0.21    0.18
  16  -4   1    2.60    0.51
  16  -4   1    2.24    0.43
 -16  -4  -1    2.53    0.53
 -16   4  -1    2.59    0.45
 -16   4  -1    2.17    0.33
  16   4   1    3.37    0.42
  17  -4   1   -0.02    0.16
  17  -4   1   -0.02    0.19
 -17  -4  -1   -0.04    0.21
  17   4   1    0.24    0.18
 -17   4  -1   -0.16    0.14
 -17   4  -1    0.24    0.24
  18  -4   1    1.96    0.47
 -18  -4  -1    1.61    0.47
  18  -4   1    1.63    0.40
 -18   4  -1    1.46    0.42
  18   4   1    2.00    0.38
 -18   4  -1    1.56    0.34
  19  -4   1    3.59    0.54
  19  -4   1    2.77    0.48
 -19  -4  -1    2.48    0.60
  19   4   1    2.82    0.41
 -19   4  -1    1.61    0.45
 -19   4  -1    4.01    0.44
  20  -4   1    1.77    0.43
  20  -4   1    2.07    0.46
 -20  -4  -1    1.71    0.48
 -20   4  -1    0.46    0.23
  20   4   1    1.54    0.36
 -20   4  -1    1.46    0.44
 -21  -4  -1    7.40    0.85
  21  -4   1    5.84    0.72
 -21   4  -1    5.58    0.55
 -21   4  -1    5.43    0.71
  21   4   1    5.88    0.61
  22  -4   1    1.96    0.50
 -22  -4  -1    1.79    0.53
 -22   4  -1    2.79    0.61
 -22   4  -1    1.83    0.38
  22   4   1    1.93    0.43
 -23  -4  -1   -0.15    0.22
  23  -4   1   -0.23    0.19
 -23   4  -1    0.45    0.30
 -23   4  -1   -0.17    0.16
  23   4   1    0.09    0.18
  24  -4   1    2.14    0.53
 -24  -4  -1    1.74    0.54
 -24   4  -1    1.75    0.51
  24   4   1    2.30    0.46
 -24   4  -1    0.92    0.29
  25   4   1    0.29    0.16
  24  -5  -1    2.02    0.56
  24   5  -1    1.64    0.40
 -24   5   1    1.34    0.42
  23  -5  -1   -0.29    0.24
 -23  -5   1   -0.21    0.24
 -23   5   1    0.17    0.31
  23   5  -1    0.23    0.21
 -23   5   1    0.00    0.19
 -22  -5   1    0.14    0.28
  22  -5  -1    0.22    0.29
 -22   5   1    0.12    0.27
  22   5  -1    0.12    0.19
 -22   5   1    0.08    0.17
  21  -5  -1    0.18    0.27
 -21  -5   1   -0.41    0.22
 -21   5   1   -0.30    0.14
 -21   5   1   -0.32    0.21
  21   5  -1   -0.02    0.18
 -20  -5   1    5.94    0.78
  20  -5  -1    4.73    0.66
  20   5  -1    5.30    0.55
 -20   5   1    5.44    0.70
 -20   5   1    5.01    0.52
  19  -5  -1    3.06    0.58
 -19  -5   1    3.06    0.63
  19  -5  -1    3.38    0.53
  19   5  -1    2.98    0.42
 -19   5   1    2.15    0.39
 -19   5   1    3.30    0.55
 -18  -5   1    0.47    0.32
  18  -5  -1    0.85    0.34
  18  -5  -1    1.44    0.42
  18   5  -1    0.44    0.23
 -18   5   1    0.73    0.25
 -18   5   1    1.11    0.39
  17  -5  -1   -0.18    0.18
  17  -5  -1   -0.01    0.22
 -17  -5   1   -0.11    0.21
 -17   5   1    0.05    0.15
  17   5  -1    0.01    0.15
 -17   5   1    0.03    0.20
 -16  -5   1    0.98    0.32
  16  -5  -1    0.83    0.31
  16  -5  -1    0.49    0.29
 -16  -5   1    0.62    0.31
  16   5  -1    0.52    0.22
  16   5  -1    1.17    0.33
 -16   5   1    0.94    0.27
 -16   5   1    1.06    0.35
  15  -5  -1    3.11    0.45
 -15  -5   1    2.90    0.50
  15  -5  -1    3.90    0.53
 -15  -5   1    3.01    0.46
  15   5  -1    3.33    0.40
  15   5  -1    3.42    0.46
 -15   5   1    2.35    0.34
 -15   5   1    3.36    0.50
  14  -5  -1    0.18    0.21
 -14  -5   1    0.32    0.26
 -14  -5   1    0.46    0.24
  14  -5  -1    0.23    0.21
  14   5  -1    0.21    0.18
 -14   5   1    0.07    0.18
 -14   5   1    0.16    0.16
  14   5  -1    0.38    0.23
 -13  -5   1    0.34    0.28
  13  -5  -1    0.34    0.23
 -13  -5   1    0.15    0.22
  13  -5  -1    0.21    0.21
 -13   5   1    0.44    0.20
  13   5  -1    0.12    0.19
 -13   5   1    0.15    0.23
  13   5  -1    0.21    0.18
 -13   5   1    0.42    0.18
  12  -5  -1   11.96    0.81
  12  -5  -1   10.36    0.86
 -12  -5   1   14.10    0.89
 -12  -5   1   11.18    0.90
 -12   5   1   12.10    0.70
  12   5  -1   11.74    0.83
 -12   5   1   12.10    0.79
  12   5  -1   12.51    0.72
 -12   5   1   12.40    0.89
 -11  -5   1    0.84    0.27
  11  -5  -1    0.93    0.27
  11  -5  -1    0.78    0.28
 -11  -5   1    0.62    0.28
 -11   5   1    0.47    0.24
 -11   5   1    0.71    0.22
  11   5  -1    0.74    0.25
 -11   5   1    0.64    0.19
  11   5  -1    0.68    0.21
  10  -5  -1    2.11    0.34
  10  -5  -1    2.52    0.40
 -10  -5   1    1.52    0.33
 -10  -5   1    1.89    0.43
  10   5  -1    2.02    0.39
 -10   5   1    1.62    0.35
 -10   5   1    2.23    0.27
 -10   5   1    2.34    0.33
  10   5  -1    2.02    0.27
   9  -5  -1   14.17    0.92
  -9  -5   1   11.89    0.89
  -9  -5   1   13.20    0.82
   9  -5  -1   12.41    0.78
  -9   5   1   12.59    0.85
  -9   5   1   12.45    0.67
  -9   5   1   12.46    0.79
   9   5  -1   12.61    0.68
   9   5  -1   12.73    0.84
  -8  -5   1   12.08    0.74
   8  -5  -1   10.38    0.79
   8  -5  -1   11.03    0.72
  -8  -5   1   10.59    0.81
  -8   5   1   11.89    0.62
   8   5  -1   12.76    0.80
  -8   5   1   12.71    0.82
  -8   5   1   10.66    0.72
   8   5  -1   11.53    0.62
   7  -5  -1   15.67    0.95
  -7  -5   1   15.86    0.97
   7  -5  -1   14.02    0.82
  -7  -5   1   13.92    0.83
  -7   5   1   14.84    0.87
   7   5  -1   15.65    0.73
  -7   5   1   16.20    0.93
  -7   5   1   14.91    0.72
   7   5  -1   15.91    0.91
   6  -5  -1    2.88    0.38
  -6  -5   1    3.07    0.41
  -6  -5   1    3.15    0.35
   6  -5  -1    3.13    0.34
   6   5  -1    3.07    0.28
  -6   5   1    3.44    0.37
   6   5  -1    2.73    0.36
  -6   5   1    3.69    0.42
  -6   5   1    2.83    0.29
   5  -5  -1   -0.08    0.13
   5  -5  -1    0.10    0.14
  -5  -5   1   -0.10    0.11
  -5  -5   1   -0.02    0.09
  -5  -5   1   -0.14    0.12
  -5   5   1   -0.08    0.12
   5   5  -1    0.03    0.13
  -5   5   1    0.06    0.10
   5   5  -1   -0.04    0.08
  -5   5   1    0.03    0.14
  -4  -5   1    2.71    0.31
   4  -5  -1    1.52    0.24
   4  -5  -1    2.05    0.33
  -4  -5   1    1.74    0.23
  -4  -5   1    2.00    0.34
   4   5  -1    1.80    0.21
  -4   5   1    1.83    0.33
  -4   5   1    1.70    0.29
   4   5  -1    2.06    0.32
  -4   5   1    1.93    0.22
  -3  -5   1    1.72    0.34
   3  -5  -1    1.59    0.24
  -3  -5   1    1.39    0.23
   3  -5  -1    1.73    0.28
  -3  -5   1    1.44    0.22
  -3   5   1    1.97    0.22
  -3   5   1    1.63    0.31
  -3   5   1    1.63    0.32
   3   5  -1    1.85    0.20
   3   5  -1    1.97    0.31
   2  -5  -1    0.00    0.10
  -2  -5   1    0.05    0.10
  -2  -5   1   -0.13    0.11
  -2  -5   1    0.02    0.11
   2  -5  -1   -0.10    0.12
   2  -5  -1    0.09    0.14
  -2   5   1   -0.16    0.11
  -2   5   1   -0.05    0.13
   2   5  -1    0.14    0.09
   2   5  -1   -0.05    0.05
  -2   5   1   -0.07    0.07
   2   5  -1   -0.11    0.11
   1  -5  -1    4.21    0.46
  -1  -5   1    5.32    0.42
   1  -5  -1    5.39    0.42
   1  -5  -1    6.36    0.49
  -1  -5   1    5.36    0.41
  -1  -5   1    5.53    0.50
   1   5  -1    5.81    0.49
   1   5  -1    4.91    0.32
  -1   5   1    5.91    0.36
  -1   5   1    5.70    0.49
   1   5  -1    6.22    0.50
  -1   5   1    4.70    0.45
   1   5  -1    5.32    0.32
   0  -5  -1   15.03    0.91
   0  -5   1   16.72    0.86
   0  -5   1   15.52    0.80
   0  -5  -1   16.80    0.84
   0  -5  -1   16.56    0.86
   0  -5   1   15.38    0.92
   0   5   1   16.19    0.90
   0   5   1   17.37    0.73
   0   5   1   16.06    0.91
   0   5  -1   17.12    0.68
   0   5  -1   15.49    0.67
   0   5  -1   15.58    0.89
   0   5  -1   16.21    0.91
  -1  -5  -1   12.99    0.72
   1  -5   1   11.03    0.77
   1  -5   1   13.44    0.70
  -1  -5  -1   13.15    0.74
   1  -5   1   14.54    0.78
  -1  -5  -1   13.74    0.82
  -1   5  -1   13.04    0.57
  -1   5  -1   13.60    0.57
  -1   5  -1   13.30    0.79
  -1   5  -1   12.40    0.78
   1   5   1   13.28    0.80
   1   5   1   11.81    0.77
   1   5   1   12.76    0.61
  -2  -5  -1   14.91    0.79
   2  -5   1   14.80    0.85
  -2  -5  -1   15.11    0.90
   2  -5   1   16.46    0.78
  -2  -5  -1   14.13    0.78
  -2   5  -1   14.48    0.84
   2   5   1   13.51    0.84
  -2   5  -1   15.77    0.64
  -2   5  -1   15.55    0.64
   2   5   1   14.28    0.68
  -2   5  -1   14.81    0.87
  -3  -5  -1   13.32    0.70
  -3  -5  -1   13.60    0.74
  -3  -5  -1   13.28    0.83
   3  -5   1   12.10    0.68
   3  -5   1   12.63    0.78
  -3   5  -1   12.41    0.79
   3   5   1   13.00    0.63
  -3   5  -1   12.72    0.57
   3   5   1   12.71    0.79
  -3   5  -1   13.40    0.57
  -3   5  -1   12.20    0.76
  -4  -5  -1   11.89    0.80
  -4  -5  -1   11.91    0.73
   4  -5   1   13.95    0.82
  -4  -5  -1   13.60    0.69
   4  -5   1   11.84    0.68
   4   5   1   13.37    0.81
  -4   5  -1   13.16    0.58
  -4   5  -1   12.86    0.77
   4   5   1   13.32    0.65
  -5  -5  -1    3.71    0.32
   5  -5   1    2.65    0.31
  -5  -5  -1    4.09    0.39
  -5  -5  -1    3.20    0.40
   5  -5   1    3.74    0.42
  -5   5  -1    3.52    0.40
  -5   5  -1    3.17    0.36
   5   5   1    3.27    0.30
  -5   5  -1    3.75    0.27
   5   5   1    4.20    0.43
   6  -5   1    4.31    0.40
  -6  -5  -1    6.32    0.49
  -6  -5  -1    5.42    0.37
   6  -5   1    4.62    0.48
  -6  -5  -1    5.79    0.54
   6   5   1    4.93    0.38
  -6   5  -1    4.79    0.48
  -6   5  -1    5.25    0.34
  -6   5  -1    5.04    0.45
   6   5   1    4.90    0.48
   7  -5   1   -0.07    0.13
  -7  -5  -1   -0.07    0.12
  -7  -5  -1    0.05    0.14
   7  -5   1    0.03    0.12
  -7   5  -1   -0.09    0.10
  -7   5  -1   -0.02    0.09
  -7   5  -1   -0.01    0.14
   7   5   1   -0.01    0.10
   7   5   1   -0.08    0.12
  -8  -5  -1    0.50    0.20
   8  -5   1    0.18    0.19
   8  -5   1    0.43    0.19
  -8  -5  -1    0.11    0.19
  -8   5  -1    0.88    0.24
   8   5   1    0.71    0.19
  -8   5  -1    0.36    0.20
   8   5   1    0.57    0.22
  -8   5  -1    0.47    0.15
   9  -5   1    3.72    0.41
  -9  -5  -1    3.79    0.48
   9  -5   1    3.12    0.44
  -9  -5  -1    4.18    0.46
   9   5   1    4.42    0.38
  -9   5  -1    3.88    0.40
  -9   5  -1    4.82    0.50
  -9   5  -1    4.28    0.34
   9   5   1    3.23    0.42
 -10  -5  -1    1.91    0.41
  10  -5   1    1.57    0.32
 -10  -5  -1    1.90    0.37
  10  -5   1    1.64    0.38
  10   5   1    1.93    0.33
  10   5   1    1.41    0.26
 -10   5  -1    1.61    0.37
 -10   5  -1    2.27    0.32
 -10   5  -1    1.72    0.24
  11  -5   1    0.54    0.21
  11  -5   1   -0.20    0.13
 -11  -5  -1    0.73    0.24
 -11  -5  -1    0.40    0.25
  11   5   1    0.42    0.20
  11   5   1    0.29    0.17
 -11   5  -1    0.20    0.14
 -11   5  -1    0.44    0.19
 -11   5  -1    0.38    0.23
 -12  -5  -1    7.94    0.68
  12  -5   1    7.34    0.63
  12  -5   1    8.15    0.75
 -12  -5  -1    8.20    0.76
  12   5   1    8.23    0.59
 -12   5  -1    8.55    0.62
 -12   5  -1    8.35    0.73
 -12   5  -1    8.28    0.53
  12   5   1    8.03    0.66
  13  -5   1    1.37    0.37
 -13  -5  -1    2.04    0.40
 -13  -5  -1    2.44    0.51
  13  -5   1    1.26    0.32
  13   5   1    1.61    0.35
  13   5   1    1.55    0.32
 -13   5  -1    1.81    0.42
 -13   5  -1    1.69    0.26
  14  -5   1    0.64    0.26
  14  -5   1    0.55    0.29
 -14  -5  -1    0.58    0.26
 -14  -5  -1    0.61    0.30
 -14   5  -1    0.35    0.27
 -14   5  -1    0.90    0.23
  14   5   1    0.64    0.23
  14   5   1    0.78    0.27
 -15  -5  -1    7.71    0.81
 -15  -5  -1    6.60    0.64
  15  -5   1    6.91    0.72
  15  -5   1    6.95    0.65
  15   5   1    5.37    0.55
  15   5   1    6.38    0.55
 -15   5  -1    7.08    0.71
 -15   5  -1    6.05    0.50
 -16  -5  -1    1.17    0.42
  16  -5   1    1.98    0.46
  16  -5   1    1.65    0.39
 -16   5  -1    1.61    0.31
  16   5   1    1.23    0.30
 -16   5  -1    1.55    0.43
  17  -5   1    0.40    0.25
 -17  -5  -1   -0.10    0.20
  17  -5   1   -0.42    0.14
 -17   5  -1    0.10    0.23
  17   5   1    0.13    0.19
 -17   5  -1    0.07    0.16
  18  -5   1    3.13    0.61
  18  -5   1    2.70    0.54
 -18  -5  -1    2.47    0.58
 -18   5  -1    2.58    0.37
  18   5   1    3.20    0.43
 -18   5  -1    2.81    0.57
 -19  -5  -1    0.09    0.24
  19  -5   1    0.52    0.30
  19  -5   1    0.17    0.25
 -19   5  -1    0.02    0.16
  19   5   1   -0.10    0.18
 -19   5  -1   -0.25    0.18
 -20  -5  -1    3.88    0.64
  20  -5   1    4.40    0.65
  20  -5   1    4.89    0.61
 -20   5  -1    4.95    0.50
  20   5   1    4.55    0.53
 -20   5  -1    5.13    0.71
  21  -5   1    0.72    0.36
 -21  -5  -1    0.76    0.34
 -21   5  -1    0.05    0.15
  21   5   1    0.67    0.25
 -21   5  -1    0.12    0.25
  22  -5   1    0.62    0.31
 -22  -5  -1    0.19    0.31
 -22   5  -1   -0.16    0.24
 -22   5  -1   -0.02    0.17
  22   5   1    0.43    0.25
  23  -5   1    5.06    0.74
 -23  -5  -1    5.72    0.78
 -23   5  -1    6.11    0.80
 -23   5  -1    4.52    0.49
  23   5   1    5.14    0.61
  24  -5   1   -0.19    0.26
  24   5   1   -0.08    0.17
  22  -6  -1    8.23    0.92
 -22   6   1    8.64    0.92
  22   6  -1    7.69    0.69
  21  -6  -1    0.03    0.26
 -21  -6   1    0.13    0.28
  21   6  -1    0.22    0.20
 -21   6   1    0.31    0.20
 -21   6   1    0.13    0.28
  20  -6  -1    0.21    0.26
 -20  -6   1    0.65    0.36
 -20   6   1    0.12    0.26
 -20   6   1    0.64    0.23
  20   6  -1    0.26    0.20
  19  -6  -1    3.82    0.58
 -19  -6   1    3.35    0.73
  19  -6  -1    4.51    0.65
 -19   6   1    3.98    0.63
  19   6  -1    3.14    0.42
 -19   6   1    4.22    0.45
  18  -6  -1    0.50    0.30
 -18  -6   1   -0.03    0.22
  18  -6  -1   -0.04    0.22
 -18   6   1    0.16    0.15
 -18   6   1   -0.20    0.18
  18   6  -1   -0.10    0.16
  17  -6  -1    3.12    0.62
 -17  -6   1    2.74    0.60
  17  -6  -1    2.14    0.47
  17   6  -1    2.96    0.40
 -17   6   1    3.55    0.41
 -17   6   1    2.98    0.60
  16  -6  -1    0.36    0.24
  16  -6  -1    1.29    0.41
 -16  -6   1    0.45    0.31
 -16  -6   1    0.75    0.29
 -16   6   1    0.62    0.22
  16   6  -1    0.33    0.21
 -16   6   1    0.13    0.25
  16   6  -1    0.50    0.20
 -15  -6   1    0.60    0.36
 -15  -6   1    0.54    0.27
  15  -6  -1    0.12    0.23
  15  -6  -1    0.99    0.35
  15   6  -1    1.11    0.28
 -15   6   1    1.08    0.26
  15   6  -1    0.55    0.27
 -15   6   1    0.85    0.36
 -14  -6   1    1.24    0.35
 -14  -6   1    1.01    0.39
  14  -6  -1    1.63    0.38
  14  -6  -1    1.50    0.41
 -14   6   1    1.41    0.39
 -14   6   1    1.33    0.29
  14   6  -1    1.47    0.39
  14   6  -1    1.65    0.32
 -13  -6   1    5.09    0.66
  13  -6  -1    5.26    0.63
  13  -6  -1    4.03    0.49
 -13  -6   1    4.19    0.53
  13   6  -1    4.17    0.52
  13   6  -1    4.35    0.43
 -13   6   1    4.42    0.49
 -13   6   1    4.41    0.42
 -13   6   1    4.82    0.58
  12  -6  -1    1.40    0.41
 -12  -6   1    2.01    0.42
  12  -6  -1    3.08    0.42
 -12  -6   1    2.95    0.49
 -12   6   1    1.67    0.41
 -12   6   1    2.30    0.37
 -12   6   1    2.20    0.30
  12   6  -1    2.03    0.44
  12   6  -1    2.40    0.32
  11  -6  -1    9.63    0.82
  11  -6  -1    8.28    0.68
 -11  -6   1    9.47    0.74
 -11  -6   1    8.82    0.81
  11   6  -1    8.52    0.58
  11   6  -1    8.13    0.71
 -11   6   1    8.34    0.75
 -11   6   1    7.98    0.67
 -11   6   1    7.57    0.54
 -10  -6   1    0.15    0.19
 -10  -6   1    0.02    0.17
  10  -6  -1    0.23    0.23
  10  -6  -1    0.06    0.19
  10   6  -1   -0.02    0.17
 -10   6   1   -0.14    0.16
 -10   6   1    0.10    0.15
  10   6  -1    0.17    0.14
 -10   6   1   -0.07    0.13
  -9  -6   1    2.40    0.48
   9  -6  -1    2.64    0.49
   9  -6  -1    1.70    0.35
  -9  -6   1    2.36    0.37
  -9   6   1    1.42    0.37
  -9   6   1    2.18    0.28
   9   6  -1    2.06    0.42
   9   6  -1    2.20    0.28
  -9   6   1    2.38    0.35
   8  -6  -1    0.05    0.15
   8  -6  -1    0.00    0.17
  -8  -6   1    0.32    0.20
  -8  -6   1   -0.11    0.15
   8   6  -1   -0.03    0.16
   8   6  -1   -0.15    0.09
  -8   6   1   -0.05    0.13
  -8   6   1   -0.16    0.09
  -8   6   1    0.02    0.17
   7  -6  -1    9.60    0.78
  -7  -6   1   11.07    0.74
  -7  -6   1   10.84    0.84
   7  -6  -1   10.47    0.71
   7   6  -1   10.39    0.77
  -7   6   1   11.25    0.81
  -7   6   1    9.98    0.58
  -7   6   1   11.85    0.79
   7   6  -1   10.34    0.59
  -6  -6   1    4.46    0.53
   6  -6  -1    5.27    0.47
  -6  -6   1    4.58    0.46
   6  -6  -1    4.66    0.53
  -6   6   1    5.05    0.38
   6   6  -1    5.07    0.38
   6   6  -1    5.46    0.54
  -6   6   1    4.58    0.51
  -6   6   1    5.07    0.51
  -5  -6   1   -0.07    0.14
   5  -6  -1   -0.07    0.16
   5  -6  -1    0.04    0.15
  -5  -6   1    0.16    0.20
   5   6  -1    0.05    0.10
  -5   6   1   -0.04    0.13
   5   6  -1   -0.12    0.13
  -5   6   1    0.18    0.12
  -5   6   1    0.07    0.18
  -4  -6   1   19.17    1.16
   4  -6  -1   19.38    1.11
  -4  -6   1   22.19    0.99
  -4  -6   1   20.23    1.03
   4  -6  -1   19.78    1.02
  -4   6   1   20.39    1.11
   4   6  -1   19.56    0.85
  -4   6   1   18.35    0.85
   4   6  -1   21.37    1.15
  -4   6   1   17.81    1.08
  -3  -6   1    0.70    0.26
  -3  -6   1    1.06    0.24
   3  -6  -1    0.79    0.26
   3  -6  -1    1.42    0.32
  -3  -6   1    1.04    0.25
   3  -6  -1    0.97    0.24
  -3   6   1    0.95    0.18
   3   6  -1    0.72    0.16
   3   6  -1    0.82    0.27
  -3   6   1    0.61    0.24
  -3   6   1    1.21    0.30
  -2  -6   1    6.14    0.50
  -2  -6   1    6.47    0.60
   2  -6  -1    6.63    0.56
  -2  -6   1    5.91    0.49
   2  -6  -1    7.03    0.61
   2  -6  -1    6.93    0.52
  -2   6   1    6.67    0.59
  -2   6   1    6.91    0.42
   2   6  -1    6.74    0.58
   2   6  -1    6.40    0.39
  -2   6   1    6.57    0.58
   1  -6  -1    3.61    0.39
   1  -6  -1    4.54    0.49
  -1  -6   1    5.04    0.44
   1  -6  -1    4.72    0.47
  -1  -6   1    4.72    0.42
  -1  -6   1    3.89    0.46
  -1   6   1    3.93    0.32
  -1   6   1    3.98    0.46
   1   6  -1    4.21    0.30
   1   6  -1    4.70    0.48
  -1   6   1    4.21    0.47
   1   6  -1    4.19    0.46
   0  -6  -1    0.99    0.24
   0  -6  -1    1.59    0.32
   0  -6   1    1.39    0.29
   0  -6  -1    1.39    0.32
   0  -6   1    1.40    0.34
   0  -6   1    0.99    0.23
   0   6   1    1.37    0.32
   0   6   1    0.83    0.25
   0   6  -1    0.89    0.27
   0   6  -1    0.86    0.27
   0   6  -1    1.41    0.18
   0   6   1    1.23    0.19
   1  -6   1   15.77    0.93
  -1  -6  -1   15.11    0.98
   1  -6   1   14.95    0.98
  -1  -6  -1   17.53    0.92
  -1  -6  -1   17.99    0.94
   1  -6   1   15.64    0.85
   1   6   1   17.49    0.77
  -1   6  -1   16.86    0.71
  -1   6  -1   15.27    0.97
   1   6   1   18.00    1.02
  -1   6  -1   17.55    1.00
   1   6   1   15.18    0.95
   2  -6   1    3.23    0.43
   2  -6   1    4.52    0.41
   2  -6   1    4.61    0.46
  -2  -6  -1    4.73    0.44
  -2  -6  -1    4.57    0.43
  -2  -6  -1    4.51    0.50
  -2   6  -1    4.21    0.30
  -2   6  -1    4.87    0.50
  -2   6  -1    3.50    0.43
   2   6   1    4.66    0.49
   2   6   1    4.59    0.35
   3  -6   1    3.18    0.35
   3  -6   1    3.00    0.42
   3  -6   1    3.49    0.42
  -3  -6  -1    3.36    0.39
  -3  -6  -1    3.72    0.46
  -3  -6  -1    3.55    0.37
  -3   6  -1    3.62    0.42
  -3   6  -1    3.37    0.43
   3   6   1    3.13    0.30
   3   6   1    2.47    0.39
  -3   6  -1    3.53    0.26
  -4  -6  -1    0.39    0.21
  -4  -6  -1    0.35    0.18
  -4  -6  -1    0.16    0.14
   4  -6   1    0.40    0.20
   4  -6   1    0.28    0.17
   4   6   1    0.09    0.16
   4   6   1    0.44    0.16
  -4   6  -1    0.53    0.21
  -4   6  -1    0.14    0.19
  -4   6  -1    0.08    0.09
  -5  -6  -1    2.48    0.35
   5  -6   1    2.55    0.39
  -5  -6  -1    1.95    0.41
   5  -6   1    2.95    0.34
  -5   6  -1    2.77    0.38
  -5   6  -1    2.27    0.43
   5   6   1    2.58    0.39
  -5   6  -1    2.74    0.24
   5   6   1    2.25    0.27
   6  -6   1    1.29    0.34
  -6  -6  -1    1.75    0.34
  -6  -6  -1    0.93    0.31
   6  -6   1    1.41    0.28
   6   6   1    0.94    0.29
  -6   6  -1    1.38    0.35
   6   6   1    1.52    0.24
  -6   6  -1    1.60    0.21
  -6   6  -1    1.53    0.33
   7  -6   1    4.68    0.53
  -7  -6  -1    4.45    0.47
   7  -6   1    4.71    0.46
  -7  -6  -1    4.34    0.53
   7   6   1    5.05    0.41
  -7   6  -1    5.19    0.36
  -7   6  -1    5.57    0.51
   7   6   1    3.52    0.45
  -7   6  -1    4.93    0.54
  -8  -6  -1    2.55    0.44
   8  -6   1    2.55    0.35
  -8  -6  -1    2.15    0.40
   8  -6   1    2.98    0.45
  -8   6  -1    3.03    0.40
  -8   6  -1    2.69    0.27
  -8   6  -1    3.14    0.44
   8   6   1    2.54    0.31
   8   6   1    2.64    0.41
  -9  -6  -1    4.90    0.59
  -9  -6  -1    6.40    0.58
   9  -6   1    6.14    0.64
   9  -6   1    5.83    0.52
   9   6   1    5.72    0.46
  -9   6  -1    5.12    0.38
   9   6   1    5.47    0.56
  -9   6  -1    5.00    0.57
  -9   6  -1    5.12    0.51
  10  -6   1    4.13    0.54
 -10  -6  -1    2.30    0.49
  10  -6   1    3.38    0.41
 -10  -6  -1    2.29    0.40
 -10   6  -1    2.39    0.27
 -10   6  -1    2.58    0.43
 -10   6  -1    2.33    0.38
  10   6   1    2.71    0.41
  10   6   1    2.14    0.31
  11  -6   1    1.31    0.37
 -11  -6  -1    1.56    0.38
  11  -6   1    1.29    0.32
 -11  -6  -1    2.28    0.49
 -11   6  -1    1.34    0.24
  11   6   1    0.73    0.31
 -11   6  -1    0.81    0.32
 -11   6  -1    1.52    0.32
  11   6   1    0.72    0.24
  12  -6   1    6.77    0.70
 -12  -6  -1    5.57    0.60
  12  -6   1    6.05    0.58
 -12  -6  -1    5.36    0.66
  12   6   1    6.03    0.51
 -12   6  -1    5.36    0.53
  12   6   1    6.60    0.63
 -12   6  -1    7.08    0.48
 -12   6  -1    6.43    0.69
 -13  -6  -1    0.19    0.21
 -13  -6  -1    0.46    0.29
  13  -6   1    0.36    0.27
  13  -6   1    0.19    0.21
  13   6   1   -0.02    0.18
 -13   6  -1    0.40    0.16
 -13   6  -1    0.44    0.27
  13   6   1    0.25    0.18
  14  -6   1    0.59    0.25
 -14  -6  -1    0.63    0.33
 -14  -6  -1    0.50    0.26
  14  -6   1    0.25    0.27
  14   6   1    0.40    0.21
  14   6   1    0.29    0.24
 -14   6  -1    0.17    0.24
 -14   6  -1    0.53    0.19
  15  -6   1    2.22    0.45
 -15  -6  -1    3.24    0.46
 -15  -6  -1    2.35    0.55
  15  -6   1    1.35    0.41
  15   6   1    3.04    0.45
 -15   6  -1    3.05    0.34
  15   6   1    2.08    0.38
 -15   6  -1    1.99    0.48
  16  -6   1    2.24    0.51
  16  -6   1    1.58    0.41
 -16  -6  -1    2.22    0.53
 -16   6  -1    1.86    0.30
  16   6   1    1.94    0.37
 -16   6  -1    1.27    0.39
  17  -6   1    1.24    0.39
 -17  -6  -1    0.78    0.37
  17  -6   1    1.35    0.44
 -17   6  -1    1.35    0.42
  17   6   1    1.55    0.35
 -17   6  -1    1.14    0.26
  18  -6   1   -0.03    0.25
 -18  -6  -1   -0.10    0.27
  18  -6   1    0.02    0.26
  18   6   1    0.21    0.18
 -18   6  -1    0.05    0.16
 -18   6  -1   -0.11    0.19
  19  -6   1    1.20    0.43
 -19  -6  -1    1.09    0.43
  19  -6   1    1.51    0.44
 -19   6  -1    1.31    0.29
  19   6   1    0.99    0.29
 -19   6  -1    1.21    0.41
  20  -6   1    7.74    0.87
 -20  -6  -1    7.60    0.90
  20  -6   1    7.28    0.80
 -20   6  -1    9.41    0.95
  20   6   1    7.30    0.67
 -20   6  -1    6.71    0.58
 -21  -6  -1    0.57    0.39
  21  -6   1    0.68    0.37
  21   6   1    0.41    0.21
 -21   6  -1    0.79    0.37
 -21   6  -1    0.46    0.20
  22  -6   1    0.45    0.35
 -22   6  -1    0.50    0.29
  22   6   1    0.12    0.17
 -21   7   1    0.29    0.27
  20  -7  -1   -0.05    0.23
 -20  -7   1    0.28    0.24
 -20   7   1    0.41    0.30
 -20   7   1    0.25    0.14
  20   7  -1    0.26    0.21
 -19  -7   1    2.71    0.64
  19  -7  -1    2.38    0.60
  19  -7  -1    1.92    0.48
  19   7  -1    1.99    0.38
 -19   7   1    1.57    0.46
 -19   7   1    3.10    0.38
  18  -7  -1    0.46    0.31
 -18  -7   1    0.95    0.38
  18  -7  -1    0.30    0.32
 -18   7   1    0.31    0.29
  18   7  -1    0.31    0.20
 -18   7   1    0.45    0.21
 -17  -7   1   -0.04    0.23
  17  -7  -1    0.04    0.26
  17  -7  -1    0.17    0.28
 -17   7   1   -0.06    0.14
  17   7  -1    0.30    0.18
 -17   7   1    0.53    0.32
  16  -7  -1    1.84    0.46
 -16  -7   1    0.95    0.39
  16  -7  -1    1.26    0.41
 -16  -7   1    0.80    0.29
  16   7  -1    1.10    0.29
 -16   7   1    1.76    0.48
  16   7  -1    1.31    0.35
 -16   7   1    1.45    0.30
 -15  -7   1    0.22    0.28
 -15  -7   1    0.50    0.31
  15  -7  -1    0.64    0.32
  15  -7  -1    0.67    0.34
  15   7  -1    0.43    0.21
  15   7  -1    0.40    0.25
 -15   7   1    1.09    0.26
 -15   7   1    0.39    0.28
 -14  -7   1    5.42    0.71
  14  -7  -1    5.95    0.65
 -14  -7   1    4.71    0.62
  14  -7  -1    4.96    0.68
 -14   7   1    4.36    0.62
  14   7  -1    5.88    0.65
  14   7  -1    5.60    0.49
 -14   7   1    4.71    0.44
 -13  -7   1   12.33    1.04
  13  -7  -1   11.46    1.00
 -13  -7   1   10.96    0.90
  13  -7  -1   11.49    0.90
  13   7  -1   11.01    0.90
 -13   7   1   10.40    0.66
  13   7  -1   11.65    0.72
 -13   7   1   11.93    0.86
 -13   7   1   11.87    0.98
 -12  -7   1    4.88    0.58
  12  -7  -1    4.39    0.64
  12  -7  -1    6.26    0.63
 -12  -7   1    5.01    0.65
  12   7  -1    4.97    0.46
 -12   7   1    5.70    0.68
 -12   7   1    5.77    0.60
 -12   7   1    5.70    0.45
  12   7  -1    5.83    0.64
  11  -7  -1    2.09    0.51
  11  -7  -1    2.01    0.41
 -11  -7   1    2.04    0.42
 -11  -7   1    1.18    0.40
 -11   7   1    2.48    0.41
  11   7  -1    2.60    0.33
 -11   7   1    1.71    0.27
  11   7  -1    1.99    0.44
 -11   7   1    2.05    0.46
 -10  -7   1    0.37    0.22
 -10  -7   1    0.14    0.23
  10  -7  -1   -0.02    0.18
  10  -7  -1    0.19    0.24
 -10   7   1   -0.04    0.19
  10   7  -1    0.14    0.21
  10   7  -1    0.16    0.15
 -10   7   1    0.12    0.13
 -10   7   1    0.00    0.18
  -9  -7   1    4.07    0.48
   9  -7  -1    4.39    0.51
  -9  -7   1    3.30    0.52
   9  -7  -1    4.13    0.56
   9   7  -1    3.69    0.51
  -9   7   1    4.60    0.52
   9   7  -1    3.78    0.36
  -9   7   1    4.28    0.37
  -9   7   1    4.19    0.56
  -8  -7   1    5.21    0.54
   8  -7  -1    4.47    0.57
  -8  -7   1    4.93    0.60
   8  -7  -1    4.94    0.52
  -8   7   1    5.26    0.56
   8   7  -1    4.63    0.56
  -8   7   1    4.53    0.38
  -8   7   1    4.17    0.53
   8   7  -1    5.11    0.40
  -7  -7   1    9.27    0.80
   7  -7  -1    7.89    0.65
  -7  -7   1    6.85    0.61
   7  -7  -1    6.74    0.69
   7   7  -1    7.27    0.69
   7   7  -1    7.40    0.48
  -7   7   1    7.18    0.69
  -7   7   1    7.32    0.67
  -7   7   1    7.06    0.47
   6  -7  -1   13.22    0.84
  -6  -7   1   11.87    0.82
   6  -7  -1   13.01    0.94
  -6  -7   1   11.44    0.92
  -6   7   1   12.45    0.89
  -6   7   1   10.68    0.86
  -6   7   1   11.71    0.63
   6   7  -1   11.01    0.62
   6   7  -1   12.04    0.89
  -5  -7   1    0.25    0.23
   5  -7  -1    0.18    0.19
   5  -7  -1    0.17    0.22
   5  -7  -1    0.25    0.22
  -5  -7   1    0.00    0.17
   5   7  -1   -0.03    0.16
  -5   7   1    0.38    0.23
  -5   7   1    0.12    0.18
   5   7  -1    0.37    0.14
  -5   7   1    0.39    0.14
   4  -7  -1    0.98    0.32
   4  -7  -1    1.01    0.32
  -4  -7   1    1.32    0.31
   4  -7  -1    1.72    0.35
  -4  -7   1    1.89    0.43
   4   7  -1    1.69    0.39
  -4   7   1    1.50    0.23
  -4   7   1    0.88    0.31
  -4   7   1    1.79    0.38
   4   7  -1    1.34    0.23
   3  -7  -1   53.31    2.36
   3  -7  -1   51.94    2.42
  -3  -7   1   51.00    2.22
   3  -7  -1   52.73    2.23
  -3  -7   1   57.28    2.50
  -3   7   1   53.38    2.39
   3   7  -1   52.03    2.36
  -3   7   1   56.28    2.38
   3   7  -1   55.25    1.91
  -3   7   1   53.60    1.94
  -2  -7   1    1.00    0.27
  -2  -7   1    1.10    0.27
  -2  -7   1    0.92    0.35
   2  -7  -1    1.05    0.34
   2  -7  -1    1.44    0.35
   2  -7  -1    0.60    0.24
   2   7  -1    0.86    0.18
  -2   7   1    0.75    0.27
   2   7  -1    0.70    0.29
  -2   7   1    0.54    0.24
  -2   7   1    1.22    0.22
  -1  -7   1    2.49    0.48
  -1  -7   1    2.63    0.37
  -1  -7   1    3.01    0.38
   1  -7  -1    1.83    0.39
   1  -7  -1    2.37    0.43
   1  -7  -1    2.06    0.35
   1   7  -1    1.57    0.37
  -1   7   1    2.20    0.44
  -1   7   1    2.01    0.25
   1   7  -1    1.55    0.38
   1   7  -1    2.61    0.25
  -1   7   1    2.38    0.42
   0  -7  -1    1.07    0.33
   0  -7  -1    1.44    0.32
   0  -7   1    1.20    0.28
   0  -7   1    1.42    0.36
   0  -7   1    1.43    0.33
   0  -7  -1    1.10    0.31
   0   7  -1    0.71    0.27
   0   7  -1    1.21    0.18
   0   7   1    1.34    0.35
   0   7  -1    1.35    0.35
   0   7   1    1.53    0.22
   0   7   1    1.28    0.33
  -1  -7  -1    7.48    0.71
   1  -7   1    7.90    0.61
  -1  -7  -1    8.67    0.67
   1  -7   1    8.46    0.68
   1  -7   1    8.48    0.75
  -1  -7  -1    9.02    0.65
  -1   7  -1    8.42    0.45
   1   7   1    8.00    0.50
   1   7   1    8.41    0.72
  -1   7  -1    8.89    0.73
  -1   7  -1    7.66    0.71
  -2  -7  -1    0.06    0.16
  -2  -7  -1   -0.14    0.14
  -2  -7  -1    0.01    0.16
   2  -7   1   -0.20    0.15
   2  -7   1   -0.07    0.17
   2  -7   1    0.02    0.14
  -2   7  -1   -0.07    0.16
  -2   7  -1    0.00    0.13
  -2   7  -1   -0.02    0.09
   2   7   1    0.12    0.19
   2   7   1   -0.15    0.10
   3  -7   1    3.83    0.48
   3  -7   1    3.46    0.50
   3  -7   1    3.64    0.42
  -3  -7  -1    3.60    0.52
  -3  -7  -1    4.00    0.45
   3   7   1    3.35    0.48
  -3   7  -1    4.36    0.52
  -3   7  -1    4.31    0.30
   3   7   1    3.85    0.34
  -3   7  -1    4.09    0.49
  -4  -7  -1    5.30    0.60
   4  -7   1    5.26    0.58
   4  -7   1    5.48    0.50
   4  -7   1    4.95    0.58
  -4  -7  -1    5.82    0.54
  -4   7  -1    5.36    0.56
   4   7   1    5.28    0.58
  -4   7  -1    6.98    0.65
   4   7   1    5.21    0.41
  -4   7  -1    5.25    0.35
   5  -7   1    5.21    0.50
  -5  -7  -1    4.75    0.58
  -5  -7  -1    4.86    0.52
   5  -7   1    4.41    0.54
   5   7   1    5.01    0.41
  -5   7  -1    5.42    0.56
  -5   7  -1    5.22    0.58
  -5   7  -1    4.66    0.33
   5   7   1    5.40    0.58
   6  -7   1    0.20    0.19
  -6  -7  -1    0.41    0.26
  -6  -7  -1    0.23    0.19
   6  -7   1    0.24    0.24
  -6   7  -1    0.49    0.26
  -6   7  -1    0.31    0.12
  -6   7  -1    0.01    0.17
   6   7   1    0.39    0.23
   6   7   1    0.20    0.15
   7  -7   1    0.02    0.21
   7  -7   1   -0.02    0.15
  -7  -7  -1    0.29    0.23
  -7  -7  -1   -0.10    0.15
  -7   7  -1   -0.05    0.18
  -7   7  -1    0.05    0.11
   7   7   1   -0.11    0.11
   7   7   1    0.05    0.17
  -7   7  -1    0.01    0.15
  -8  -7  -1    1.68    0.41
  -8  -7  -1    1.51    0.36
   8  -7   1    1.75    0.36
   8  -7   1    1.23    0.36
  -8   7  -1    1.23    0.33
   8   7   1    1.68    0.40
  -8   7  -1    1.88    0.22
  -8   7  -1    1.52    0.40
   8   7   1    1.67    0.30
  -9  -7  -1    1.02    0.33
  -9  -7  -1    0.93    0.35
   9  -7   1    0.89    0.35
   9  -7   1    1.17    0.31
   9   7   1    1.27    0.36
  -9   7  -1    1.23    0.22
   9   7   1    1.16    0.25
  -9   7  -1    1.28    0.33
  -9   7  -1    1.48    0.39
  10  -7   1    2.38    0.40
  10  -7   1    3.30    0.53
 -10  -7  -1    3.66    0.55
 -10  -7  -1    3.38    0.47
 -10   7  -1    3.10    0.48
  10   7   1    2.43    0.48
 -10   7  -1    2.27    0.39
  10   7   1    3.00    0.36
 -10   7  -1    3.23    0.30
  11  -7   1    0.03    0.27
 -11  -7  -1    0.54    0.28
  11  -7   1    0.17    0.23
 -11  -7  -1    0.30    0.24
  11   7   1    0.09    0.19
 -11   7  -1    0.51    0.17
  11   7   1    0.02    0.15
 -11   7  -1   -0.23    0.14
 -11   7  -1    0.01    0.22
 -12  -7  -1    0.27    0.25
  12  -7   1    0.24    0.23
 -12  -7  -1    0.27    0.25
  12  -7   1    0.13    0.18
  12   7   1    0.53    0.21
 -12   7  -1    0.69    0.32
  12   7   1    0.10    0.22
 -12   7  -1    0.35    0.16
 -13  -7  -1    1.38    0.39
  13  -7   1    1.39    0.36
  13  -7   1    1.79    0.48
 -13  -7  -1    1.42    0.44
  13   7   1    0.84    0.25
 -13   7  -1    1.52    0.42
  13   7   1    0.85    0.32
 -13   7  -1    0.98    0.22
 -14  -7  -1    0.06    0.21
  14  -7   1   -0.13    0.20
  14  -7   1    0.05    0.21
 -14  -7  -1   -0.30    0.19
 -14   7  -1    0.01    0.22
 -14   7  -1    0.07    0.14
  14   7   1   -0.12    0.14
  14   7   1   -0.09    0.19
  15  -7   1    4.75    0.68
 -15  -7  -1    4.37    0.67
  15  -7   1    5.05    0.62
  15   7   1    4.92    0.59
 -15   7  -1    5.02    0.42
  15   7   1    5.37    0.51
 -15   7  -1    4.21    0.62
  16  -7   1    4.69    0.69
  16  -7   1    4.82    0.62
 -16  -7  -1    5.63    0.77
 -16   7  -1    4.30    0.61
  16   7   1    4.21    0.47
 -16   7  -1    4.25    0.40
  17  -7   1   -0.08    0.23
  17  -7   1   -0.08    0.24
 -17  -7  -1    0.18    0.27
 -17   7  -1    0.16    0.15
 -17   7  -1   -0.05    0.24
  17   7   1    0.12    0.17
 -18  -7  -1    2.27    0.59
  18  -7   1    1.53    0.45
  18  -7   1    2.12    0.56
 -18   7  -1    1.63    0.48
 -18   7  -1    1.87    0.30
  18   7   1    1.97    0.38
  19  -7   1   14.73    1.27
 -19  -7  -1   14.89    1.33
  19  -7   1   15.58    1.17
 -19   7  -1   14.56    0.84
 -19   7  -1   15.08    1.24
  19   7   1   14.76    0.97
  20  -7   1    4.50    0.68
  20  -7   1    5.75    0.70
 -20   7  -1    5.05    0.71
  20   7   1    4.44    0.51
 -20   7  -1    4.44    0.42
 -19   8   1    0.03    0.23
  18  -8  -1    2.67    0.58
 -18   8   1    2.34    0.30
 -18   8   1    2.05    0.52
 -17  -8   1    2.00    0.58
  17  -8  -1    1.97    0.54
  17  -8  -1    1.89    0.48
  17   8  -1    1.83    0.34
 -17   8   1    1.25    0.41
 -17   8   1    1.56    0.30
 -16  -8   1    0.71    0.39
  16  -8  -1    0.75    0.38
  16  -8  -1    1.47    0.42
 -16   8   1    0.70    0.22
 -16   8   1    0.53    0.34
  16   8  -1    0.59    0.22
  16   8  -1    0.61    0.29
 -15  -8   1   10.60    1.08
  15  -8  -1   13.16    1.02
  15  -8  -1   11.23    1.08
 -15  -8   1   12.55    1.02
 -15   8   1   10.97    1.01
  15   8  -1   12.47    1.02
  15   8  -1   10.98    0.74
 -15   8   1   11.80    0.71
  14  -8  -1    0.29    0.29
 -14  -8   1    0.29    0.30
  14  -8  -1    0.74    0.34
 -14  -8   1    0.34    0.30
  14   8  -1    0.65    0.29
 -14   8   1    1.19    0.41
  14   8  -1    0.52    0.22
 -14   8   1    0.63    0.20
  13  -8  -1    2.75    0.60
 -13  -8   1    2.99    0.57
 -13  -8   1    2.33    0.57
  13  -8  -1    2.40    0.50
 -13   8   1    3.23    0.54
 -13   8   1    2.67    0.32
  13   8  -1    2.27    0.53
  13   8  -1    2.67    0.34
  12  -8  -1    0.39    0.27
 -12  -8   1    0.52    0.30
 -12  -8   1    0.51    0.32
  12  -8  -1    0.16    0.24
 -12   8   1    0.18    0.24
 -12   8   1    0.16    0.16
  12   8  -1    0.14    0.22
 -12   8   1    0.18    0.20
  12   8  -1    0.13    0.15
 -11  -8   1   -0.12    0.19
  11  -8  -1    0.48    0.26
 -11  -8   1    0.18    0.25
  11  -8  -1    0.27    0.29
 -11   8   1    0.29    0.16
  11   8  -1   -0.06    0.12
 -11   8   1    0.18    0.21
 -11   8   1    0.08    0.24
  11   8  -1    0.44    0.26
 -10  -8   1    0.20    0.24
 -10  -8   1    0.06    0.22
  10  -8  -1   -0.20    0.19
  10  -8  -1    0.31    0.24
  10   8  -1    0.08    0.19
  10   8  -1   -0.11    0.12
 -10   8   1   -0.15    0.18
 -10   8   1   -0.12    0.11
 -10   8   1    0.40    0.25
   9  -8  -1    0.02    0.19
   9  -8  -1    0.26    0.28
  -9  -8   1    0.06    0.25
  -9  -8   1    0.35    0.25
  -9   8   1    0.05    0.24
  -9   8   1    0.02    0.20
   9   8  -1   -0.08    0.16
   9   8  -1    0.08    0.13
  -9   8   1    0.33    0.15
   8  -8  -1    0.36    0.23
  -8  -8   1    0.58    0.27
  -8  -8   1    0.29    0.23
   8  -8  -1    0.76    0.36
  -8   8   1    0.59    0.29
   8   8  -1    0.24    0.13
   8   8  -1    0.54    0.29
  -8   8   1    0.50    0.28
  -8   8   1    0.55    0.18
  -7  -8   1    0.94    0.37
   7  -8  -1    0.97    0.35
   7  -8  -1    0.67    0.27
   7  -8  -1    0.29    0.28
  -7  -8   1    0.84    0.30
   7   8  -1    0.69    0.30
  -7   8   1    0.48    0.29
   7   8  -1    0.61    0.18
  -7   8   1    0.14    0.22
  -7   8   1    0.63    0.17
  -6  -8   1    0.98    0.31
   6  -8  -1    1.40    0.36
   6  -8  -1    1.99    0.45
  -6  -8   1    0.96    0.38
   6  -8  -1    1.93    0.43
  -6   8   1    1.25    0.34
  -6   8   1    1.84    0.43
   6   8  -1    1.53    0.22
  -6   8   1    1.20    0.22
   6   8  -1    1.16    0.39
   5  -8  -1    1.52    0.39
  -5  -8   1    1.64    0.44
  -5  -8   1    1.79    0.38
   5  -8  -1    1.63    0.41
   5  -8  -1    2.12    0.41
   5   8  -1    2.16    0.25
  -5   8   1    2.11    0.46
  -5   8   1    2.06    0.44
   5   8  -1    2.36    0.49
  -5   8   1    2.06    0.26
   4  -8  -1    1.89    0.43
  -4  -8   1    1.31    0.33
  -4  -8   1    2.57    0.53
   4  -8  -1    1.96    0.45
   4  -8  -1    1.83    0.38
  -4   8   1    1.91    0.25
   4   8  -1    1.98    0.24
  -4   8   1    1.67    0.40
   4   8  -1    1.70    0.42
  -4   8   1    1.80    0.44
  -3  -8   1   -0.28    0.18
   3  -8  -1    0.15    0.22
   3  -8  -1    0.28    0.20
   3  -8  -1   -0.02    0.17
  -3  -8   1    0.09    0.19
  -3   8   1    0.29    0.23
   3   8  -1   -0.27    0.18
  -3   8   1    0.08    0.21
  -3   8   1    0.21    0.14
   3   8  -1    0.27    0.13
   2  -8  -1    0.22    0.25
   2  -8  -1    0.03    0.17
  -2  -8   1    0.38    0.25
   2  -8  -1    0.09    0.22
  -2  -8   1   -0.05    0.17
   2   8  -1   -0.02    0.16
  -2   8   1    0.22    0.21
  -2   8   1    0.18    0.22
  -2   8   1    0.12    0.12
   2   8  -1    0.05    0.10
  -1  -8   1   11.29    0.79
   1  -8  -1    9.73    0.80
   1  -8  -1    9.55    0.74
  -1  -8   1   11.06    0.92
   1  -8  -1   11.00    0.90
  -1   8   1   10.08    0.57
  -1   8   1   10.34    0.87
   1   8  -1    9.96    0.85
  -1   8   1    9.70    0.84
   1   8  -1   10.72    0.53
   0  -8  -1   -0.17    0.19
   0  -8   1    0.01    0.21
   0  -8   1   -0.32    0.13
   0  -8  -1    0.04    0.22
   0  -8   1   -0.02    0.16
   0  -8  -1   -0.23    0.14
   0   8   1   -0.02    0.16
   0   8  -1    0.16    0.21
   0   8  -1   -0.04    0.09
   0   8  -1   -0.34    0.14
   0   8   1   -0.05    0.10
   1  -8   1    5.77    0.65
   1  -8   1    4.58    0.50
  -1  -8  -1    4.30    0.50
   1  -8   1    4.63    0.55
  -1  -8  -1    5.11    0.61
   1   8   1    4.82    0.39
  -1   8  -1    4.31    0.31
   1   8   1    5.59    0.62
  -1   8  -1    4.43    0.56
  -1   8  -1    4.80    0.57
   2  -8   1    8.00    0.76
  -2  -8  -1    7.57    0.66
   2  -8   1    7.42    0.68
  -2  -8  -1    5.96    0.68
   2  -8   1    6.88    0.60
  -2   8  -1    6.01    0.65
  -2   8  -1    6.81    0.39
  -2   8  -1    6.49    0.68
   2   8   1    6.65    0.46
   2   8   1    7.16    0.73
  -3  -8  -1   13.99    1.07
   3  -8   1   13.87    0.91
   3  -8   1   15.88    1.12
   3  -8   1   15.62    1.04
  -3  -8  -1   16.81    1.02
  -3   8  -1   13.62    1.00
  -3   8  -1   13.58    1.02
   3   8   1   15.42    0.75
  -3   8  -1   13.97    0.64
   3   8   1   13.09    1.02
   4  -8   1    0.35    0.26
   4  -8   1    0.01    0.16
  -4  -8  -1    0.13    0.22
   4  -8   1    0.29    0.26
  -4  -8  -1    0.45    0.28
  -4   8  -1    0.19    0.20
  -4   8  -1   -0.08    0.20
   4   8   1   -0.13    0.18
  -4   8  -1    0.32    0.12
   4   8   1    0.05    0.14
   5  -8   1   -0.03    0.19
  -5  -8  -1    0.93    0.30
   5  -8   1    1.02    0.30
   5  -8   1    0.36    0.26
  -5  -8  -1    0.34    0.27
  -5   8  -1    0.02    0.22
   5   8   1    0.47    0.18
  -5   8  -1    0.41    0.13
  -5   8  -1    0.52    0.25
   5   8   1   -0.17    0.18
   6  -8   1    0.06    0.18
   6  -8   1    0.56    0.30
  -6  -8  -1    0.37    0.28
  -6  -8  -1   -0.07    0.16
   6  -8   1    0.36    0.24
  -6   8  -1    0.10    0.22
  -6   8  -1    0.28    0.20
   6   8   1    0.08    0.13
  -6   8  -1   -0.19    0.08
   6   8   1   -0.06    0.19
  -7  -8  -1    4.86    0.56
   7  -8   1    4.90    0.53
   7  -8   1    4.50    0.60
  -7  -8  -1    5.76    0.68
   7   8   1    4.76    0.59
  -7   8  -1    5.28    0.34
  -7   8  -1    4.09    0.58
  -7   8  -1    6.03    0.63
   7   8   1    4.76    0.42
  -8  -8  -1    3.70    0.50
  -8  -8  -1    2.79    0.57
   8  -8   1    2.54    0.52
   8  -8   1    3.65    0.48
  -8   8  -1    2.86    0.26
   8   8   1    2.46    0.32
  -8   8  -1    2.34    0.47
  -8   8  -1    2.64    0.54
   8   8   1    3.13    0.49
  -9  -8  -1    6.72    0.70
  -9  -8  -1    8.26    0.86
   9  -8   1    8.34    0.82
   9  -8   1    7.25    0.68
  -9   8  -1    7.66    0.72
   9   8   1    6.95    0.72
  -9   8  -1    7.46    0.43
   9   8   1    6.39    0.51
  -9   8  -1    5.88    0.69
 -10  -8  -1    0.73    0.31
  10  -8   1    0.32    0.24
  10  -8   1    0.31    0.27
 -10  -8  -1    0.54    0.33
 -10   8  -1    0.39    0.14
 -10   8  -1    0.43    0.24
  10   8   1    0.14    0.23
 -10   8  -1    0.54    0.26
  10   8   1    0.17    0.17
  11  -8   1   -0.07    0.21
  11  -8   1   -0.30    0.19
 -11  -8  -1   -0.03    0.20
 -11  -8  -1    0.05    0.25
  11   8   1   -0.03    0.12
 -11   8  -1   -0.01    0.11
  11   8   1    0.37    0.24
 -11   8  -1    0.09    0.22
 -11   8  -1   -0.06    0.19
  12  -8   1    0.94    0.36
 -12  -8  -1    1.59    0.42
 -12  -8  -1    1.65    0.49
  12  -8   1    1.32    0.36
 -12   8  -1    1.05    0.39
 -12   8  -1    1.16    0.21
  12   8   1    1.07    0.27
  12   8   1    1.13    0.38
 -13  -8  -1    1.91    0.52
 -13  -8  -1    3.03    0.49
  13  -8   1    2.50    0.57
  13  -8   1    2.08    0.48
 -13   8  -1    2.01    0.50
  13   8   1    2.48    0.33
 -13   8  -1    2.44    0.27
  13   8   1    3.09    0.51
  14  -8   1    4.64    0.62
  14  -8   1    3.61    0.61
 -14  -8  -1    5.40    0.74
 -14  -8  -1    4.07    0.57
 -14   8  -1    3.39    0.33
  14   8   1    5.08    0.48
 -14   8  -1    4.90    0.65
  14   8   1    2.77    0.56
  15  -8   1   10.63    1.03
  15  -8   1   11.28    0.94
 -15  -8  -1   10.57    1.06
  15   8   1    8.87    0.69
 -15   8  -1   10.15    0.59
 -15   8  -1   10.56    1.00
  15   8   1    9.30    0.87
  16  -8   1    2.39    0.52
 -16  -8  -1    2.24    0.58
  16  -8   1    1.66    0.50
  16   8   1    2.19    0.35
 -16   8  -1    2.09    0.53
 -16   8  -1    1.79    0.26
  17  -8   1    0.99    0.40
 -17  -8  -1    0.41    0.32
  17  -8   1    0.27    0.28
 -17   8  -1    0.30    0.33
  17   8   1    0.35    0.19
 -17   8  -1    0.40    0.17
  18  -8   1    0.25    0.26
 -18   8  -1    0.48    0.29
 -18   8  -1    0.01    0.12
  19  -8   1    0.67    0.37
  16  -9  -1    3.54    0.55
 -16   9   1    2.94    0.60
  16   9  -1    2.39    0.51
  15  -9  -1    4.59    0.64
 -15   9   1    3.80    0.34
  15   9  -1    3.08    0.61
 -15   9   1    3.27    0.68
 -14  -9   1    0.21    0.26
  14  -9  -1    0.17    0.26
  14  -9  -1   -0.03    0.24
 -14  -9   1   -0.36    0.21
  14   9  -1   -0.11    0.22
 -14   9   1    0.01    0.13
 -14   9   1   -0.01    0.27
  14   9  -1   -0.24    0.11
 -13  -9   1   -0.01    0.24
  13  -9  -1    0.03    0.27
  13  -9  -1    0.30    0.29
 -13  -9   1   -0.06    0.25
 -13   9   1    0.12    0.24
  13   9  -1    0.15    0.26
  13   9  -1    0.04    0.16
 -13   9   1   -0.03    0.12
 -12  -9   1   -0.12    0.23
 -12  -9   1   -0.20    0.22
  12  -9  -1    0.05    0.22
  12  -9  -1    0.00    0.26
  12   9  -1    0.24    0.16
 -12   9   1    0.08    0.13
  12   9  -1    0.03    0.20
 -12   9   1    0.12    0.25
  11  -9  -1    0.27    0.27
 -11  -9   1    0.45    0.30
  11  -9  -1    0.37    0.30
 -11  -9   1    0.78    0.34
 -11   9   1    0.62    0.29
 -11   9   1    0.24    0.24
  11   9  -1    0.20    0.21
  11   9  -1    0.08    0.15
 -11   9   1    0.18    0.13
  10  -9  -1    0.05    0.26
 -10  -9   1    0.87    0.38
 -10  -9   1    0.36    0.28
  10  -9  -1    0.29    0.31
  10   9  -1   -0.19    0.19
 -10   9   1    0.19    0.24
  10   9  -1    0.18    0.13
 -10   9   1    0.67    0.31
 -10   9   1   -0.13    0.11
   9  -9  -1    0.36    0.28
   9  -9  -1    0.23    0.28
   9  -9  -1    0.29    0.26
  -9  -9   1    0.28    0.25
  -9  -9   1    0.12    0.29
   9   9  -1    0.75    0.20
  -9   9   1    0.37    0.15
   9   9  -1    0.42    0.29
  -9   9   1    0.37    0.28
  -9   9   1    0.71    0.33
   8  -9  -1    1.15    0.41
  -8  -9   1    0.67    0.34
  -8  -9   1    1.41    0.40
   8  -9  -1    1.35    0.40
   8  -9  -1    1.35    0.46
  -8   9   1    0.61    0.32
  -8   9   1    1.04    0.36
   8   9  -1    1.02    0.23
   8   9  -1    0.81    0.34
  -8   9   1    1.06    0.21
   7  -9  -1    2.29    0.46
   7  -9  -1    2.47    0.54
  -7  -9   1    2.03    0.52
   7  -9  -1    1.64    0.47
  -7  -9   1    2.28    0.46
  -7   9   1    2.18    0.49
  -7   9   1    2.24    0.52
   7   9  -1    1.94    0.25
  -7   9   1    2.66    0.27
   7   9  -1    3.06    0.59
   6  -9  -1    0.38    0.27
  -6  -9   1    0.49    0.29
  -6  -9   1    0.66    0.29
   6  -9  -1    1.08    0.34
   6  -9  -1    0.51    0.30
   6   9  -1    0.38    0.27
  -6   9   1    0.39    0.15
  -6   9   1    0.09    0.24
   6   9  -1    0.54    0.15
  -6   9   1    0.65    0.33
  -5  -9   1    2.42    0.47
   5  -9  -1    2.38    0.54
   5  -9  -1    2.33    0.46
   5  -9  -1    2.43    0.53
  -5  -9   1    1.57    0.47
  -5   9   1    2.48    0.27
  -5   9   1    3.23    0.52
  -5   9   1    1.56    0.43
   5   9  -1    2.40    0.25
   5   9  -1    1.84    0.47
   4  -9  -1    4.42    0.63
  -4  -9   1    5.54    0.61
   4  -9  -1    5.02    0.56
   4  -9  -1    5.04    0.66
  -4  -9   1    5.43    0.70
  -4   9   1    5.07    0.37
   4   9  -1    4.99    0.35
  -4   9   1    6.01    0.68
  -4   9   1    4.78    0.62
   4   9  -1    4.58    0.61
   3  -9  -1    5.56    0.60
   3  -9  -1    4.80    0.60
   3  -9  -1    4.43    0.61
  -3  -9   1    5.49    0.68
  -3  -9   1    6.38    0.63
   3   9  -1    4.88    0.34
  -3   9   1    5.47    0.66
   3   9  -1    4.85    0.62
  -3   9   1    5.00    0.37
  -3   9   1    6.23    0.70
   2  -9  -1   -0.02    0.18
   2  -9  -1   -0.50    0.15
  -2  -9   1   -0.11    0.19
   2  -9  -1    0.37    0.24
  -2  -9   1    0.27    0.25
   2   9  -1   -0.03    0.09
   2   9  -1   -0.19    0.17
  -2   9   1    0.07    0.21
  -2   9   1    0.05    0.12
  -2   9   1    0.31    0.24
   1  -9  -1    0.63    0.30
  -1  -9   1    0.46    0.27
  -1  -9   1    0.59    0.31
   1  -9  -1    0.35    0.25
   1   9  -1    0.49    0.14
   1   9  -1    0.51    0.25
  -1   9   1    0.35    0.26
  -1   9   1    0.66    0.17
   0  -9   1    0.66    0.28
   0  -9  -1    1.17    0.35
   0  -9   1    1.45    0.40
   0  -9  -1    1.15    0.40
   0   9  -1    0.64    0.27
   0   9   1    0.98    0.33
   0   9   1    0.89    0.19
   0   9  -1    0.73    0.15
   1  -9   1   -0.01    0.19
  -1  -9  -1    0.27    0.26
   1  -9   1    0.00    0.20
  -1  -9  -1    0.42    0.28
  -1   9  -1    0.06    0.20
  -1   9  -1    0.17    0.11
   1   9   1    0.06    0.12
  -1   9  -1   -0.22    0.17
   1   9   1    0.40    0.26
   2  -9   1    2.97    0.52
  -2  -9  -1    2.53    0.57
  -2  -9  -1    2.67    0.50
   2  -9   1    2.97    0.46
  -2   9  -1    3.09    0.23
  -2   9  -1    2.56    0.53
  -2   9  -1    1.94    0.45
   2   9   1    3.33    0.31
   2   9   1    2.16    0.49
   3  -9   1    3.90    0.51
   3  -9   1    3.96    0.57
   3  -9   1    4.56    0.61
  -3  -9  -1    3.81    0.59
  -3  -9  -1    3.71    0.53
   3   9   1    4.20    0.61
  -3   9  -1    3.66    0.55
  -3   9  -1    3.78    0.57
   3   9   1    3.77    0.35
  -3   9  -1    4.09    0.26
  -4  -9  -1    2.22    0.45
  -4  -9  -1    2.51    0.53
   4  -9   1    1.45    0.43
   4  -9   1    1.49    0.37
   4  -9   1    1.79    0.48
  -4   9  -1    3.07    0.53
   4   9   1    1.66    0.44
   4   9   1    1.84    0.26
  -4   9  -1    2.23    0.19
  -4   9  -1    2.13    0.49
   5  -9   1    1.81    0.48
   5  -9   1    1.48    0.37
  -5  -9  -1    1.80    0.42
  -5  -9  -1    1.17    0.39
   5  -9   1    0.87    0.35
  -5   9  -1    1.05    0.39
  -5   9  -1    1.01    0.38
   5   9   1    1.53    0.24
  -5   9  -1    1.66    0.17
   5   9   1    1.41    0.41
  -6  -9  -1    2.40    0.55
   6  -9   1    2.37    0.46
   6  -9   1    2.50    0.55
   6  -9   1    2.35    0.53
  -6  -9  -1    3.09    0.51
   6   9   1    2.47    0.31
  -6   9  -1    3.18    0.54
  -6   9  -1    2.69    0.54
  -6   9  -1    2.33    0.20
   6   9   1    2.04    0.49
   7  -9   1    8.11    0.84
  -7  -9  -1    7.23    0.73
   7  -9   1    9.28    0.89
   7  -9   1    7.66    0.73
  -7  -9  -1    9.76    0.94
  -7   9  -1    8.77    0.40
  -7   9  -1    8.05    0.79
   7   9   1    8.37    0.84
   7   9   1    7.92    0.55
  -7   9  -1    7.35    0.79
   8  -9   1    0.27    0.25
   8  -9   1    0.02    0.25
  -8  -9  -1    0.29    0.25
  -8  -9  -1    0.00    0.27
   8  -9   1    0.53    0.28
   8   9   1    0.23    0.17
  -8   9  -1    0.07    0.21
  -8   9  -1    0.17    0.10
  -8   9  -1    0.25    0.25
   8   9   1    0.42    0.31
   9  -9   1    5.21    0.60
   9  -9   1    4.17    0.63
  -9  -9  -1    3.13    0.53
  -9  -9  -1    4.12    0.67
   9   9   1    4.22    0.62
  -9   9  -1    3.63    0.58
  -9   9  -1    4.28    0.27
  -9   9  -1    3.98    0.57
   9   9   1    3.91    0.39
 -10  -9  -1    2.84    0.57
  10  -9   1    2.49    0.59
  10  -9   1    1.73    0.42
 -10  -9  -1    2.43    0.59
  10   9   1    2.14    0.32
 -10   9  -1    2.14    0.20
 -10   9  -1    2.00    0.51
 -10   9  -1    2.39    0.49
  10   9   1    2.55    0.56
 -11  -9  -1    0.05    0.23
  11  -9   1   -0.18    0.24
 -11  -9  -1    0.15    0.26
  11  -9   1    0.46    0.27
  11   9   1    0.46    0.25
 -11   9  -1   -0.02    0.23
  11   9   1    0.25    0.18
 -11   9  -1    0.05    0.09
  12  -9   1    0.34    0.34
 -12  -9  -1    1.21    0.43
 -12  -9  -1    0.52    0.33
  12  -9   1    0.25    0.26
 -12   9  -1    0.45    0.12
 -12   9  -1    0.59    0.34
  12   9   1    0.53    0.28
  12   9   1    0.61    0.22
  13  -9   1    0.74    0.40
 -13  -9  -1    1.16    0.44
  13  -9   1    1.34    0.42
 -13  -9  -1    1.36    0.40
  13   9   1    1.02    0.27
  13   9   1    1.37    0.43
 -13   9  -1    1.37    0.18
 -13   9  -1    1.10    0.43
  14  -9   1    2.66    0.55
  14  -9   1    2.10    0.56
 -14  -9  -1    2.95    0.66
  14   9   1    3.33    0.39
 -14   9  -1    2.75    0.24
 -14   9  -1    2.14    0.55
  14   9   1    3.71    0.55
  15  -9   1    3.99    0.59
 -15   9  -1    3.16    0.55
 -15   9  -1    3.07    0.25
  15   9   1    2.62    0.58
 -13 -10   1   -0.06    0.23
 -12 -10   1   -0.16    0.24
  12 -10  -1    0.61    0.30
  12 -10  -1    0.65    0.28
 -12  10   1    0.64    0.29
  11 -10  -1    0.53    0.34
  11 -10  -1    1.78    0.51
  11 -10  -1    0.52    0.35
 -11 -10   1    0.43    0.31
 -11  10   1    0.67    0.14
 -11  10   1    0.74    0.29
 -11  10   1    0.96    0.39
  11  10  -1    0.85    0.20
  11  10  -1    1.15    0.39
  10 -10  -1    1.24    0.46
  10 -10  -1    2.32    0.52
  10 -10  -1    1.15    0.43
 -10 -10   1    2.12    0.50
 -10 -10   1    0.69    0.33
 -10  10   1    0.97    0.39
 -10  10   1    1.40    0.19
  10  10  -1    1.31    0.23
 -10  10   1    2.33    0.53
  10  10  -1    0.98    0.33
   9 -10  -1    0.28    0.25
   9 -10  -1    0.85    0.41
   9 -10  -1    0.42    0.30
  -9 -10   1    0.62    0.33
  -9 -10   1    0.47    0.29
   9  10  -1    0.44    0.32
  -9  10   1    0.10    0.11
   9  10  -1    0.37    0.15
  -9  10   1    0.25    0.25
  -9  10   1    0.69    0.36
   8 -10  -1    1.44    0.43
   8 -10  -1    1.16    0.39
   8 -10  -1    1.59    0.47
  -8 -10   1    1.25    0.47
  -8 -10   1    0.81    0.35
   8  10  -1    1.04    0.41
  -8  10   1    1.63    0.44
   8  10  -1    1.02    0.20
  -8  10   1    1.85    0.20
  -8  10   1    1.42    0.42
  -7 -10   1    1.66    0.46
   7 -10  -1    2.33    0.54
  -7 -10   1    2.31    0.58
   7 -10  -1    2.22    0.48
   7 -10  -1    2.39    0.58
   7  10  -1    1.98    0.52
  -7  10   1    1.89    0.48
  -7  10   1    2.13    0.21
   7  10  -1    1.88    0.23
  -7  10   1    2.35    0.53
   6 -10  -1    2.94    0.50
  -6 -10   1    2.88    0.50
   6 -10  -1    3.91    0.62
   6 -10  -1    2.47    0.58
  -6 -10   1    1.65    0.53
  -6  10   1    1.49    0.46
  -6  10   1    2.90    0.59
  -6  10   1    2.57    0.24
   6  10  -1    1.90    0.49
   6  10  -1    2.66    0.24
   5 -10  -1    0.56    0.37
   5 -10  -1    1.07    0.41
   5 -10  -1    2.50    0.52
  -5 -10   1    2.22    0.56
  -5 -10   1    2.01    0.47
  -5  10   1    2.55    0.56
   5  10  -1    0.79    0.34
   5  10  -1    2.23    0.21
  -5  10   1    2.23    0.51
  -5  10   1    2.20    0.22
   4 -10  -1    6.12    0.69
  -4 -10   1    6.69    0.72
  -4 -10   1    6.20    0.78
   4 -10  -1    6.86    0.82
  -4  10   1    5.96    0.38
  -4  10   1    5.61    0.71
   4  10  -1    6.15    0.75
  -4  10   1    5.49    0.69
   4  10  -1    6.35    0.35
   3 -10  -1    3.67    0.55
   3 -10  -1    3.91    0.62
  -3 -10   1    3.75    0.57
  -3 -10   1    4.28    0.65
  -3  10   1    4.62    0.63
   3  10  -1    4.25    0.26
  -3  10   1    4.44    0.31
   3  10  -1    3.51    0.59
  -3  10   1    4.44    0.65
   2 -10  -1    1.28    0.43
  -2 -10   1    0.92    0.39
   2 -10  -1    1.14    0.36
  -2 -10   1    0.71    0.31
   2  10  -1    0.40    0.32
  -2  10   1    1.14    0.19
  -2  10   1    1.46    0.42
   1 -10  -1    1.50    0.42
  -1 -10   1    1.89    0.51
   1 -10  -1    0.91    0.35
  -1 -10   1    1.83    0.45
   1  10  -1    1.33    0.40
  -1  10   1    1.24    0.20
  -1  10   1    1.00    0.37
   0 -10  -1    0.02    0.24
   0 -10  -1    0.18    0.26
   0 -10   1   -0.08    0.23
   0 -10   1    0.42    0.25
   0  10  -1    0.20    0.22
   0  10   1    0.03    0.11
   0  10   1   -0.20    0.18
  -1 -10  -1    0.98    0.36
   1 -10   1    1.64    0.41
  -1 -10  -1    0.86    0.43
   1 -10   1    1.44    0.42
   1  10   1    0.74    0.33
   1  10   1    0.96    0.20
  -1  10  -1    0.32    0.28
  -2 -10  -1   12.10    1.09
  -2 -10  -1   10.69    0.92
   2 -10   1   12.22    1.08
   2 -10   1   10.22    0.87
  -2  10  -1   10.04    0.95
   2  10   1   10.15    0.57
   2  10   1   11.19    1.02
   3 -10   1    0.32    0.26
  -3 -10  -1   -0.19    0.23
  -3 -10  -1    0.13    0.24
   3 -10   1   -0.08    0.24
  -3  10  -1   -0.17    0.21
   3  10   1   -0.05    0.11
   3  10   1   -0.25    0.18
  -3  10  -1   -0.36    0.18
   4 -10   1   -0.14    0.22
  -4 -10  -1    0.25    0.25
  -4 -10  -1   -0.06    0.24
   4 -10   1   -0.24    0.20
   4  10   1    0.10    0.12
   4  10   1   -0.01    0.19
  -4  10  -1    0.33    0.26
  -4  10  -1   -0.09    0.19
  -5 -10  -1    0.26    0.28
  -5 -10  -1    0.47    0.35
   5 -10   1    0.77    0.30
   5 -10   1    0.54    0.29
   5 -10   1    0.82    0.36
   5  10   1    0.81    0.34
  -5  10  -1    0.13    0.27
   5  10   1    0.46    0.17
  -5  10  -1    0.07    0.22
  -6 -10  -1   11.97    1.13
   6 -10   1   14.36    1.15
   6 -10   1   12.67    1.15
  -6 -10  -1   12.84    1.05
   6 -10   1   14.22    1.03
   6  10   1   14.90    1.18
   6  10   1   13.58    0.72
  -6  10  -1   12.42    1.08
  -6  10  -1   14.10    1.16
  -7 -10  -1    0.06    0.23
  -7 -10  -1    0.24    0.28
   7 -10   1    0.22    0.27
   7 -10   1    0.26    0.28
   7 -10   1   -0.18    0.21
  -7  10  -1   -0.39    0.15
   7  10   1    0.00    0.20
  -7  10  -1   -0.09    0.19
   7  10   1    0.16    0.14
   8 -10   1    8.79    0.95
  -8 -10  -1    9.42    0.90
  -8 -10  -1   11.28    1.08
   8 -10   1    9.77    0.88
   8 -10   1   10.88    1.02
  -8  10  -1    9.49    0.96
   8  10   1   10.11    0.62
   8  10   1   11.93    1.05
  -8  10  -1    8.68    0.88
  -9 -10  -1    1.21    0.44
   9 -10   1    2.87    0.55
  -9 -10  -1    1.35    0.42
   9 -10   1    2.26    0.56
   9 -10   1    2.16    0.55
  -9  10  -1    1.53    0.43
  -9  10  -1    1.61    0.48
   9  10   1    1.98    0.50
   9  10   1    2.22    0.29
 -10 -10  -1    1.59    0.46
  10 -10   1    0.92    0.44
 -10 -10  -1    1.17    0.39
  10 -10   1    1.49    0.43
  10 -10   1    1.58    0.52
  10  10   1    0.67    0.19
 -10  10  -1    1.01    0.30
  10  10   1    0.76    0.36
 -10  10  -1    0.70    0.39
  11 -10   1    0.55    0.33
 -11 -10  -1    0.76    0.37
  11 -10   1    0.40    0.32
  11 -10   1    0.28    0.26
  11  10   1    0.02    0.21
 -11  10  -1    1.41    0.41
  12  10   1    0.15    0.16
   7 -11  -1   -0.21    0.19
  -4 -11   1    4.36    0.59
   4 -11  -1    3.85    0.59
   4 -11  -1    2.84    0.60
   3 -11  -1    1.45    0.38
  -3 -11   1    0.31    0.25
   3 -11  -1    0.67    0.32
  -2 -11   1   -0.08    0.29
   2 -11  -1    0.05    0.23
   2 -11  -1   -0.12    0.24
  -2 -11   1    0.04    0.19
  -1 -11   1    4.06    0.57
   1 -11  -1    2.70    0.57
  -1 -11   1    2.93    0.52
   1 -11  -1    2.74    0.58
   0 -11  -1    4.19    0.68
   0 -11   1    3.26    0.53
   0 -11  -1    3.87    0.59
   0 -11   1    4.85    0.68
   1 -11   1    0.21    0.24
   1 -11   1   -0.33    0.17
  -1 -11  -1    0.76    0.32
  -1 -11  -1    0.46    0.27
   2 -11   1    4.80    0.66
  -2 -11  -1    3.73    0.59
   2 -11   1    4.58    0.59
  -2 -11  -1    4.77    0.66
  -3 -11  -1    1.41    0.42
   3 -11   1    0.75    0.31
  -4 -11  -1    0.69    0.31
   4  11   1    0.51    0.13
  -5 -11  -1    1.05    0.37
   5  11   1    2.10    0.21
   6  11   1    0.36    0.11
 -26   0   2   10.96    1.10
 -25   0   2   -0.14    0.24
 -24   0   2    4.06    0.68
 -23   0   2    0.01    0.24
 -22   0   2    9.42    0.94
 -22   0   2    8.93    0.76
 -21   0   2    0.16    0.27
 -21   0   2    0.16    0.20
 -20   0   2    5.68    0.68
 -20   0   2    4.75    0.53
 -19   0   2    0.14    0.20
 -19   0   2   -0.07    0.22
  18   0  -2   25.30    1.27
 -18   0   2   24.70    1.28
 -18   0   2   26.47    1.51
 -17   0   2    0.19    0.19
 -17   0   2    0.45    0.26
  17   0  -2    0.40    0.18
  16   0  -2   90.15    3.41
 -16   0   2   92.22    3.28
 -16   0   2   90.64    3.65
  16   0  -2   86.59    3.23
 -15   0   2   -0.02    0.15
  15   0  -2    0.06    0.13
  15   0  -2   -0.09    0.10
 -15   0   2    0.00    0.18
  15   0  -2    0.12    0.15
 -15   0   2    0.08    0.11
  14   0  -2    0.64    0.20
  14   0  -2    0.35    0.20
 -14   0   2    0.67    0.26
 -14   0   2    0.24    0.16
  14   0  -2    0.47    0.19
 -14   0   2    0.28    0.15
 -14   0   2    0.64    0.20
 -13   0   2    0.35    0.15
  13   0  -2    0.14    0.13
 -13   0   2    0.57    0.21
  13   0  -2    0.21    0.13
  13   0  -2   -0.01    0.10
 -13   0   2    0.20    0.11
 -13   0   2    0.14    0.13
 -12   0   2  342.57   11.47
  12   0  -2  349.06   11.46
 -12   0   2  357.63   12.53
  12   0  -2  401.81   12.36
 -12   0   2  356.90   12.03
  12   0  -2  372.59   12.37
 -12   0   2  371.23   12.33
  11   0  -2   -0.13    0.08
 -11   0   2    0.06    0.10
 -11   0   2   -0.14    0.08
 -11   0   2   -0.01    0.09
 -11   0   2    0.13    0.18
  11   0  -2   -0.06    0.09
  11   0  -2   -0.04    0.08
 -10   0   2   27.83    1.18
  10   0  -2   28.89    1.21
  10   0  -2   27.81    1.16
 -10   0   2   30.04    1.18
 -10   0   2   26.76    1.31
  10   0  -2   30.95    1.28
 -10   0   2   29.94    1.27
   9   0  -2   -0.03    0.08
  -9   0   2   -0.04    0.08
   9   0  -2    0.01    0.10
  -9   0   2    0.09    0.09
  -9   0   2   -0.13    0.07
  -9   0   2   -0.21    0.10
   9   0  -2    0.14    0.09
   8   0  -2   40.79    1.54
   8   0  -2   38.31    1.49
  -8   0   2   40.46    1.48
  -8   0   2   38.24    1.59
   8   0  -2   39.09    1.42
  -8   0   2   36.72    1.41
  -7   0   2    0.05    0.08
   7   0  -2    0.02    0.08
  -7   0   2    0.06    0.08
   7   0  -2   -0.03    0.07
  -7   0   2    0.02    0.10
  -7   0   2   -0.03    0.07
   7   0  -2   -0.01    0.07
  -6   0   2   11.15    0.54
   6   0  -2   10.67    0.54
  -6   0   2   11.30    0.58
  -6   0   2   10.10    0.51
  -6   0   2   11.51    0.51
   6   0  -2   11.79    0.52
   6   0  -2   10.61    0.49
  -5   0   2   -0.34    0.08
   5   0  -2   -0.28    0.08
  -5   0   2   -0.28    0.10
  -5   0   2   -0.23    0.08
   5   0  -2   -0.12    0.09
   5   0  -2   -0.30    0.07
  -5   0   2   -0.41    0.06
  -4   0   2  113.68    3.89
  -4   0   2  107.16    3.78
   4   0  -2  113.49    3.85
  -4   0   2  116.95    3.84
   4   0  -2  115.50    3.58
  -3   0   2    0.05    0.06
   3   0  -2    0.02    0.05
  -3   0   2    0.05    0.05
  -3   0   2    0.03    0.06
  -2   0   2  269.51    8.54
   2   0  -2  250.74    7.96
  -2   0   2  255.06    8.42
  -2   0  -2  412.21   13.10
  -2   0  -2  397.36   12.07
  -2   0  -2  381.36   13.09
   2   0   2  380.02   12.93
   3   0   2    0.02    0.05
  -3   0  -2   -0.03    0.05
  -3   0  -2   -0.01    0.07
  -3   0  -2   -0.02    0.06
  -4   0  -2   61.26    2.13
  -4   0  -2   65.47    2.33
  -4   0  -2   64.60    2.37
   4   0   2   73.47    2.32
   5   0   2   -0.04    0.08
  -5   0  -2    0.01    0.11
   5   0   2    0.02    0.07
  -5   0  -2    0.00    0.08
  -5   0  -2    0.09    0.09
   6   0   2  129.66    4.58
  -6   0  -2  127.76    4.22
  -6   0  -2  132.79    4.65
   6   0   2  113.73    4.51
   6   0   2  137.42    4.24
  -6   0  -2  150.14    4.56
  -6   0  -2  127.67    4.58
  -6   0  -2  141.63    4.38
  -7   0  -2   -0.02    0.08
   7   0   2   -0.10    0.08
  -7   0  -2   -0.09    0.06
   7   0   2    0.02    0.08
  -7   0  -2   -0.05    0.05
  -7   0  -2   -0.05    0.09
  -7   0  -2   -0.11    0.10
   7   0   2   -0.05    0.07
  -8   0  -2    0.70    0.21
  -8   0  -2    0.39    0.14
  -8   0  -2    0.67    0.15
   8   0   2    0.99    0.19
   8   0   2    0.92    0.18
   8   0   2    0.80    0.17
  -8   0  -2    0.82    0.18
  -8   0  -2    0.75    0.11
   9   0   2    0.01    0.11
  -9   0  -2    0.01    0.06
  -9   0  -2   -0.07    0.12
   9   0   2   -0.07    0.07
  -9   0  -2    0.10    0.11
  -9   0  -2    0.00    0.09
  -9   0  -2   -0.07    0.09
 -10   0  -2   42.53    1.73
 -10   0  -2   45.63    1.58
 -10   0  -2   44.35    1.75
  10   0   2   44.35    1.76
  10   0   2   44.23    1.63
  10   0   2   41.70    1.74
 -10   0  -2   41.26    1.61
  11   0   2    0.17    0.14
 -11   0  -2   -0.15    0.06
  11   0   2    0.02    0.10
 -11   0  -2   -0.09    0.11
 -11   0  -2    0.07    0.11
  11   0   2    0.06    0.12
 -11   0  -2   -0.19    0.08
 -11   0  -2    0.05    0.09
 -12   0  -2  130.28    4.87
  12   0   2  132.32    4.39
 -12   0  -2  134.43    4.38
  12   0   2  122.86    4.68
 -12   0  -2  134.53    4.71
 -12   0  -2  128.58    4.70
  12   0   2  130.85    4.72
 -12   0  -2  134.60    4.45
  13   0   2    0.07    0.14
  13   0   2   -0.10    0.09
 -13   0  -2    0.25    0.14
  13   0   2    0.18    0.12
 -13   0  -2    0.26    0.19
 -14   0  -2   13.34    0.78
  14   0   2   16.31    0.91
  14   0   2   13.51    0.81
 -14   0  -2   14.10    0.95
  14   0   2   13.29    0.77
 -15   0  -2    0.06    0.20
 -15   0  -2   -0.18    0.12
  15   0   2    0.10    0.15
  15   0   2    0.07    0.14
  15   0   2   -0.02    0.11
  16   0   2  136.55    4.99
 -16   0  -2  135.36    4.63
  16   0   2  130.65    4.95
 -16   0  -2  135.17    5.17
 -17   0  -2    0.51    0.30
 -17   0  -2    0.71    0.23
  17   0   2    0.27    0.19
 -18   0  -2   20.89    1.35
 -18   0  -2   21.18    1.13
 -19   0  -2    0.18    0.27
 -19   0  -2    0.18    0.22
 -20   0  -2   32.51    1.84
 -20   0  -2   30.10    1.52
 -21   0  -2   -0.17    0.21
 -21   0  -2    0.06    0.19
 -22   0  -2    0.91    0.32
 -22   0  -2    1.28    0.47
 -23   0  -2   -0.04    0.20
 -24   0  -2   -0.16    0.21
 -24   0  -2    0.14    0.27
 -25   0  -2   -0.01    0.26
 -25   0  -2   -0.05    0.21
 -26   0  -2   26.98    1.56
 -27   1   2   13.70    1.02
 -26  -1   2    0.97    0.41
 -26   1   2    1.50    0.53
 -26   1   2    0.61    0.27
 -25  -1   2    0.52    0.31
 -25   1   2    0.13    0.27
 -25   1   2    0.15    0.24
 -24  -1   2    1.96    0.53
 -24   1   2    2.02    0.54
 -24   1   2    2.50    0.48
 -23  -1   2    0.51    0.30
 -23   1   2    0.69    0.27
 -23   1   2    0.63    0.38
 -22  -1   2   -0.09    0.27
 -22   1   2    0.25    0.27
 -22   1   2    0.22    0.25
 -21  -1   2   19.42    1.35
 -21   1   2   18.90    1.32
 -21   1   2   17.69    1.11
 -20  -1   2   23.43    1.51
  20   1  -2   23.98    1.28
 -20   1   2   24.57    1.52
 -20   1   2   24.26    1.30
 -19  -1   2    0.32    0.26
  19   1  -2    0.28    0.20
 -19   1   2    0.19    0.21
 -19   1   2    0.35    0.26
 -18  -1   2   24.54    1.25
  18  -1  -2   24.02    1.30
 -18  -1   2   22.93    1.43
 -18   1   2   25.82    1.27
  18   1  -2   25.42    1.25
 -18   1   2   21.94    1.39
 -17  -1   2   50.15    2.08
 -17  -1   2   51.82    2.40
  17  -1  -2   51.99    2.22
 -17   1   2   49.85    2.07
  17   1  -2   50.85    2.07
 -17   1   2   50.70    2.36
 -16  -1   2    4.83    0.57
 -16  -1   2    4.95    0.43
 -16  -1   2    4.84    0.47
  16  -1  -2    5.14    0.50
  16  -1  -2    4.95    0.51
  16  -1  -2    5.17    0.45
  16   1  -2    4.78    0.46
 -16   1   2    4.34    0.54
 -16   1   2    5.30    0.49
  15  -1  -2   11.44    0.79
 -15  -1   2   11.59    0.72
 -15  -1   2   12.07    0.72
 -15  -1   2   13.01    0.90
 -15  -1   2   12.14    0.79
  15  -1  -2   12.26    0.73
  15  -1  -2   11.76    0.76
 -15   1   2   11.39    0.72
  15   1  -2   11.52    0.71
 -15   1   2   10.38    0.65
 -15   1   2   11.96    0.86
 -14  -1   2    0.38    0.20
  14  -1  -2    0.33    0.18
  14  -1  -2    0.32    0.17
 -14  -1   2    0.49    0.17
  14  -1  -2    0.22    0.17
 -14  -1   2    0.39    0.18
 -14  -1   2    0.40    0.23
 -14   1   2    0.37    0.15
  14   1  -2    0.18    0.16
 -14   1   2    0.23    0.20
 -14   1   2    0.46    0.18
  14   1  -2    0.32    0.13
  13  -1  -2    0.17    0.14
 -13  -1   2    0.52    0.19
 -13  -1   2   -0.03    0.14
 -13  -1   2    0.13    0.14
 -13  -1   2    0.20    0.14
  13  -1  -2    0.08    0.14
  13  -1  -2    0.23    0.14
 -13   1   2    0.37    0.20
 -13   1   2    0.15    0.12
  13   1  -2    0.12    0.14
 -13   1   2    0.54    0.19
  13   1  -2    0.08    0.09
  13   1  -2    0.07    0.12
 -13   1   2    0.42    0.15
 -12  -1   2   25.89    1.13
  12  -1  -2   25.24    1.19
  12  -1  -2   25.56    1.19
 -12  -1   2   23.66    1.18
 -12  -1   2   25.39    1.11
  12  -1  -2   24.41    1.09
 -12  -1   2   23.19    1.24
  12   1  -2   25.25    1.19
  12   1  -2   23.86    1.08
 -12   1   2   24.46    1.25
  12   1  -2   24.03    1.05
 -12   1   2   23.70    1.07
 -12   1   2   27.32    1.20
 -12   1   2   25.93    1.11
  11  -1  -2   91.54    3.28
 -11  -1   2   86.98    3.04
  11  -1  -2   83.66    3.28
 -11  -1   2   86.74    3.27
  11  -1  -2   89.09    3.04
 -11  -1   2   81.86    3.15
 -11  -1   2   86.36    3.37
  11   1  -2   92.12    3.16
  11   1  -2   89.63    3.27
  11   1  -2   88.34    3.03
 -11   1   2   94.93    3.28
 -11   1   2   87.66    3.04
 -11   1   2   89.77    3.37
  11   1  -2   88.39    3.15
 -11   1   2   88.33    3.14
 -10  -1   2   93.81    3.45
 -10  -1   2   95.36    3.21
  10  -1  -2   92.54    3.19
 -10  -1   2   90.74    3.54
  10  -1  -2   94.64    3.48
  10  -1  -2  100.65    3.47
 -10  -1   2   97.09    3.36
 -10   1   2   94.83    3.54
  10   1  -2   91.20    3.18
  10   1  -2   98.71    3.45
 -10   1   2   96.41    3.21
  10   1  -2   93.33    3.33
  10   1  -2   98.71    3.34
 -10   1   2   92.91    3.32
 -10   1   2   90.83    3.42
   9  -1  -2   65.06    2.27
  -9  -1   2   62.38    2.44
  -9  -1   2   64.39    2.38
  -9  -1   2   64.51    2.27
   9  -1  -2   58.52    2.42
   9  -1  -2   61.58    2.46
  -9  -1   2   64.43    2.53
  -9   1   2   65.67    2.36
   9   1  -2   65.15    2.33
  -9   1   2   73.59    2.47
   9   1  -2   63.92    2.25
   9   1  -2   67.47    2.44
  -9   1   2   66.37    2.28
   9   1  -2   71.66    2.39
  -9   1   2   67.51    2.53
   8  -1  -2  207.17    7.57
  -8  -1   2  223.75    7.46
  -8  -1   2  208.76    7.57
  -8  -1   2  208.76    7.71
   8  -1  -2  236.71    7.08
   8  -1  -2  203.20    7.65
  -8  -1   2  226.80    7.08
  -8   1   2  229.72    7.59
   8   1  -2  235.63    7.59
   8   1  -2  220.71    7.05
   8   1  -2  235.57    7.45
  -8   1   2  234.73    7.44
   8   1  -2  246.50    7.55
  -8   1   2  214.28    7.06
  -8   1   2  222.04    7.71
   7  -1  -2    0.55    0.15
  -7  -1   2    0.79    0.17
   7  -1  -2    0.66    0.14
  -7  -1   2    0.61    0.15
  -7  -1   2    0.73    0.19
  -7  -1   2    0.66    0.14
   7  -1  -2    0.91    0.18
  -7   1   2    0.80    0.17
  -7   1   2    1.02    0.21
  -7   1   2    0.62    0.14
   7   1  -2    0.57    0.14
  -7   1   2    0.70    0.15
   7   1  -2    0.57    0.15
   7   1  -2    0.72    0.15
   7   1  -2    0.81    0.11
  -6  -1   2   21.81    0.91
   6  -1  -2   22.00    0.92
  -6  -1   2   22.79    0.85
   6  -1  -2   20.70    0.92
  -6   1   2   21.26    0.90
   6   1  -2   21.43    0.80
   6   1  -2   21.33    0.89
   6   1  -2   20.89    0.83
  -6   1   2   21.98    0.85
  -6   1   2   21.02    0.93
  -6   1   2   22.14    0.88
  -5  -1   2  155.54    5.20
   5  -1  -2  134.83    5.15
  -5  -1   2  157.16    5.09
   5  -1  -2  142.61    5.08
   5   1  -2  151.35    5.02
   5   1  -2  146.84    4.73
  -5   1   2  165.47    5.10
  -5   1   2  145.13    5.01
  -5   1   2  153.82    4.75
  -5   1   2  149.53    5.16
   4  -1  -2  467.07   15.70
   4  -1  -2  450.66   15.89
   4  -1  -2  476.69   14.64
  -4  -1   2  439.87   15.68
  -4  -1   2  496.26   15.91
  -4   1   2  497.79   15.49
   4   1  -2  477.94   15.48
   4   1  -2  515.48   14.64
  -4   1   2  486.81   15.88
  -4   1   2  419.53   15.67
  -4   1   2  509.56   14.66
  -3  -1   2   47.93    1.73
   3  -1  -2   51.20    1.76
   3  -1  -2   51.04    1.80
  -3  -1   2   49.36    1.80
   3   1  -2   49.06    1.61
  -3   1   2   48.74    1.77
   3   1  -2   49.77    1.74
  -3   1   2   49.30    1.64
  -3   1   2   49.76    1.74
  -2  -1   2  132.06    4.48
   2  -1  -2  135.68    4.49
  -2  -1   2  135.34    4.39
  -2   1   2  129.23    4.45
   2   1  -2  124.71    4.36
   2   1  -2  133.77    4.09
  -2   1   2  133.59    4.12
  -2   1   2  128.15    4.37
   1  -1  -2  142.13    5.26
  -1  -1   2  166.43    5.36
  -1  -1   2  163.42    5.30
   1   1  -2  162.56    5.05
  -1   1   2  143.88    5.31
   1   1  -2  164.31    5.22
  -1   1   2  158.79    4.92
  -1   1   2  162.68    5.22
   0  -1  -2   84.69    2.90
   0  -1   2   88.17    2.90
   0  -1  -2   80.19    2.86
   0  -1  -2   80.87    2.90
   0   1   2   88.01    2.89
   0   1   2   85.13    2.67
   0   1  -2   85.59    2.91
   0   1  -2   85.55    2.89
   0   1   2   84.44    2.84
   0   1  -2   85.24    2.83
  -1  -1  -2  180.35    6.15
  -1  -1  -2  178.29    6.22
   1  -1   2  180.37    6.22
  -1  -1  -2  182.57    6.21
   1  -1   2  189.62    6.24
   1   1   2  185.92    6.07
  -1   1  -2  194.54    6.24
  -1   1  -2  188.89    6.06
  -1   1  -2  188.38    6.23
   1   1   2  180.61    5.73
  -2  -1  -2    0.11    0.07
  -2  -1  -2    0.18    0.09
  -2  -1  -2    0.07    0.07
   2  -1   2   -0.09    0.07
  -2  -1  -2    0.03    0.06
  -2   1  -2   -0.07    0.07
  -2   1  -2   -0.09    0.04
  -2   1  -2    0.08    0.06
   2   1   2   -0.02    0.06
  -2   1  -2    0.02    0.08
   2   1   2    0.02    0.07
   2   1   2    0.04    0.06
   3  -1   2   57.12    2.07
  -3  -1  -2   63.06    2.13
  -3  -1  -2   55.55    1.96
   3  -1   2   61.09    2.17
  -3  -1  -2   59.96    2.17
  -3  -1  -2   60.79    2.10
   3   1   2   60.28    1.97
   3   1   2   62.16    2.06
  -3   1  -2   60.57    2.03
  -3   1  -2   56.87    2.16
  -3   1  -2   60.74    2.17
  -3   1  -2   61.01    1.93
  -4  -1  -2  651.92   19.99
   4  -1   2  605.17   20.23
  -4  -1  -2  604.83   20.16
  -4  -1  -2  604.98   20.22
   4  -1   2  639.41   19.95
   4   1   2  568.87   18.61
  -4   1  -2  601.04   20.22
  -4   1  -2  579.76   18.59
  -4   1  -2  597.86   20.21
   4   1   2  608.50   19.65
  -4   1  -2  608.70   19.64
  -5  -1  -2   13.79    0.65
  -5  -1  -2   12.37    0.55
   5  -1   2   12.57    0.56
  -5  -1  -2   13.51    0.61
  -5  -1  -2   12.68    0.54
  -5   1  -2   11.83    0.51
   5   1   2   11.53    0.54
   5   1   2   12.76    0.53
  -5   1  -2   12.37    0.50
  -5   1  -2   11.30    0.60
   5   1   2   13.53    0.59
  -5   1  -2   11.67    0.62
  -6  -1  -2   32.11    1.19
   6  -1   2   32.69    1.26
   6  -1   2   30.63    1.31
  -6  -1  -2   32.21    1.23
  -6  -1  -2   33.32    1.29
  -6  -1  -2   32.81    1.35
  -6   1  -2   31.35    1.16
   6   1   2   33.13    1.28
   6   1   2   31.44    1.19
   6   1   2   33.08    1.19
  -6   1  -2   34.10    1.17
  -6   1  -2   33.10    1.32
  -7  -1  -2  187.18    6.03
  -7  -1  -2  185.43    6.48
  -7  -1  -2  185.78    6.61
   7  -1   2  191.19    6.58
   7  -1   2  189.62    6.02
   7  -1   2  195.67    6.46
  -7  -1  -2  195.11    6.48
  -7   1  -2  181.65    6.00
   7   1   2  189.16    6.48
  -7   1  -2  197.61    6.27
   7   1   2  185.73    6.03
  -7   1  -2  184.04    6.60
   7   1   2  203.78    6.30
  -7   1  -2  191.91    6.58
  -8  -1  -2   17.68    0.91
  -8  -1  -2   20.32    0.86
  -8  -1  -2   19.93    0.86
   8  -1   2   18.51    0.94
   8  -1   2   20.28    0.84
   8  -1   2   20.47    0.91
   8   1   2   21.30    0.86
  -8   1  -2   20.77    0.79
  -8   1  -2   20.78    1.00
  -8   1  -2   19.85    0.94
  -8   1  -2   19.66    0.83
   8   1   2   21.01    0.94
   8   1   2   20.41    0.82
  -9  -1  -2   13.95    0.69
   9  -1   2   13.40    0.76
   9  -1   2   17.20    0.78
  -9  -1  -2   14.79    0.66
   9  -1   2   15.49    0.70
  -9  -1  -2   14.72    0.77
  -9  -1  -2   14.49    0.82
  -9  -1  -2   14.34    0.70
  -9   1  -2   14.37    0.77
   9   1   2   14.18    0.70
  -9   1  -2   14.60    0.62
   9   1   2   14.85    0.76
   9   1   2   14.57    0.65
  -9   1  -2   14.85    0.69
  -9   1  -2   14.59    0.82
  10  -1   2  184.77    5.64
  10  -1   2  182.17    6.05
 -10  -1  -2  178.79    5.85
 -10  -1  -2  182.36    6.08
 -10  -1  -2  176.93    6.03
  10  -1   2  162.56    6.12
  10   1   2  173.03    5.82
 -10   1  -2  180.89    6.03
  10   1   2  169.25    6.05
  10   1   2  167.71    5.63
  10   1   2  164.93    6.02
 -10   1  -2  174.50    5.79
 -10   1  -2  168.22    6.19
 -10   1  -2  173.03    5.62
 -11  -1  -2   29.66    1.26
  11  -1   2   28.52    1.37
  11  -1   2   31.79    1.27
 -11  -1  -2   30.55    1.47
 -11  -1  -2   29.92    1.37
 -11  -1  -2   31.41    1.24
  11  -1   2   31.45    1.37
 -11  -1  -2   29.98    1.29
  11   1   2   29.74    1.30
  11   1   2   33.14    1.40
 -11   1  -2   31.54    1.19
 -11   1  -2   33.38    1.36
  11   1   2   29.99    1.27
 -11   1  -2   30.23    1.25
  11   1   2   32.56    1.23
 -11   1  -2   30.93    1.47
  12  -1   2   20.96    0.96
 -12  -1  -2   19.59    0.95
  12  -1   2   21.72    1.08
 -12  -1  -2   19.58    1.13
 -12  -1  -2   21.97    0.92
  12  -1   2   20.42    1.03
 -12  -1  -2   16.57    0.99
 -12  -1  -2   20.82    0.97
  12   1   2   22.25    0.99
 -12   1  -2   20.93    1.13
 -12   1  -2   21.28    0.87
 -12   1  -2   19.35    0.94
  12   1   2   19.94    0.96
  12   1   2   21.22    0.90
  13  -1   2    4.91    0.47
 -13  -1  -2    4.76    0.44
  13  -1   2    4.57    0.39
 -13  -1  -2    5.94    0.38
 -13  -1  -2    4.26    0.39
 -13  -1  -2    4.65    0.42
  13  -1   2    5.37    0.47
 -13  -1  -2    4.41    0.50
  13   1   2    5.04    0.43
 -13   1  -2    4.36    0.50
  13   1   2    5.00    0.47
  13   1   2    4.99    0.42
 -13   1  -2    4.50    0.40
  14  -1   2    1.41    0.31
 -14  -1  -2    1.14    0.24
 -14  -1  -2    0.41    0.20
  14  -1   2    0.99    0.26
 -14  -1  -2    0.88    0.30
  14   1   2    1.08    0.27
 -14   1  -2    1.32    0.35
  14   1   2    1.02    0.24
  14   1   2    0.83    0.22
 -14   1  -2    1.21    0.25
 -15  -1  -2    0.08    0.19
  15  -1   2    0.17    0.17
  15  -1   2    0.15    0.17
 -15  -1  -2    0.17    0.17
  15   1   2    0.20    0.16
  15   1   2    0.04    0.14
 -15   1  -2    0.55    0.21
  15   1   2    0.15    0.15
 -15   1  -2    0.44    0.27
  16  -1   2    2.66    0.41
 -16  -1  -2    3.00    0.47
  16  -1   2    3.51    0.44
 -16  -1  -2    2.57    0.36
 -16   1  -2    2.87    0.47
 -16   1  -2    3.80    0.41
  16   1   2    3.15    0.38
  17  -1   2   48.06    2.12
  17  -1   2   47.07    2.12
 -17  -1  -2   48.47    2.29
 -17  -1  -2   47.30    1.96
  17   1   2   46.56    1.94
 -17   1  -2   43.63    2.21
 -17   1  -2   45.15    1.92
  18  -1   2   11.64    0.83
 -18  -1  -2    9.49    0.74
 -18  -1  -2    9.20    0.87
  18  -1   2   11.46    0.85
 -18   1  -2   10.33    0.90
 -18   1  -2   10.69    0.75
 -19  -1  -2    0.85    0.30
  19  -1   2    0.51    0.26
 -19  -1  -2    0.47    0.30
 -19   1  -2    0.66    0.32
 -19   1  -2    0.82    0.28
 -20  -1  -2   28.15    1.71
 -20  -1  -2   27.98    1.45
 -20   1  -2   27.86    1.42
 -20   1  -2   28.45    1.70
 -21  -1  -2   17.60    1.09
 -21  -1  -2   16.51    1.27
 -21   1  -2   17.11    1.28
 -21   1  -2   16.48    1.04
 -22  -1  -2    4.70    0.57
 -22  -1  -2    4.32    0.66
 -22   1  -2    4.83    0.56
 -22   1  -2    4.09    0.65
 -23  -1  -2    0.22    0.27
 -23  -1  -2    1.10    0.30
 -23   1  -2    0.46    0.27
 -23   1  -2    0.63    0.30
 -24  -1  -2   -0.11    0.24
 -24   1  -2    0.00    0.27
 -24   1  -2    0.10    0.20
 -25  -1  -2    2.20    0.62
 -25   1  -2    1.81    0.44
 -25   1  -2    1.82    0.56
 -26   1  -2   -0.03    0.22
 -26  -2   2    1.21    0.41
 -26   2   2    0.53    0.29
 -26   2   2    1.09    0.37
 -25  -2   2   -0.01    0.29
 -25   2   2    0.00    0.20
 -25   2   2    0.56    0.33
 -24  -2   2   12.68    1.19
 -24   2   2   13.73    0.99
 -24   2   2   15.16    1.22
 -23  -2   2    0.10    0.25
 -23   2   2    0.31    0.30
 -23   2   2    0.04    0.20
  23   2  -2    0.23    0.15
 -22  -2   2    0.12    0.31
  22   2  -2    0.54    0.24
 -22   2   2    0.12    0.25
 -22   2   2    0.02    0.22
 -21  -2   2    7.47    0.83
  21   2  -2    7.74    0.67
 -21   2   2    7.93    0.70
 -21   2   2    8.02    0.85
 -20  -2   2    4.73    0.68
  20  -2  -2    4.69    0.56
  20   2  -2    5.01    0.53
 -20   2   2    5.24    0.54
 -20   2   2    4.33    0.63
  19  -2  -2    7.62    0.70
 -19  -2   2    8.46    0.83
 -19   2   2    7.47    0.77
  19   2  -2    7.37    0.64
 -19   2   2    8.31    0.67
 -18  -2   2   25.41    1.58
  18  -2  -2   30.97    1.53
 -18   2   2   27.87    1.59
 -18   2   2   27.21    1.36
  18   2  -2   27.84    1.35
 -17  -2   2   20.91    1.29
  17  -2  -2   18.60    1.14
  17  -2  -2   19.41    1.15
 -17   2   2   17.39    1.01
  17   2  -2   19.74    1.05
 -17   2   2   20.13    1.25
 -16  -2   2    3.04    0.40
  16  -2  -2    2.20    0.38
 -16  -2   2    2.88    0.34
 -16  -2   2    2.24    0.47
  16  -2  -2    2.79    0.41
 -16   2   2    2.49    0.42
 -16   2   2    2.22    0.36
  16   2  -2    2.96    0.35
  16   2  -2    2.50    0.36
  15  -2  -2    7.91    0.66
 -15  -2   2    9.10    0.62
 -15  -2   2    8.24    0.74
  15  -2  -2    9.03    0.69
 -15  -2   2    8.06    0.66
  15   2  -2    8.54    0.59
  15   2  -2    7.99    0.59
 -15   2   2    8.33    0.71
 -15   2   2    7.57    0.54
 -15   2   2    8.62    0.62
 -14  -2   2   63.42    2.30
 -14  -2   2   59.98    2.59
  14  -2  -2   59.72    2.49
 -14  -2   2   65.22    2.39
 -14  -2   2   56.99    2.45
  14  -2  -2   56.93    2.44
 -14   2   2   56.94    2.25
  14   2  -2   60.88    2.25
 -14   2   2   57.34    2.53
  14   2  -2   59.17    2.33
 -14   2   2   61.20    2.31
  13  -2  -2    3.83    0.42
  13  -2  -2    3.47    0.40
 -13  -2   2    3.16    0.35
 -13  -2   2    3.50    0.39
 -13  -2   2    3.43    0.36
 -13  -2   2    3.92    0.47
  13  -2  -2    3.68    0.36
  13   2  -2    3.62    0.37
 -13   2   2    4.22    0.47
  13   2  -2    4.19    0.38
 -13   2   2    3.59    0.34
 -13   2   2    3.48    0.36
  12  -2  -2    0.71    0.22
 -12  -2   2    1.77    0.36
  12  -2  -2    1.19    0.23
 -12  -2   2    0.84    0.20
 -12  -2   2    0.93    0.23
 -12  -2   2    1.19    0.24
  12  -2  -2    0.88    0.24
 -12   2   2    1.02    0.28
  12   2  -2    1.17    0.24
  12   2  -2    1.43    0.25
 -12   2   2    1.36    0.25
 -12   2   2    1.23    0.23
 -11  -2   2    6.06    0.46
  11  -2  -2    5.90    0.43
  11  -2  -2    6.37    0.49
 -11  -2   2    5.13    0.42
 -11  -2   2    5.36    0.52
  11  -2  -2    5.44    0.48
 -11  -2   2    6.13    0.49
  11   2  -2    6.23    0.45
 -11   2   2    5.53    0.42
  11   2  -2    5.93    0.33
 -11   2   2    6.19    0.46
 -11   2   2    6.53    0.53
  11   2  -2    6.18    0.44
 -11   2   2    5.25    0.41
  11   2  -2    6.31    0.47
 -10  -2   2  107.69    3.66
 -10  -2   2  116.41    3.96
  10  -2  -2  111.99    3.94
 -10  -2   2  104.22    4.05
  10  -2  -2  112.40    3.67
  10  -2  -2  109.73    4.01
  10   2  -2  112.06    3.92
 -10   2   2  107.33    3.65
 -10   2   2  105.23    3.81
  10   2  -2  112.31    3.74
 -10   2   2  106.29    4.01
 -10   2   2  101.84    3.89
  10   2  -2  109.64    3.85
  10   2  -2  109.57    3.64
  -9  -2   2   13.05    0.66
   9  -2  -2   12.94    0.75
  -9  -2   2   12.36    0.77
   9  -2  -2   11.75    0.69
  -9  -2   2   13.54    0.73
   9  -2  -2   12.43    0.65
   9   2  -2   12.88    0.64
  -9   2   2   14.10    0.71
   9   2  -2   13.95    0.54
  -9   2   2   13.08    0.67
   9   2  -2   13.35    0.70
  -9   2   2   13.57    0.66
   9   2  -2   14.99    0.72
  -8  -2   2    6.10    0.38
   8  -2  -2    4.81    0.38
  -8  -2   2    4.98    0.44
   8  -2  -2    5.98    0.44
   8  -2  -2    6.04    0.37
  -8  -2   2    5.45    0.41
  -8   2   2    4.95    0.37
  -8   2   2    5.36    0.39
  -8   2   2    5.30    0.42
   8   2  -2    5.93    0.37
   8   2  -2    6.05    0.41
  -8   2   2    4.61    0.35
   7  -2  -2   33.01    1.42
   7  -2  -2   34.21    1.37
  -7  -2   2   32.75    1.44
  -7  -2   2   33.13    1.37
  -7  -2   2   36.19    1.27
   7  -2  -2   34.13    1.27
  -7   2   2   32.69    1.26
  -7   2   2   34.61    1.36
   7   2  -2   34.79    1.25
   7   2  -2   33.78    1.36
  -7   2   2   33.27    1.33
  -7   2   2   33.34    1.41
   6  -2  -2  182.25    6.34
  -6  -2   2  179.56    6.35
  -6  -2   2  174.92    6.20
   6  -2  -2  189.35    5.79
   6  -2  -2  177.06    6.21
   6   2  -2  182.87    6.14
   6   2  -2  186.52    5.77
  -6   2   2  181.19    6.12
  -6   2   2  183.80    6.31
  -6   2   2  188.13    5.79
   5  -2  -2   62.83    2.06
   5  -2  -2   58.51    2.21
  -5  -2   2   63.16    2.21
  -5  -2   2   58.59    2.30
   5  -2  -2   64.27    2.31
  -5   2   2   60.11    2.26
  -5   2   2   60.80    2.20
  -5   2   2   64.03    2.07
   5   2  -2   62.01    2.22
   5   2  -2   58.44    2.02
   4  -2  -2   26.86    1.07
  -4  -2   2   28.46    1.06
   4  -2  -2   26.43    1.13
  -4   2   2   27.84    1.11
  -4   2   2   26.77    1.08
   4   2  -2   25.84    1.09
   4   2  -2   26.92    0.96
  -4   2   2   27.25    1.00
   3  -2  -2   12.54    0.58
   3  -2  -2   10.89    0.60
  -3  -2   2   11.63    0.54
  -3  -2   2   12.67    0.63
  -3   2   2   12.90    0.60
  -3   2   2   13.16    0.60
   3   2  -2   13.41    0.50
   3   2  -2   11.72    0.59
  -3   2   2   13.90    0.55
   2  -2  -2   63.43    2.29
  -2  -2   2   62.82    2.19
  -2  -2   2   63.38    2.18
   2  -2  -2   63.40    2.23
  -2  -2   2   63.27    2.30
   2   2  -2   63.97    2.02
  -2   2   2   66.28    2.27
   2   2  -2   61.98    2.23
  -2   2   2   59.13    2.22
  -2   2   2   61.73    2.07
   1  -2  -2  191.11    6.26
  -1  -2   2  192.43    6.31
  -1  -2   2  193.78    6.39
   1  -2  -2  182.99    6.36
  -1  -2   2  191.31    6.21
  -1   2   2  185.35    6.21
  -1   2   2  176.72    6.33
   1   2  -2  190.02    5.78
  -1   2   2  184.92    5.83
   1   2  -2  183.68    5.77
   1   2  -2  188.61    6.21
   1   2  -2  182.12    6.36
   0  -2  -2   71.83    2.63
   0  -2   2   75.22    2.52
   0  -2  -2   71.54    2.58
   0  -2  -2   75.53    2.63
   0  -2   2   77.61    2.62
   0   2   2   74.02    2.59
   0   2  -2   73.38    2.58
   0   2  -2   74.03    2.65
   0   2   2   80.28    2.64
   0   2  -2   73.21    2.33
   0   2   2   72.02    2.40
   0   2  -2   74.13    2.33
  -1  -2  -2   12.15    0.59
   1  -2   2   12.00    0.58
  -1  -2  -2   12.32    0.56
   1  -2   2   12.95    0.50
  -1  -2  -2   12.96    0.56
  -1   2  -2   12.79    0.57
  -1   2  -2   12.86    0.44
  -1   2  -2   12.72    0.44
   1   2   2   12.34    0.58
  -1   2  -2   12.47    0.60
   1   2   2   12.39    0.51
  -2  -2  -2   19.07    0.81
   2  -2   2   17.34    0.69
  -2  -2  -2   17.53    0.69
   2  -2   2   17.48    0.79
  -2  -2  -2   19.11    0.77
  -2  -2  -2   18.40    0.74
  -2   2  -2   18.73    0.76
   2   2   2   16.84    0.76
   2   2   2   19.51    0.71
  -2   2  -2   18.05    0.80
  -2   2  -2   18.09    0.62
  -2   2  -2   18.07    0.63
  -3  -2  -2    0.08    0.07
   3  -2   2    0.22    0.12
  -3  -2  -2    0.15    0.12
   3  -2   2    0.22    0.08
  -3  -2  -2    0.06    0.08
  -3  -2  -2    0.20    0.11
   3   2   2    0.04    0.09
   3   2   2    0.19    0.09
  -3   2  -2    0.03    0.08
  -3   2  -2    0.08    0.05
  -3   2  -2    0.07    0.06
  -3   2  -2    0.29    0.13
  -4  -2  -2  306.31   10.90
  -4  -2  -2  341.67   10.02
  -4  -2  -2  312.18   10.74
  -4  -2  -2  336.89   10.80
   4  -2   2  319.76   10.91
   4  -2   2  328.39   10.69
  -4   2  -2  327.37   10.55
  -4   2  -2  331.39    9.95
   4   2   2  319.91   10.73
   4   2   2  311.54   10.58
   4   2   2  311.98   10.01
  -4   2  -2  320.68   10.90
   5  -2   2   19.03    0.91
   5  -2   2   18.50    0.81
  -5  -2  -2   20.19    0.79
  -5  -2  -2   20.19    0.92
   5   2   2   19.20    0.83
  -5   2  -2   21.18    0.81
  -5   2  -2   20.06    0.92
  -5   2  -2   19.01    0.74
   5   2   2   19.37    0.79
  -6  -2  -2  114.51    4.39
   6  -2   2  128.42    4.42
   6  -2   2  121.64    4.25
  -6  -2  -2  113.19    4.29
  -6  -2  -2  125.02    4.23
  -6  -2  -2  123.99    4.00
  -6   2  -2  127.15    4.16
   6   2   2  119.39    4.19
  -6   2  -2  124.88    4.40
   6   2   2  131.39    4.30
  -6   2  -2  128.97    3.95
   6   2   2  121.23    3.99
  -7  -2  -2  126.80    4.07
  -7  -2  -2  130.22    4.29
  -7  -2  -2  124.58    4.38
   7  -2   2  114.87    4.45
   7  -2   2  128.10    4.33
  -7  -2  -2  128.57    4.50
  -7   2  -2  120.62    4.46
  -7   2  -2  124.30    4.00
  -7   2  -2  127.15    4.21
   7   2   2  122.48    4.06
   7   2   2  124.51    4.36
   7   2   2  121.96    4.25
  -8  -2  -2    3.98    0.32
  -8  -2  -2    3.71    0.27
  -8  -2  -2    3.49    0.37
   8  -2   2    4.08    0.38
   8  -2   2    3.34    0.32
  -8  -2  -2    4.03    0.36
  -8   2  -2    3.46    0.26
   8   2   2    3.76    0.30
   8   2   2    3.88    0.32
   8   2   2    4.10    0.34
  -8   2  -2    3.86    0.38
  -8   2  -2    3.09    0.27
  -9  -2  -2    2.90    0.32
   9  -2   2    2.53    0.25
  -9  -2  -2    3.44    0.38
  -9  -2  -2    2.85    0.28
   9  -2   2    2.62    0.32
  -9  -2  -2    2.95    0.24
   9  -2   2    2.87    0.30
   9   2   2    3.07    0.30
  -9   2  -2    2.58    0.23
   9   2   2    2.92    0.31
   9   2   2    3.04    0.27
  -9   2  -2    2.96    0.27
  -9   2  -2    2.67    0.33
 -10  -2  -2   34.94    1.61
 -10  -2  -2   37.26    1.40
  10  -2   2   32.83    1.55
 -10  -2  -2   34.40    1.40
  10  -2   2   37.63    1.39
  10  -2   2   34.76    1.48
 -10  -2  -2   33.27    1.51
 -10   2  -2   35.07    1.59
  10   2   2   34.90    1.40
  10   2   2   37.25    1.53
  10   2   2   35.85    1.40
 -10   2  -2   35.71    1.35
 -10   2  -2   33.32    1.34
  11  -2   2   33.96    1.49
 -11  -2  -2   33.19    1.38
 -11  -2  -2   32.19    1.51
 -11  -2  -2   37.41    1.44
 -11  -2  -2   35.45    1.64
  11  -2   2   34.68    1.38
  11  -2   2   36.12    1.60
  11   2   2   33.13    1.50
 -11   2  -2   36.38    1.38
 -11   2  -2   34.34    1.34
  11   2   2   33.67    1.39
  11   2   2   35.99    1.42
 -11   2  -2   34.11    1.60
 -12  -2  -2    0.25    0.15
 -12  -2  -2    0.04    0.10
 -12  -2  -2   -0.09    0.13
  12  -2   2    0.14    0.15
 -12  -2  -2    0.30    0.14
  12  -2   2    0.11    0.14
  12   2   2    0.16    0.11
 -12   2  -2    0.12    0.17
 -12   2  -2    0.02    0.11
  12   2   2    0.05    0.11
 -12   2  -2    0.26    0.07
  12   2   2    0.13    0.12
  12   2   2   -0.02    0.12
  13  -2   2    6.53    0.54
  13  -2   2    6.59    0.57
 -13  -2  -2    5.33    0.58
 -13  -2  -2    6.02    0.49
 -13  -2  -2    5.97    0.44
 -13  -2  -2    7.56    0.58
 -13   2  -2    5.28    0.45
 -13   2  -2    5.40    0.55
  13   2   2    6.43    0.45
  13   2   2    5.96    0.48
  14  -2   2   35.76    1.60
 -14  -2  -2   32.67    1.58
  14  -2   2   31.49    1.60
 -14  -2  -2   33.85    1.44
 -14  -2  -2   34.14    1.48
 -14  -2  -2   32.36    1.69
 -14   2  -2   34.25    1.43
  14   2   2   33.43    1.46
 -14   2  -2   32.23    1.67
  14   2   2   36.62    1.44
 -15  -2  -2    3.10    0.38
  15  -2   2    2.19    0.36
 -15  -2  -2    3.41    0.48
  15  -2   2    2.80    0.41
 -15   2  -2    2.85    0.36
  15   2   2    2.98    0.36
 -15   2  -2    3.00    0.45
 -16  -2  -2    3.93    0.56
  16  -2   2    4.11    0.51
  16  -2   2    4.90    0.53
 -16  -2  -2    3.84    0.45
  16   2   2    5.24    0.49
 -16   2  -2    5.12    0.59
 -16   2  -2    3.95    0.43
  17  -2   2   10.95    0.83
 -17  -2  -2   10.55    0.76
 -17  -2  -2   11.73    0.95
  17  -2   2   11.55    0.86
 -17   2  -2    9.76    0.87
 -17   2  -2   10.10    0.72
  17   2   2   12.70    0.80
  18  -2   2   29.84    1.60
  18  -2   2   32.13    1.62
 -18  -2  -2   29.43    1.47
 -18   2  -2   28.79    1.40
 -18   2  -2   30.67    1.72
  18   2   2   29.57    1.44
 -19  -2  -2   50.04    2.47
  19  -2   2   50.00    2.31
  19  -2   2   46.81    2.26
 -19   2  -2   48.13    2.04
 -19   2  -2   47.69    2.40
 -20  -2  -2    4.67    0.65
  20  -2   2    4.87    0.59
 -20   2  -2    3.89    0.49
 -20   2  -2    4.64    0.65
 -21  -2  -2    1.56    0.46
  21  -2   2    2.24    0.47
 -21   2  -2    1.26    0.34
 -21   2  -2    0.82    0.38
 -22  -2  -2    0.27    0.30
 -22   2  -2    0.13    0.27
 -22   2  -2    0.18    0.22
 -23  -2  -2    1.47    0.49
 -23   2  -2    0.44    0.23
 -23   2  -2    1.69    0.44
 -24  -2  -2    8.78    0.98
 -24   2  -2   11.21    0.85
 -24   2  -2    8.46    0.95
 -25  -2  -2    4.61    0.72
 -25   2  -2    4.75    0.58
 -25   2  -2    4.05    0.65
  26   3  -2    0.84    0.27
 -25  -3   2    6.91    0.90
  25   3  -2    6.96    0.69
 -25   3   2    7.74    0.74
 -25   3   2    6.76    0.85
 -24  -3   2   -0.20    0.27
 -24   3   2    1.09    0.41
 -24   3   2    0.27    0.24
  24   3  -2    0.45    0.22
 -23  -3   2    7.50    0.86
  23   3  -2    7.02    0.67
 -23   3   2    7.68    0.70
 -23   3   2    4.70    0.69
 -22  -3   2    1.16    0.46
  22  -3  -2    1.21    0.35
  22   3  -2    1.71    0.39
 -22   3   2    1.30    0.33
 -22   3   2    1.00    0.40
  21  -3  -2    0.46    0.27
 -21  -3   2    1.50    0.47
 -21   3   2    1.10    0.39
 -21   3   2    1.88    0.38
  21   3  -2    1.08    0.32
 -20  -3   2    2.22    0.54
  20  -3  -2    1.43    0.40
 -20   3   2    1.60    0.48
 -20   3   2    1.12    0.31
  20   3  -2    1.64    0.35
  19  -3  -2   14.26    1.04
 -19  -3   2   13.24    1.10
  19   3  -2   12.91    0.87
 -19   3   2   14.80    0.91
 -19   3   2   14.25    1.09
  18  -3  -2    0.41    0.25
 -18  -3   2    0.57    0.29
  18  -3  -2    0.92    0.31
 -18   3   2    1.03    0.35
  18   3  -2    0.49    0.23
 -18   3   2    0.39    0.21
  17  -3  -2    3.17    0.48
 -17  -3   2    2.97    0.52
  17  -3  -2    2.62    0.43
 -17   3   2    2.62    0.38
  17   3  -2    3.22    0.41
 -17   3   2    2.34    0.48
  16  -3  -2    0.11    0.18
 -16  -3   2    0.16    0.20
 -16  -3   2    0.27    0.20
 -16  -3   2    0.17    0.24
  16  -3  -2    0.58    0.25
 -16   3   2    0.54    0.22
  16   3  -2    0.33    0.18
 -16   3   2    0.37    0.26
  16   3  -2    1.12    0.28
 -15  -3   2   15.71    0.92
  15  -3  -2   16.47    0.98
 -15  -3   2   14.19    0.94
 -15  -3   2   15.94    1.07
  15  -3  -2   13.36    0.95
 -15   3   2   15.07    0.85
  15   3  -2   14.27    0.83
  15   3  -2   15.83    0.91
 -15   3   2   14.35    1.00
 -14  -3   2   18.09    1.17
 -14  -3   2   18.70    1.04
 -14  -3   2   18.76    1.08
  14  -3  -2   18.44    1.07
  14  -3  -2   19.65    1.14
 -14   3   2   20.70    1.17
  14   3  -2   19.81    0.98
 -14   3   2   19.65    0.99
 -14   3   2   19.15    0.98
  14   3  -2   18.98    1.02
  13  -3  -2   13.87    0.87
 -13  -3   2   13.20    0.86
 -13  -3   2   13.62    0.95
  13  -3  -2   15.27    0.94
 -13   3   2   13.70    0.78
  13   3  -2   16.00    0.86
 -13   3   2   14.98    0.80
  13   3  -2   13.87    0.77
 -13   3   2   15.73    0.97
  12  -3  -2    1.04    0.26
 -12  -3   2    0.47    0.23
 -12  -3   2    1.09    0.27
  12  -3  -2    0.94    0.27
  12   3  -2    1.23    0.26
 -12   3   2    1.10    0.24
 -12   3   2    1.00    0.28
 -12   3   2    1.23    0.25
  12   3  -2    0.71    0.20
 -11  -3   2   20.06    1.00
  11  -3  -2   17.69    1.02
  11  -3  -2   17.34    0.95
 -11  -3   2   18.07    1.07
  11   3  -2   17.62    0.94
 -11   3   2   18.17    0.91
 -11   3   2   18.54    1.03
 -11   3   2   18.79    0.89
  11   3  -2   19.12    0.88
 -10  -3   2   54.33    2.29
 -10  -3   2   53.93    2.00
  10  -3  -2   54.25    1.99
  10  -3  -2   52.25    2.14
  10  -3  -2   55.11    2.26
 -10  -3   2   57.60    2.18
 -10   3   2   51.57    2.21
 -10   3   2   54.49    1.99
 -10   3   2   53.35    2.09
  10   3  -2   54.15    2.13
  10   3  -2   53.26    1.96
  -9  -3   2   17.11    0.87
   9  -3  -2   16.12    0.91
  -9  -3   2   14.61    0.90
   9  -3  -2   16.62    0.86
   9  -3  -2   16.30    0.78
  -9   3   2   16.38    0.83
   9   3  -2   16.94    0.86
  -9   3   2   15.23    0.76
   9   3  -2   16.42    0.76
  -9   3   2   18.01    0.93
   8  -3  -2    6.09    0.39
  -8  -3   2    5.47    0.38
  -8  -3   2    4.69    0.46
   8  -3  -2    5.19    0.41
   8  -3  -2    5.64    0.47
  -8  -3   2    6.21    0.45
   8   3  -2    5.55    0.43
  -8   3   2    5.06    0.40
  -8   3   2    4.95    0.43
   8   3  -2    5.15    0.36
  -8   3   2    6.14    0.40
   7  -3  -2    0.09    0.11
   7  -3  -2    0.08    0.12
  -7  -3   2    0.05    0.06
  -7  -3   2    0.19    0.15
   7  -3  -2    0.15    0.09
  -7  -3   2    0.11    0.12
   7   3  -2    0.12    0.09
  -7   3   2    0.01    0.12
  -7   3   2    0.19    0.11
   7   3  -2   -0.13    0.09
  -7   3   2   -0.05    0.08
   6  -3  -2    1.76    0.27
   6  -3  -2    2.08    0.25
   6  -3  -2    2.44    0.23
  -6  -3   2    2.14    0.25
  -6  -3   2    2.11    0.29
   6   3  -2    2.07    0.27
   6   3  -2    2.06    0.20
  -6   3   2    2.21    0.27
  -6   3   2    2.25    0.27
  -6   3   2    2.18    0.23
   5  -3  -2  231.69    8.19
  -5  -3   2  238.25    8.38
   5  -3  -2  239.99    8.37
  -5  -3   2  246.74    8.19
   5  -3  -2  247.79    7.64
  -5  -3   2  252.23    8.14
   5   3  -2  240.35    7.59
  -5   3   2  247.22    8.14
   5   3  -2  249.56    8.15
  -5   3   2  244.31    7.63
  -5   3   2  233.56    8.32
   4  -3  -2   12.96    0.65
  -4  -3   2   13.20    0.55
  -4  -3   2   13.01    0.63
  -4  -3   2   12.97    0.72
   4  -3  -2   14.05    0.72
   4   3  -2   12.59    0.55
  -4   3   2   12.05    0.66
   4   3  -2   13.04    0.68
  -4   3   2   13.58    0.59
  -4   3   2   12.28    0.66
  -3  -3   2   39.94    1.43
  -3  -3   2   37.59    1.58
   3  -3  -2   37.84    1.49
  -3  -3   2   40.19    1.47
   3  -3  -2   36.53    1.55
  -3   3   2   37.32    1.52
  -3   3   2   39.46    1.38
  -3   3   2   36.35    1.53
   3   3  -2   38.76    1.32
   3   3  -2   42.63    1.33
   3   3  -2   38.19    1.53
  -2  -3   2    1.19    0.16
   2  -3  -2    1.11    0.21
   2  -3  -2    1.73    0.21
  -2  -3   2    1.42    0.16
  -2  -3   2    0.86    0.20
   2   3  -2    1.45    0.13
   2   3  -2    1.58    0.22
  -2   3   2    1.55    0.22
   2   3  -2    1.23    0.13
  -2   3   2    1.21    0.16
   2   3  -2    1.27    0.21
  -2   3   2    1.30    0.21
   1  -3  -2   43.20    1.61
   1  -3  -2   41.40    1.67
  -1  -3   2   43.72    1.61
  -1  -3   2   40.93    1.69
  -1  -3   2   42.97    1.55
  -1   3   2   40.69    1.65
  -1   3   2   42.46    1.65
   1   3  -2   41.44    1.64
  -1   3   2   42.49    1.48
   1   3  -2   44.51    1.41
   1   3  -2   43.70    1.69
   1   3  -2   43.54    1.41
   0  -3   2   22.75    1.02
   0  -3  -2   22.94    0.97
   0  -3   2   21.81    0.88
   0  -3  -2   25.10    1.02
   0  -3  -2   22.41    0.94
   0  -3   2   21.16    0.94
   0   3  -2   22.27    0.78
   0   3   2   21.45    0.97
   0   3   2   21.89    0.85
   0   3  -2   22.58    0.78
   0   3   2   21.05    0.97
   1  -3   2   26.60    1.06
  -1  -3  -2   31.93    1.22
   1  -3   2   28.14    1.17
  -1  -3  -2   28.15    1.14
  -1  -3  -2   30.05    1.15
  -1   3  -2   25.53    1.17
   1   3   2   27.01    1.16
  -1   3  -2   28.35    0.95
   1   3   2   28.01    1.18
   1   3   2   28.34    1.04
  -1   3  -2   28.06    0.95
  -1   3  -2   27.15    1.15
  -2  -3  -2    3.67    0.29
  -2  -3  -2    3.54    0.27
   2  -3   2    3.66    0.25
  -2  -3  -2    4.04    0.26
  -2  -3  -2    3.05    0.31
   2  -3   2    3.37    0.30
   2   3   2    3.52    0.31
  -2   3  -2    3.53    0.20
  -2   3  -2    3.53    0.30
  -2   3  -2    3.66    0.32
   2   3   2    3.69    0.26
  -2   3  -2    3.52    0.19
   3  -3   2   83.63    2.89
  -3  -3  -2   82.45    2.93
  -3  -3  -2   79.78    2.74
  -3  -3  -2   79.09    3.04
   3  -3   2   81.87    3.04
  -3  -3  -2   84.52    2.97
  -3   3  -2   83.55    2.65
  -3   3  -2   81.11    2.92
   3   3   2   84.54    2.97
  -3   3  -2   82.25    3.04
   3   3   2   84.83    2.74
  -3   3  -2   86.32    2.65
   4  -3   2  170.13    5.45
  -4  -3  -2  150.32    5.62
  -4  -3  -2  161.44    5.53
  -4  -3  -2  162.78    5.49
  -4  -3  -2  159.77    5.13
   4  -3   2  159.51    5.64
  -4   3  -2  160.35    5.03
   4   3   2  153.71    5.11
  -4   3  -2  159.99    5.43
   4   3   2  165.44    5.48
  -4   3  -2  163.71    5.64
  -4   3  -2  158.88    5.02
  -5  -3  -2  106.18    3.61
  -5  -3  -2  101.90    3.41
   5  -3   2  102.78    3.78
  -5  -3  -2  108.68    3.70
   5  -3   2  105.26    3.61
  -5  -3  -2  100.87    3.79
  -5   3  -2  106.30    3.32
  -5   3  -2  102.27    3.32
  -5   3  -2   98.88    3.59
  -5   3  -2  101.75    3.77
   5   3   2   99.97    3.40
   5   3   2  111.61    3.67
   5   3   2   99.59    3.63
   6  -3   2   26.11    1.26
  -6  -3  -2   28.26    1.29
  -6  -3  -2   28.32    1.09
  -6  -3  -2   28.89    1.12
  -6  -3  -2   26.30    1.19
   6  -3   2   28.28    1.15
  -6   3  -2   27.57    1.03
  -6   3  -2   27.34    1.01
  -6   3  -2   28.95    1.15
   6   3   2   30.68    1.20
  -6   3  -2   26.90    1.25
   6   3   2   27.23    1.10
   6   3   2   26.11    1.17
   7  -3   2    0.06    0.12
  -7  -3  -2    0.36    0.13
  -7  -3  -2    0.34    0.17
   7  -3   2    0.14    0.12
  -7  -3  -2    0.13    0.09
  -7  -3  -2    0.21    0.14
   7   3   2    0.26    0.14
   7   3   2    0.35    0.13
  -7   3  -2    0.46    0.12
   7   3   2    0.05    0.09
  -7   3  -2    0.32    0.13
  -7   3  -2    0.24    0.07
  -7   3  -2    0.19    0.15
   8  -3   2    0.09    0.13
   8  -3   2    0.17    0.12
  -8  -3  -2    0.18    0.12
  -8  -3  -2    0.15    0.15
  -8  -3  -2   -0.08    0.10
  -8  -3  -2   -0.06    0.07
  -8   3  -2    0.15    0.10
   8   3   2    0.07    0.08
   8   3   2    0.02    0.10
   8   3   2   -0.03    0.09
  -8   3  -2    0.39    0.17
  -8   3  -2    0.25    0.12
   9  -3   2    6.79    0.49
  -9  -3  -2    6.71    0.57
  -9  -3  -2    7.10    0.53
  -9  -3  -2    7.33    0.41
   9  -3   2    6.52    0.55
  -9  -3  -2    7.18    0.49
  -9   3  -2    7.32    0.43
  -9   3  -2    7.06    0.57
  -9   3  -2    7.43    0.46
   9   3   2    7.17    0.50
   9   3   2    7.98    0.49
   9   3   2    7.83    0.51
 -10  -3  -2    7.10    0.60
 -10  -3  -2    7.03    0.40
 -10  -3  -2    7.36    0.55
  10  -3   2    7.47    0.53
 -10  -3  -2    6.90    0.49
  10  -3   2    6.17    0.55
  10   3   2    6.88    0.48
 -10   3  -2    6.34    0.43
 -10   3  -2    6.06    0.55
  10   3   2    7.09    0.49
 -10   3  -2    6.89    0.45
  10   3   2    7.12    0.51
 -11  -3  -2    0.68    0.22
 -11  -3  -2    0.75    0.26
  11  -3   2    0.80    0.23
  11  -3   2    0.66    0.24
 -11  -3  -2    0.94    0.23
  11   3   2    0.83    0.21
 -11   3  -2    0.70    0.25
 -11   3  -2    1.05    0.21
 -11   3  -2    0.75    0.18
  11   3   2    0.89    0.22
 -12  -3  -2    1.63    0.33
 -12  -3  -2    0.87    0.24
  12  -3   2    1.48    0.29
 -12  -3  -2    1.53    0.37
  12  -3   2    1.20    0.31
  12   3   2    1.59    0.25
 -12   3  -2    1.58    0.20
  12   3   2    1.92    0.27
 -12   3  -2    1.54    0.24
 -12   3  -2    1.41    0.33
  13  -3   2   16.07    1.02
 -13  -3  -2   17.87    0.91
 -13  -3  -2   15.57    1.04
 -13  -3  -2   16.16    0.96
  13  -3   2   16.96    0.95
 -13   3  -2   15.29    1.01
 -13   3  -2   15.28    0.81
  13   3   2   15.61    0.86
  13   3   2   16.53    0.87
 -14  -3  -2    0.97    0.27
  14  -3   2    0.30    0.21
 -14  -3  -2    0.55    0.28
  14  -3   2    0.63    0.23
 -14  -3  -2    0.88    0.21
  14   3   2    0.56    0.19
 -14   3  -2    0.89    0.24
 -14   3  -2    0.37    0.25
  14   3   2    0.60    0.22
  15  -3   2   53.03    2.39
  15  -3   2   52.88    2.28
 -15  -3  -2   53.72    2.47
  15   3   2   53.16    2.12
 -15   3  -2   52.40    2.04
 -15   3  -2   51.57    2.41
  16  -3   2    0.38    0.23
 -16  -3  -2    0.70    0.31
  16  -3   2    1.03    0.34
 -16   3  -2    0.76    0.23
 -16   3  -2    0.51    0.32
  16   3   2    0.50    0.22
 -17  -3  -2   11.28    0.95
  17  -3   2   13.52    0.91
  17  -3   2   10.99    0.90
  17   3   2   11.38    0.78
 -17   3  -2   11.08    0.72
 -17   3  -2    9.02    0.86
  18  -3   2    2.32    0.47
  18  -3   2    2.11    0.48
 -18  -3  -2    1.86    0.49
 -18   3  -2    1.57    0.43
  18   3   2    1.77    0.37
 -18   3  -2    1.85    0.35
  19  -3   2    5.83    0.66
  19  -3   2    7.48    0.75
 -19  -3  -2    6.90    0.80
  19   3   2    5.95    0.60
 -19   3  -2    6.08    0.72
 -19   3  -2    6.73    0.58
  20  -3   2    1.16    0.36
 -20  -3  -2    0.39    0.35
  20  -3   2    0.76    0.30
 -20   3  -2    0.96    0.29
  20   3   2    1.02    0.30
 -20   3  -2    0.83    0.34
 -21  -3  -2    0.89    0.36
  21  -3   2    0.12    0.26
  21   3   2    0.48    0.23
 -21   3  -2    0.64    0.35
 -21   3  -2    0.47    0.24
  22  -3   2    1.27    0.42
 -22  -3  -2    1.58    0.46
 -22   3  -2    0.81    0.27
 -22   3  -2    0.98    0.36
  23  -3   2   11.73    1.02
 -23  -3  -2    9.53    1.03
 -23   3  -2   11.59    0.85
 -23   3  -2   12.38    1.11
 -24  -3  -2    1.45    0.47
 -24   3  -2    2.78    0.43
 -24   3  -2    2.38    0.60
 -25   3  -2    5.37    0.56
 -25   3  -2    5.10    0.71
  25   4  -2    0.19    0.21
 -25   4   2   -0.10    0.26
 -24  -4   2   25.87    1.80
 -24   4   2   23.47    1.65
 -24   4   2   23.30    1.36
  24   4  -2   24.14    1.39
  23  -4  -2    0.71    0.35
 -23  -4   2    0.63    0.43
 -23   4   2    0.64    0.36
  23   4  -2    0.24    0.22
 -23   4   2    0.58    0.26
  22  -4  -2    0.64    0.34
 -22  -4   2    0.93    0.42
 -22   4   2    0.70    0.30
  22   4  -2    0.35    0.25
 -22   4   2    0.38    0.31
  21  -4  -2    0.79    0.36
 -21  -4   2    0.26    0.30
 -21   4   2    1.04    0.37
  21   4  -2    0.64    0.26
 -21   4   2    0.30    0.23
 -20  -4   2    0.04    0.28
  20  -4  -2    0.33    0.24
  20   4  -2   -0.11    0.16
 -20   4   2   -0.06    0.16
 -20   4   2   -0.06    0.22
 -19  -4   2    2.88    0.62
  19  -4  -2    4.16    0.59
 -19   4   2    2.69    0.55
  19   4  -2    2.94    0.41
 -19   4   2    2.49    0.39
  18  -4  -2    6.61    0.70
  18  -4  -2    5.67    0.62
 -18  -4   2    5.24    0.69
 -18   4   2    7.24    0.60
 -18   4   2    6.40    0.71
  18   4  -2    4.99    0.51
  17  -4  -2    6.20    0.66
 -17  -4   2    5.60    0.54
 -17  -4   2    6.95    0.65
 -17  -4   2    5.87    0.72
  17  -4  -2    5.95    0.63
  17   4  -2    6.31    0.56
 -17   4   2    5.49    0.53
 -17   4   2    6.44    0.68
  17   4  -2    5.42    0.52
  16  -4  -2   13.63    0.93
  16  -4  -2   10.99    0.90
 -16  -4   2   12.12    0.86
 -16  -4   2   12.87    1.02
 -16  -4   2   12.04    0.89
  16   4  -2   12.55    0.77
  16   4  -2   11.94    0.83
 -16   4   2   12.06    0.77
 -16   4   2   10.92    0.91
 -15  -4   2    8.41    0.70
 -15  -4   2    9.18    0.82
  15  -4  -2    9.12    0.72
  15  -4  -2    8.31    0.76
 -15   4   2    7.92    0.59
  15   4  -2    7.96    0.60
  15   4  -2    8.54    0.67
 -15   4   2    7.23    0.70
 -14  -4   2    5.29    0.55
  14  -4  -2    6.68    0.64
  14  -4  -2    6.34    0.59
 -14  -4   2    6.11    0.65
 -14   4   2    5.02    0.47
  14   4  -2    5.31    0.46
  14   4  -2    5.64    0.54
 -14   4   2    6.64    0.53
 -14   4   2    5.73    0.60
 -13  -4   2   30.51    1.54
  13  -4  -2   33.22    1.56
 -13  -4   2   33.78    1.72
  13  -4  -2   32.81    1.66
 -13   4   2   33.90    1.49
 -13   4   2   31.96    1.62
  13   4  -2   30.68    1.51
  13   4  -2   33.29    1.40
 -13   4   2   32.36    1.39
 -12  -4   2    0.96    0.31
  12  -4  -2    0.95    0.27
  12  -4  -2    0.44    0.23
 -12  -4   2    0.74    0.25
 -12   4   2    0.91    0.22
 -12   4   2    0.84    0.24
 -12   4   2    0.51    0.25
  12   4  -2    0.36    0.20
  12   4  -2    1.15    0.25
  11  -4  -2    3.36    0.43
 -11  -4   2    3.54    0.46
  11  -4  -2    2.57    0.35
 -11  -4   2    2.92    0.37
  11   4  -2    3.36    0.33
 -11   4   2    2.99    0.32
 -11   4   2    3.00    0.41
 -11   4   2    2.83    0.35
  11   4  -2    2.72    0.37
 -10  -4   2    2.46    0.37
 -10  -4   2    2.26    0.33
  10  -4  -2    1.97    0.34
  10  -4  -2    2.15    0.32
  10   4  -2    1.85    0.25
 -10   4   2    2.03    0.30
 -10   4   2    2.01    0.27
  10   4  -2    2.07    0.31
 -10   4   2    1.90    0.32
   9  -4  -2    2.73    0.32
  -9  -4   2    2.39    0.37
  -9  -4   2    2.33    0.31
   9  -4  -2    2.18    0.34
   9   4  -2    2.20    0.32
   9   4  -2    2.35    0.26
  -9   4   2    2.46    0.31
  -9   4   2    1.58    0.32
  -9   4   2    2.54    0.28
  -8  -4   2   24.86    1.29
   8  -4  -2   23.95    1.15
  -8  -4   2   22.09    1.13
   8  -4  -2   26.58    1.29
   8   4  -2   25.25    1.20
  -8   4   2   26.05    1.06
   8   4  -2   25.60    1.03
  -8   4   2   23.88    1.21
  -8   4   2   26.08    1.18
  -7  -4   2   14.10    0.56
   7  -4  -2   13.58    0.67
  -7  -4   2   13.06    0.73
  -7  -4   2   12.81    0.83
   7  -4  -2   12.65    0.73
   7  -4  -2   13.38    0.82
  -7   4   2   13.94    0.77
   7   4  -2   12.98    0.77
   7   4  -2   13.30    0.64
  -7   4   2   14.25    0.81
  -7   4   2   14.33    0.68
   6  -4  -2   15.78    0.79
   6  -4  -2   14.07    0.84
  -6  -4   2   16.29    0.64
   6  -4  -2   15.12    0.71
  -6  -4   2   15.01    0.77
  -6  -4   2   13.11    0.84
  -6   4   2   14.61    0.69
   6   4  -2   13.88    0.81
  -6   4   2   14.19    0.79
  -6   4   2   15.38    0.83
   6   4  -2   14.48    0.66
   5  -4  -2   68.53    2.66
  -5  -4   2   68.84    2.40
  -5  -4   2   66.17    2.51
  -5  -4   2   68.60    2.68
   5  -4  -2   70.89    2.35
   5  -4  -2   63.56    2.51
   5   4  -2   67.25    2.26
   5   4  -2   68.14    2.58
  -5   4   2   65.84    2.31
  -5   4   2   67.61    2.55
  -5   4   2   67.35    2.61
   5   4  -2   67.90    2.27
   4  -4  -2  128.60    4.51
  -4  -4   2  121.36    4.33
  -4  -4   2  116.29    4.50
   4  -4  -2  119.77    4.35
  -4  -4   2  125.48    4.29
  -4   4   2  122.66    4.37
   4   4  -2  127.28    3.97
   4   4  -2  123.71    4.38
  -4   4   2  123.68    4.02
  -4   4   2  124.25    4.46
   4   4  -2  128.29    3.97
   3  -4  -2   10.35    0.57
  -3  -4   2    8.06    0.60
  -3  -4   2   10.13    0.51
   3  -4  -2    9.60    0.61
  -3  -4   2    8.75    0.52
   3   4  -2   10.05    0.45
  -3   4   2    9.30    0.59
   3   4  -2    9.22    0.60
   3   4  -2    9.98    0.44
  -3   4   2    9.47    0.60
  -3   4   2    9.36    0.49
  -2  -4   2   14.57    0.82
   2  -4  -2   14.39    0.73
   2  -4  -2   15.98    0.82
  -2  -4   2   14.56    0.70
  -2  -4   2   15.30    0.72
   2   4  -2   15.38    0.60
   2   4  -2   15.91    0.83
  -2   4   2   17.54    0.84
   2   4  -2   13.69    0.78
  -2   4   2   15.11    0.80
   2   4  -2   14.65    0.60
  -2   4   2   14.23    0.66
   1  -4  -2   29.76    1.31
  -1  -4   2   29.31    1.23
  -1  -4   2   30.85    1.19
   1  -4  -2   31.67    1.25
   1  -4  -2   31.86    1.31
  -1  -4   2   29.99    1.35
   1   4  -2   28.49    1.04
   1   4  -2   29.91    1.04
  -1   4   2   28.60    1.11
   1   4  -2   26.65    1.29
  -1   4   2   28.43    1.29
  -1   4   2   28.15    1.28
   1   4  -2   29.73    1.29
   0  -4  -2    3.91    0.37
   0  -4   2    3.81    0.29
   0  -4  -2    3.44    0.32
   0  -4  -2    3.99    0.34
   0  -4   2    3.87    0.33
   0  -4   2    4.34    0.39
   0   4   2    3.60    0.35
   0   4  -2    4.25    0.38
   0   4  -2    4.07    0.23
   0   4   2    3.81    0.36
   0   4  -2    3.60    0.23
   0   4   2    3.80    0.28
   0   4  -2    3.99    0.37
  -1  -4  -2    0.55    0.19
   1  -4   2    0.60    0.17
   1  -4   2    0.44    0.13
  -1  -4  -2    0.79    0.18
  -1  -4  -2    0.57    0.16
   1   4   2    0.47    0.13
  -1   4  -2    0.66    0.10
   1   4   2    0.60    0.18
  -1   4  -2    0.35    0.16
  -1   4  -2    0.61    0.10
  -1   4  -2    0.72    0.19
   1   4   2    0.33    0.16
  -2  -4  -2    1.50    0.18
   2  -4   2    1.39    0.23
   2  -4   2    1.45    0.19
  -2  -4  -2    1.56    0.21
  -2  -4  -2    1.51    0.28
  -2  -4  -2    1.43    0.22
  -2   4  -2    1.32    0.14
  -2   4  -2    1.55    0.25
  -2   4  -2    1.45    0.23
   2   4   2    1.87    0.26
   2   4   2    1.11    0.18
  -2   4  -2    1.39    0.13
  -3  -4  -2    2.42    0.31
   3  -4   2    3.07    0.27
  -3  -4  -2    3.46    0.28
   3  -4   2    3.01    0.33
  -3  -4  -2    3.02    0.31
  -3  -4  -2    3.24    0.29
  -3   4  -2    3.18    0.21
  -3   4  -2    3.26    0.33
  -3   4  -2    3.28    0.21
   3   4   2    3.54    0.28
   3   4   2    4.02    0.37
  -3   4  -2    3.46    0.35
   4  -4   2   28.08    1.32
  -4  -4  -2   27.57    1.33
  -4  -4  -2   28.55    1.26
  -4  -4  -2   30.47    1.17
  -4  -4  -2   30.02    1.20
   4  -4   2   28.25    1.18
   4   4   2   28.98    1.14
  -4   4  -2   29.83    1.34
  -4   4  -2   29.36    1.26
  -4   4  -2   28.34    1.04
   4   4   2   28.62    1.28
  -4   4  -2   29.46    1.04
  -5  -4  -2    1.66    0.22
  -5  -4  -2    1.61    0.20
  -5  -4  -2    1.39    0.29
  -5  -4  -2    1.73    0.25
   5  -4   2    1.67    0.28
   5  -4   2    1.52    0.21
  -5   4  -2    1.54    0.15
  -5   4  -2    1.67    0.24
   5   4   2    1.24    0.26
   5   4   2    1.58    0.22
  -5   4  -2    1.43    0.28
  -5   4  -2    1.37    0.16
   6  -4   2   10.02    0.57
  -6  -4  -2    9.32    0.61
   6  -4   2    9.56    0.68
  -6  -4  -2   10.02    0.52
  -6  -4  -2    9.98    0.56
  -6  -4  -2    9.65    0.68
   6   4   2    9.72    0.63
   6   4   2   10.76    0.56
  -6   4  -2    9.67    0.47
  -6   4  -2    9.63    0.46
  -6   4  -2    9.93    0.67
  -6   4  -2    9.71    0.60
   7  -4   2   14.12    0.86
  -7  -4  -2   14.60    0.67
   7  -4   2   13.59    0.73
  -7  -4  -2   14.74    0.88
  -7  -4  -2   14.18    0.72
  -7  -4  -2   13.87    0.79
  -7   4  -2   13.88    0.63
  -7   4  -2   14.54    0.62
   7   4   2   13.65    0.78
  -7   4  -2   13.95    0.75
   7   4   2   15.04    0.72
  -7   4  -2   12.71    0.82
   8  -4   2   12.96    0.74
  -8  -4  -2   13.74    0.87
   8  -4   2   12.92    0.85
  -8  -4  -2   13.81    0.81
  -8  -4  -2   14.79    0.66
   8   4   2   14.16    0.72
  -8   4  -2   13.37    0.85
   8   4   2   14.74    0.81
  -8   4  -2   14.92    0.77
  -8   4  -2   13.93    0.64
  -9  -4  -2    0.93    0.21
  -9  -4  -2    0.89    0.25
   9  -4   2    1.06    0.29
   9  -4   2    0.88    0.22
  -9  -4  -2    1.17    0.31
  -9   4  -2    1.16    0.20
   9   4   2    1.11    0.26
   9   4   2    1.11    0.24
  -9   4  -2    0.69    0.25
 -10  -4  -2    2.18    0.32
  10  -4   2    1.97    0.30
 -10  -4  -2    1.58    0.38
  10  -4   2    1.63    0.36
  10   4   2    2.32    0.32
  10   4   2    1.94    0.27
 -10   4  -2    2.29    0.26
 -10   4  -2    1.97    0.33
 -10   4  -2    1.90    0.26
  11  -4   2    2.83    0.36
 -11  -4  -2    2.00    0.35
 -11  -4  -2    3.04    0.43
  11  -4   2    2.80    0.41
  11   4   2    2.54    0.33
 -11   4  -2    3.03    0.30
 -11   4  -2    2.52    0.40
 -11   4  -2    3.29    0.33
  11   4   2    2.44    0.31
  12  -4   2    4.38    0.45
  12  -4   2    5.08    0.55
 -12  -4  -2    4.47    0.54
 -12  -4  -2    5.01    0.52
  12   4   2    3.60    0.40
  12   4   2    4.65    0.45
 -12   4  -2    5.12    0.55
 -12   4  -2    4.64    0.39
 -12   4  -2    5.11    0.40
 -13  -4  -2   11.32    0.89
  13  -4   2   11.84    0.89
  13  -4   2   13.88    0.83
 -13  -4  -2   11.07    0.81
 -13   4  -2   11.95    0.89
  13   4   2   11.64    0.76
  13   4   2   12.12    0.75
 -13   4  -2   11.97    0.67
 -14  -4  -2   24.42    1.47
 -14  -4  -2   26.52    1.39
  14  -4   2   26.11    1.33
  14  -4   2   26.64    1.48
  14   4   2   25.56    1.27
 -14   4  -2   24.79    1.43
  14   4   2   25.67    1.23
 -14   4  -2   24.31    1.14
  15  -4   2   13.26    0.97
  15  -4   2   11.32    0.83
 -15  -4  -2   11.68    0.95
  15   4   2   10.63    0.74
 -15   4  -2   12.02    0.93
 -15   4  -2   12.23    0.72
 -16  -4  -2    0.34    0.27
  16  -4   2    0.42    0.24
  16  -4   2    0.50    0.27
 -16   4  -2    0.48    0.21
  16   4   2    0.70    0.25
 -16   4  -2    0.78    0.31
  17  -4   2    7.14    0.67
 -17  -4  -2    5.63    0.71
  17  -4   2    5.86    0.66
 -17   4  -2    7.10    0.56
 -17   4  -2    7.11    0.76
  17   4   2    6.47    0.59
 -18  -4  -2    6.94    0.80
  18  -4   2    7.79    0.78
  18  -4   2    7.21    0.70
  18   4   2    6.78    0.61
 -18   4  -2    6.59    0.74
 -18   4  -2    6.50    0.56
 -19  -4  -2    5.16    0.71
  19  -4   2    6.71    0.69
  19  -4   2    5.80    0.70
  19   4   2    5.60    0.57
 -19   4  -2    4.59    0.49
 -19   4  -2    4.92    0.66
  20  -4   2    0.34    0.27
  20  -4   2    0.75    0.34
 -20  -4  -2    0.43    0.32
  20   4   2    0.50    0.25
 -20   4  -2    0.28    0.20
 -20   4  -2    0.77    0.32
 -21  -4  -2    0.69    0.34
  21  -4   2    0.70    0.32
 -21   4  -2    1.06    0.28
  21   4   2    0.93    0.30
 -21   4  -2    0.43    0.29
  22  -4   2    0.72    0.34
 -22  -4  -2    0.95    0.37
 -22   4  -2    0.47    0.32
 -22   4  -2   -0.09    0.16
  22   4   2    0.01    0.18
  23  -4   2    7.59    0.85
 -23  -4  -2    6.45    0.85
 -23   4  -2    7.91    0.68
  23   4   2    7.09    0.67
 -23   4  -2    8.54    0.94
  24  -4   2   19.40    1.39
 -24   4  -2   14.86    1.31
 -24   4  -2   16.21    1.03
  24  -5  -2    0.27    0.34
 -24   5   2    0.06    0.26
  23  -5  -2    5.91    0.75
 -23  -5   2    4.09    0.70
  23   5  -2    5.17    0.57
 -23   5   2    4.17    0.69
 -23   5   2    3.86    0.51
 -22  -5   2   10.03    1.04
  22  -5  -2   12.26    1.09
 -22   5   2    9.92    0.80
 -22   5   2    9.17    0.96
  22   5  -2   11.32    0.83
  21  -5  -2    2.97    0.63
 -21  -5   2    2.05    0.56
 -21   5   2    2.05    0.52
 -21   5   2    1.81    0.38
  21   5  -2    2.29    0.42
  20  -5  -2    0.78    0.39
 -20  -5   2    0.50    0.36
  20   5  -2    0.83    0.27
 -20   5   2    0.72    0.26
 -20   5   2    0.69    0.32
  19  -5  -2    0.98    0.38
 -19  -5   2    1.02    0.42
 -19   5   2    0.80    0.27
  19   5  -2    0.19    0.18
 -19   5   2    1.24    0.42
  18  -5  -2   13.03    1.00
 -18  -5   2   16.41    1.24
  18  -5  -2   13.52    1.09
 -18   5   2   14.72    1.13
  18   5  -2   13.18    0.87
 -18   5   2   14.38    0.89
 -17  -5   2   17.90    1.30
 -17  -5   2   17.75    1.15
  17  -5  -2   15.97    1.10
  17  -5  -2   16.12    1.20
  17   5  -2   16.00    0.95
  17   5  -2   16.74    1.07
 -17   5   2   17.95    0.99
 -17   5   2   16.57    1.18
  16  -5  -2    3.45    0.51
 -16  -5   2    3.92    0.52
  16  -5  -2    3.76    0.55
 -16  -5   2    3.05    0.61
 -16   5   2    3.46    0.41
 -16   5   2    3.20    0.52
  16   5  -2    2.74    0.38
  16   5  -2    3.40    0.47
 -15  -5   2    4.78    0.57
  15  -5  -2    4.88    0.60
  15  -5  -2    5.54    0.58
 -15  -5   2    4.99    0.64
 -15   5   2    4.97    0.61
  15   5  -2    3.90    0.50
 -15   5   2    4.96    0.47
  15   5  -2    5.43    0.47
  14  -5  -2   -0.14    0.18
 -14  -5   2   -0.46    0.17
  14  -5  -2    0.09    0.20
 -14  -5   2   -0.04    0.19
  14   5  -2    0.25    0.20
 -14   5   2    0.15    0.16
  14   5  -2   -0.08    0.14
 -14   5   2    0.04    0.20
 -14   5   2    0.12    0.17
 -13  -5   2    0.37    0.24
  13  -5  -2    0.53    0.24
  13  -5  -2    0.41    0.27
 -13  -5   2    0.29    0.24
 -13   5   2    0.27    0.22
  13   5  -2    0.59    0.25
  13   5  -2    0.70    0.22
 -13   5   2    0.35    0.19
 -13   5   2    0.24    0.20
  12  -5  -2   41.64    1.81
 -12  -5   2   39.29    1.82
  12  -5  -2   37.76    1.91
 -12  -5   2   38.05    1.93
 -12   5   2   37.05    1.84
  12   5  -2   39.62    1.81
 -12   5   2   38.84    1.58
 -12   5   2   39.54    1.75
  12   5  -2   37.06    1.56
 -11  -5   2    1.75    0.40
  11  -5  -2    2.42    0.38
  11  -5  -2    2.02    0.41
 -11  -5   2    2.50    0.38
  11   5  -2    1.89    0.38
 -11   5   2    1.51    0.36
  11   5  -2    2.09    0.28
 -11   5   2    1.63    0.33
 -11   5   2    1.87    0.27
 -10  -5   2    1.45    0.31
 -10  -5   2    1.49    0.38
  10  -5  -2    1.60    0.37
  10  -5  -2    1.28    0.31
 -10   5   2    1.15    0.24
 -10   5   2    1.48    0.35
  10   5  -2    1.33    0.25
 -10   5   2    1.14    0.27
  10   5  -2    1.40    0.32
  -9  -5   2   21.79    1.25
   9  -5  -2   18.02    1.06
  -9  -5   2   22.59    1.13
   9  -5  -2   21.74    1.23
  -9   5   2   23.30    1.21
   9   5  -2   20.83    0.94
   9   5  -2   19.75    1.12
  -9   5   2   21.24    0.97
  -9   5   2   22.72    1.13
  -8  -5   2   22.76    1.16
   8  -5  -2   26.73    1.35
  -8  -5   2   25.73    1.35
   8  -5  -2   22.62    1.17
  -8   5   2   23.98    1.22
  -8   5   2   25.90    1.07
   8   5  -2   24.69    1.26
  -8   5   2   23.54    1.25
   8   5  -2   25.02    1.03
   7  -5  -2    3.58    0.44
   7  -5  -2    3.66    0.40
  -7  -5   2    4.00    0.47
  -7  -5   2    3.90    0.39
   7   5  -2    3.58    0.42
  -7   5   2    3.35    0.32
   7   5  -2    3.53    0.31
  -7   5   2    3.10    0.39
  -7   5   2    3.91    0.44
  -6  -5   2    9.87    0.65
   6  -5  -2   10.61    0.67
  -6  -5   2   11.47    0.79
   6  -5  -2   10.44    0.74
  -6   5   2   10.96    0.74
   6   5  -2   10.44    0.73
   6   5  -2   11.28    0.56
  -6   5   2   11.92    0.73
  -6   5   2   11.49    0.60
   5  -5  -2   30.53    1.48
  -5  -5   2   29.23    1.35
  -5  -5   2   32.72    1.27
  -5  -5   2   29.21    1.49
   5  -5  -2   29.71    1.36
  -5   5   2   31.57    1.46
   5   5  -2   32.83    1.19
  -5   5   2   30.24    1.43
   5   5  -2   34.09    1.49
  -5   5   2   31.39    1.23
  -4  -5   2    6.73    0.58
   4  -5  -2    6.20    0.53
  -4  -5   2    7.12    0.44
  -4  -5   2    6.90    0.48
   4  -5  -2    6.42    0.49
  -4   5   2    6.42    0.52
   4   5  -2    5.83    0.52
  -4   5   2    6.91    0.55
  -4   5   2    6.70    0.42
   4   5  -2    6.44    0.38
   3  -5  -2   68.12    2.68
   3  -5  -2   65.07    2.55
  -3  -5   2   67.99    2.74
  -3  -5   2   69.26    2.53
  -3  -5   2   68.44    2.53
  -3   5   2   66.14    2.33
   3   5  -2   66.08    2.63
   3   5  -2   66.85    2.26
   3   5  -2   71.01    2.26
  -3   5   2   64.51    2.65
  -3   5   2   68.20    2.64
   2  -5  -2    8.24    0.55
  -2  -5   2    7.79    0.51
   2  -5  -2    8.02    0.60
  -2  -5   2    8.48    0.63
  -2  -5   2    7.69    0.50
   2  -5  -2    7.98    0.58
  -2   5   2    7.87    0.46
  -2   5   2    7.46    0.58
   2   5  -2    7.87    0.40
   2   5  -2    8.14    0.60
  -2   5   2    7.88    0.59
   2   5  -2    8.50    0.40
   2   5  -2    7.87    0.59
   1  -5  -2    0.59    0.18
  -1  -5   2    0.57    0.18
  -1  -5   2    0.72    0.24
   1  -5  -2    1.03    0.24
  -1  -5   2    0.67    0.17
   1  -5  -2    0.62    0.23
   1   5  -2    0.81    0.24
  -1   5   2    0.57    0.21
  -1   5   2    0.67    0.21
   1   5  -2    0.66    0.12
   1   5  -2    0.61    0.13
   1   5  -2    0.63    0.21
  -1   5   2    0.67    0.16
   0  -5   2   21.72    0.94
   0  -5  -2   19.81    1.01
   0  -5   2   20.67    1.10
   0  -5   2   21.45    1.01
   0  -5  -2   19.46    1.06
   0  -5  -2   19.87    0.97
   0   5  -2   17.85    1.03
   0   5   2   19.13    1.04
   0   5  -2   19.92    0.77
   0   5   2   20.23    0.86
   0   5  -2   21.06    0.77
   0   5   2   20.83    1.06
   0   5  -2   18.80    1.02
   1  -5   2    1.07    0.27
  -1  -5  -2    1.01    0.26
  -1  -5  -2    1.54    0.25
  -1  -5  -2    0.81    0.20
   1  -5   2    0.92    0.19
   1  -5   2    0.76    0.21
  -1   5  -2    1.15    0.13
   1   5   2    1.05    0.25
  -1   5  -2    1.16    0.25
  -1   5  -2    1.02    0.14
   1   5   2    0.97    0.26
  -1   5  -2    1.43    0.29
   1   5   2    1.38    0.20
  -2  -5  -2    4.40    0.40
  -2  -5  -2    3.85    0.37
   2  -5   2    4.35    0.42
   2  -5   2    4.25    0.35
  -2  -5  -2    3.38    0.41
   2   5   2    4.01    0.42
  -2   5  -2    3.86    0.40
   2   5   2    4.49    0.34
  -2   5  -2    3.94    0.25
  -2   5  -2    3.66    0.41
  -2   5  -2    4.21    0.25
  -3  -5  -2   -0.13    0.12
  -3  -5  -2    0.00    0.11
  -3  -5  -2    0.01    0.13
   3  -5   2    0.07    0.12
   3  -5   2    0.10    0.15
  -3   5  -2    0.09    0.15
   3   5   2    0.01    0.13
  -3   5  -2    0.39    0.17
  -3   5  -2    0.03    0.06
  -3   5  -2    0.12    0.08
   3   5   2   -0.03    0.10
   4  -5   2   18.48    1.00
   4  -5   2   17.06    0.85
  -4  -5  -2   18.22    0.94
  -4  -5  -2   17.65    0.86
  -4  -5  -2   16.08    0.98
   4   5   2   18.82    0.99
  -4   5  -2   18.46    0.96
  -4   5  -2   16.51    0.69
  -4   5  -2   17.91    0.70
  -4   5  -2   17.13    0.98
   4   5   2   17.93    0.81
  -5  -5  -2   27.27    1.16
  -5  -5  -2   25.95    1.34
   5  -5   2   26.27    1.32
   5  -5   2   24.45    1.15
  -5  -5  -2   27.11    1.25
  -5   5  -2   25.83    1.24
  -5   5  -2   25.89    0.98
  -5   5  -2   26.57    0.99
   5   5   2   25.94    1.28
   5   5   2   28.07    1.12
  -5   5  -2   26.12    1.32
  -6  -5  -2   43.66    1.91
   6  -5   2   41.12    1.69
  -6  -5  -2   42.05    1.78
   6  -5   2   40.68    1.86
  -6  -5  -2   43.44    1.65
   6   5   2   40.21    1.58
  -6   5  -2   39.70    1.46
  -6   5  -2   41.33    1.75
  -6   5  -2   40.29    1.84
   6   5   2   40.78    1.79
  -7  -5  -2    0.08    0.14
  -7  -5  -2    0.21    0.20
   7  -5   2   -0.01    0.14
   7  -5   2    0.06    0.13
   7   5   2   -0.01    0.11
  -7   5  -2    0.04    0.15
   7   5   2    0.06    0.13
  -7   5  -2    0.25    0.11
  -7   5  -2    0.20    0.15
  -8  -5  -2    4.40    0.52
  -8  -5  -2    4.17    0.44
   8  -5   2    4.02    0.48
   8  -5   2    4.93    0.43
   8   5   2    5.16    0.49
  -8   5  -2    5.09    0.34
   8   5   2    4.90    0.40
  -8   5  -2    4.27    0.42
  -8   5  -2    4.38    0.49
   9  -5   2   10.29    0.69
  -9  -5  -2   11.86    0.78
  -9  -5  -2   10.82    0.83
   9  -5   2   11.80    0.84
  -9   5  -2   11.24    0.57
   9   5   2   11.48    0.76
  -9   5  -2   11.79    0.72
  -9   5  -2   10.99    0.81
   9   5   2   10.91    0.65
  10  -5   2    3.97    0.50
 -10  -5  -2    4.13    0.51
 -10  -5  -2    4.25    0.48
  10  -5   2    3.97    0.43
 -10   5  -2    4.05    0.41
  10   5   2    4.45    0.46
 -10   5  -2    3.19    0.47
  10   5   2    4.13    0.39
 -10   5  -2    3.69    0.32
  11  -5   2   23.23    1.36
 -11  -5  -2   23.90    1.40
  11  -5   2   26.64    1.26
 -11  -5  -2   23.93    1.29
 -11   5  -2   23.83    1.04
 -11   5  -2   23.98    1.36
 -11   5  -2   23.96    1.19
  11   5   2   25.71    1.16
  11   5   2   23.77    1.25
  12  -5   2   52.73    2.25
  12  -5   2   52.14    2.43
 -12  -5  -2   52.47    2.48
 -12  -5  -2   54.82    2.35
 -12   5  -2   53.82    2.18
  12   5   2   53.06    2.26
  12   5   2   54.07    2.09
 -12   5  -2   50.78    2.40
 -12   5  -2   56.56    1.99
  13  -5   2    0.15    0.18
 -13  -5  -2    0.77    0.34
 -13  -5  -2    0.81    0.28
  13  -5   2    0.70    0.30
  13   5   2    0.57    0.24
 -13   5  -2    0.78    0.21
 -13   5  -2    0.18    0.21
  13   5   2    0.54    0.22
  14  -5   2    5.83    0.65
 -14  -5  -2    4.94    0.62
 -14  -5  -2    6.73    0.64
  14  -5   2    5.27    0.55
 -14   5  -2    5.35    0.44
 -14   5  -2    4.98    0.61
  14   5   2    5.03    0.53
  14   5   2    5.49    0.51
  15  -5   2   -0.02    0.18
  15  -5   2   -0.02    0.18
 -15  -5  -2    0.11    0.21
 -15   5  -2   -0.06    0.19
 -15   5  -2    0.24    0.16
  15   5   2   -0.06    0.15
  15   5   2    0.13    0.16
  16  -5   2    7.33    0.68
 -16  -5  -2    5.62    0.72
  16  -5   2    7.93    0.78
 -16   5  -2    6.26    0.51
  16   5   2    6.46    0.58
 -16   5  -2    6.02    0.70
 -17  -5  -2    0.68    0.34
  17  -5   2    0.36    0.25
  17  -5   2    1.05    0.40
 -17   5  -2    0.52    0.29
 -17   5  -2    0.34    0.18
  17   5   2    0.66    0.24
 -18  -5  -2   13.12    1.13
  18  -5   2   14.59    1.13
  18  -5   2   12.44    0.97
  18   5   2   13.46    0.90
 -18   5  -2   12.27    1.06
 -18   5  -2   12.09    0.77
 -19  -5  -2    0.92    0.41
  19  -5   2    0.95    0.37
  19  -5   2    0.75    0.36
 -19   5  -2    0.97    0.26
  19   5   2    1.04    0.32
 -19   5  -2    0.66    0.34
 -20  -5  -2   10.58    1.06
  20  -5   2   10.59    0.98
  20  -5   2   10.93    0.93
  20   5   2    9.16    0.76
 -20   5  -2    9.57    0.97
 -20   5  -2    8.71    0.66
 -21  -5  -2    8.15    0.91
  21  -5   2    6.38    0.79
  21   5   2    7.18    0.66
 -21   5  -2    6.03    0.77
 -21   5  -2    7.28    0.60
  22  -5   2    7.45    0.85
 -22  -5  -2    7.05    0.89
  22   5   2    5.90    0.61
 -22   5  -2    7.28    0.86
 -22   5  -2    6.08    0.56
  23  -5   2    4.60    0.70
  23   5   2    4.87    0.58
 -23   5  -2    5.06    0.72
  24   5   2    0.14    0.18
 -23   6   2   14.27    1.20
  22  -6  -2    5.81    0.76
 -22  -6   2    6.10    0.78
 -22   6   2    6.40    0.81
  22   6  -2    3.75    0.47
  21  -6  -2    6.90    0.86
 -21  -6   2    7.78    0.94
  21   6  -2    6.05    0.62
 -21   6   2    7.74    0.66
 -21   6   2    7.52    0.85
 -20  -6   2    0.25    0.30
  20  -6  -2    0.37    0.28
  20   6  -2    0.59    0.22
 -20   6   2    0.19    0.21
 -20   6   2    0.39    0.29
  19  -6  -2    0.05    0.23
 -19  -6   2   -0.16    0.21
 -19   6   2    0.53    0.31
 -19   6   2    0.30    0.20
  19   6  -2    0.28    0.20
  18  -6  -2    8.65    0.84
  18  -6  -2   10.61    0.99
 -18  -6   2   10.38    1.03
 -18   6   2   10.04    0.93
 -18   6   2    8.27    0.67
  18   6  -2    9.93    0.72
  17  -6  -2    5.66    0.65
 -17  -6   2    5.24    0.72
 -17  -6   2    5.23    0.63
  17  -6  -2    5.33    0.69
 -17   6   2    5.56    0.67
 -17   6   2    4.71    0.49
  17   6  -2    4.41    0.47
  17   6  -2    5.80    0.61
  16  -6  -2   10.77    0.99
 -16  -6   2   12.92    1.12
  16  -6  -2   13.57    1.00
 -16  -6   2   12.38    0.96
 -16   6   2   12.03    1.00
  16   6  -2   13.85    0.99
 -16   6   2   13.47    0.81
  16   6  -2   12.97    0.80
 -15  -6   2    3.54    0.57
  15  -6  -2    3.18    0.49
 -15  -6   2    3.80    0.52
  15  -6  -2    3.00    0.52
  15   6  -2    3.32    0.39
 -15   6   2    2.94    0.52
 -15   6   2    3.42    0.40
  15   6  -2    2.87    0.44
 -14  -6   2    0.73    0.29
  14  -6  -2    0.82    0.32
 -14  -6   2    0.80    0.40
  14  -6  -2    1.61    0.44
 -14   6   2    1.08    0.26
 -14   6   2    0.87    0.31
  14   6  -2    0.87    0.32
  14   6  -2    0.93    0.26
 -13  -6   2    2.09    0.50
  13  -6  -2    2.32    0.44
  13  -6  -2    1.97    0.46
 -13  -6   2    2.51    0.42
 -13   6   2    1.61    0.36
 -13   6   2    2.74    0.45
  13   6  -2    1.92    0.43
  13   6  -2    3.15    0.36
 -13   6   2    2.47    0.33
  12  -6  -2   28.03    1.64
 -12  -6   2   31.56    1.57
 -12  -6   2   31.35    1.72
  12  -6  -2   32.39    1.56
 -12   6   2   29.64    1.61
  12   6  -2   30.20    1.31
 -12   6   2   30.55    1.52
  12   6  -2   28.92    1.55
 -12   6   2   29.01    1.31
 -11  -6   2   13.32    1.02
  11  -6  -2   14.11    1.02
 -11  -6   2   14.34    0.93
  11  -6  -2   12.48    0.87
  11   6  -2   12.84    0.92
 -11   6   2   13.11    0.88
 -11   6   2   12.86    0.94
  11   6  -2   13.10    0.73
 -11   6   2   12.92    0.74
 -10  -6   2    0.59    0.25
  10  -6  -2    0.42    0.22
  10  -6  -2    0.67    0.30
 -10  -6   2    0.12    0.22
 -10   6   2    0.37    0.22
  10   6  -2    0.69    0.27
  10   6  -2    0.67    0.19
 -10   6   2    0.56    0.20
 -10   6   2    0.99    0.33
   9  -6  -2    0.15    0.22
  -9  -6   2    0.24    0.19
  -9  -6   2    0.30    0.26
   9  -6  -2    0.82    0.28
   9   6  -2    0.37    0.16
  -9   6   2    0.14    0.21
  -9   6   2    0.88    0.22
   9   6  -2    0.62    0.27
  -9   6   2    0.19    0.20
   8  -6  -2   30.52    1.50
   8  -6  -2   30.43    1.62
  -8  -6   2   31.60    1.66
  -8  -6   2   33.68    1.52
   8   6  -2   32.14    1.59
   8   6  -2   31.52    1.27
  -8   6   2   31.32    1.59
  -8   6   2   32.30    1.32
  -8   6   2   32.42    1.55
   7  -6  -2    9.26    0.76
  -7  -6   2   11.72    0.74
   7  -6  -2   11.04    0.72
  -7  -6   2    8.92    0.78
  -7   6   2    9.58    0.58
  -7   6   2    9.82    0.73
   7   6  -2   11.42    0.81
  -7   6   2    9.81    0.75
   7   6  -2   10.36    0.56
   6  -6  -2    0.11    0.20
   6  -6  -2   -0.02    0.14
  -6  -6   2   -0.01    0.14
  -6  -6   2   -0.04    0.17
  -6   6   2    0.01    0.14
   6   6  -2    0.07    0.11
  -6   6   2    0.25    0.20
   6   6  -2   -0.06    0.14
  -6   6   2    0.18    0.13
   5  -6  -2    0.71    0.25
  -5  -6   2    0.66    0.22
   5  -6  -2    1.01    0.31
  -5  -6   2    0.52    0.25
  -5   6   2    1.23    0.23
  -5   6   2    0.57    0.23
   5   6  -2    1.05    0.19
  -5   6   2    0.62    0.24
   5   6  -2    1.10    0.31
  -4  -6   2    1.72    0.37
  -4  -6   2    1.62    0.28
   4  -6  -2    1.48    0.29
   4  -6  -2    1.02    0.29
  -4   6   2    1.84    0.37
   4   6  -2    1.54    0.19
   4   6  -2    1.54    0.35
  -4   6   2    1.40    0.22
  -4   6   2    1.24    0.30
   3  -6  -2   12.54    0.86
   3  -6  -2   14.34    0.82
   3  -6  -2   13.99    0.88
  -3  -6   2   13.69    0.93
  -3  -6   2   15.38    0.79
  -3  -6   2   12.85    0.77
   3   6  -2   14.40    0.91
   3   6  -2   14.15    0.63
  -3   6   2   13.73    0.69
  -3   6   2   13.40    0.87
  -3   6   2   13.94    0.88
   2  -6  -2   43.74    1.81
   2  -6  -2   42.49    1.89
  -2  -6   2   39.49    1.94
  -2  -6   2   43.16    1.76
   2  -6  -2   45.36    1.98
  -2  -6   2   43.32    1.79
   2   6  -2   44.91    1.52
   2   6  -2   41.80    1.90
  -2   6   2   41.65    1.59
  -2   6   2   41.60    1.90
  -2   6   2   40.84    1.88
  -1  -6   2    3.42    0.44
   1  -6  -2    3.68    0.42
  -1  -6   2    3.04    0.36
  -1  -6   2    3.79    0.37
   1  -6  -2    3.67    0.39
   1  -6  -2    3.34    0.44
  -1   6   2    3.35    0.31
  -1   6   2    3.64    0.44
   1   6  -2    3.25    0.25
  -1   6   2    2.90    0.40
   1   6  -2    4.21    0.47
   1   6  -2    3.86    0.46
   0  -6   2    2.63    0.32
   0  -6  -2    2.07    0.36
   0  -6  -2    2.12    0.31
   0  -6   2    2.83    0.41
   0  -6   2    2.90    0.35
   0  -6  -2    3.18    0.38
   0   6   2    2.99    0.39
   0   6   2    2.51    0.36
   0   6  -2    2.36    0.35
   0   6   2    2.82    0.28
   0   6  -2    2.34    0.21
   0   6  -2    2.19    0.36
   1  -6   2    6.21    0.49
  -1  -6  -2    7.13    0.62
   1  -6   2    5.68    0.58
   1  -6   2    7.18    0.56
  -1  -6  -2    7.12    0.55
  -1  -6  -2    7.26    0.54
  -1   6  -2    6.38    0.35
  -1   6  -2    6.10    0.57
   1   6   2    7.53    0.62
  -1   6  -2    6.37    0.57
   1   6   2    6.54    0.44
   2  -6   2   36.08    1.65
  -2  -6  -2   36.91    1.59
   2  -6   2   34.08    1.51
  -2  -6  -2   33.46    1.69
   2  -6   2   36.97    1.74
  -2  -6  -2   35.23    1.59
   2   6   2   33.35    1.65
  -2   6  -2   36.08    1.27
   2   6   2   36.13    1.40
  -2   6  -2   36.64    1.66
  -2   6  -2   39.01    1.73
   3  -6   2   25.72    1.34
   3  -6   2   26.11    1.22
  -3  -6  -2   27.26    1.31
  -3  -6  -2   26.68    1.41
  -3  -6  -2   28.43    1.27
  -3   6  -2   24.99    1.32
  -3   6  -2   26.54    1.00
   3   6   2   26.55    1.37
  -3   6  -2   26.65    1.38
   3   6   2   29.44    1.15
  -4  -6  -2   -0.04    0.16
   4  -6   2    0.01    0.15
  -4  -6  -2    0.18    0.14
   4  -6   2    0.06    0.13
  -4  -6  -2    0.06    0.16
   4   6   2    0.10    0.13
   4   6   2    0.09    0.17
  -4   6  -2    0.03    0.13
  -4   6  -2    0.15    0.19
  -4   6  -2   -0.01    0.08
   5  -6   2    2.03    0.35
  -5  -6  -2    1.26    0.29
   5  -6   2    2.54    0.32
  -5  -6  -2    2.20    0.38
  -5   6  -2    2.25    0.20
  -5   6  -2    1.97    0.39
   5   6   2    2.34    0.38
   5   6   2    2.17    0.28
  -5   6  -2    2.28    0.36
   6  -6   2   14.50    0.97
  -6  -6  -2   16.75    1.05
  -6  -6  -2   14.52    0.91
   6  -6   2   16.52    0.88
  -6   6  -2   16.05    0.94
   6   6   2   14.36    0.77
  -6   6  -2   14.54    0.96
   6   6   2   14.61    0.95
  -6   6  -2   15.90    0.67
  -7  -6  -2   10.01    0.79
   7  -6   2    8.36    0.73
   7  -6   2    9.34    0.64
  -7  -6  -2    9.34    0.69
  -7   6  -2    9.63    0.76
  -7   6  -2    9.40    0.69
   7   6   2    9.08    0.71
   7   6   2    8.49    0.57
  -7   6  -2    9.26    0.48
  -8  -6  -2   38.25    1.91
  -8  -6  -2   38.23    1.76
   8  -6   2   36.78    1.85
   8  -6   2   37.10    1.66
  -8   6  -2   38.48    1.73
  -8   6  -2   36.99    1.39
   8   6   2   36.96    1.53
  -8   6  -2   39.30    1.87
   8   6   2   36.96    1.76
  -9  -6  -2   10.53    0.85
   9  -6   2    9.47    0.67
  -9  -6  -2   10.91    0.76
   9  -6   2    9.89    0.82
  -9   6  -2    8.60    0.76
  -9   6  -2    9.16    0.50
   9   6   2    8.69    0.60
  -9   6  -2    8.87    0.69
   9   6   2    8.13    0.70
 -10  -6  -2   10.76    0.81
  10  -6   2   11.27    0.90
 -10  -6  -2   11.48    0.92
  10  -6   2   12.30    0.79
 -10   6  -2   11.43    0.78
  10   6   2   13.03    0.87
 -10   6  -2   11.71    0.60
 -10   6  -2    9.44    0.83
  10   6   2   11.24    0.70
 -11  -6  -2   10.91    0.92
 -11  -6  -2   11.10    0.85
  11  -6   2   11.89    0.79
  11  -6   2   10.97    0.91
  11   6   2   10.09    0.81
 -11   6  -2   11.16    0.89
  11   6   2   11.92    0.73
 -11   6  -2   12.29    0.62
 -11   6  -2   12.48    0.81
 -12  -6  -2   12.14    1.00
  12  -6   2   12.26    0.98
 -12  -6  -2   12.34    0.91
  12  -6   2   12.82    0.85
  12   6   2   12.05    0.89
 -12   6  -2   12.67    0.97
 -12   6  -2   12.56    0.66
  12   6   2   13.60    0.79
 -13  -6  -2    4.01    0.60
  13  -6   2    4.51    0.62
 -13  -6  -2    3.72    0.53
  13  -6   2    3.99    0.50
 -13   6  -2    3.92    0.36
 -13   6  -2    4.34    0.58
  13   6   2    4.61    0.55
  13   6   2    4.13    0.43
  14  -6   2    1.39    0.34
  14  -6   2    0.30    0.26
 -14  -6  -2    0.82    0.35
 -14  -6  -2    1.18    0.33
  14   6   2    1.39    0.32
  14   6   2    1.18    0.35
 -14   6  -2    0.85    0.35
 -14   6  -2    1.06    0.23
 -15  -6  -2   11.34    1.02
  15  -6   2   12.24    1.04
  15  -6   2   13.84    0.95
  15   6   2   12.04    0.81
 -15   6  -2   12.36    1.01
  15   6   2   12.42    0.90
 -15   6  -2   10.93    0.68
  16  -6   2    6.31    0.67
  16  -6   2    6.83    0.78
 -16  -6  -2    8.65    0.89
 -16   6  -2    8.58    0.85
  16   6   2    6.51    0.58
 -16   6  -2    7.46    0.54
  17  -6   2    0.10    0.22
 -17  -6  -2    0.00    0.26
  17  -6   2   -0.08    0.20
  17   6   2   -0.17    0.16
 -17   6  -2   -0.03    0.21
 -17   6  -2    0.25    0.18
  18  -6   2    2.18    0.48
 -18  -6  -2    2.68    0.62
  18  -6   2    3.14    0.63
 -18   6  -2    2.50    0.34
  18   6   2    2.13    0.41
 -18   6  -2    2.60    0.58
 -19  -6  -2    0.45    0.35
  19  -6   2    0.69    0.36
  19  -6   2    0.44    0.34
  19   6   2    0.61    0.24
 -19   6  -2    0.70    0.34
 -19   6  -2    1.05    0.26
  20  -6   2    4.20    0.66
  20  -6   2    5.01    0.67
 -20  -6  -2    4.42    0.73
  20   6   2    4.38    0.52
 -20   6  -2    3.69    0.43
 -20   6  -2    2.99    0.65
  21  -6   2   12.76    1.18
  21  -6   2   14.19    1.10
 -21  -6  -2   11.31    1.19
 -21   6  -2   12.32    0.80
 -21   6  -2   12.74    1.15
  21   6   2   13.22    0.95
  22  -6   2    4.24    0.66
  22   6   2    4.64    0.54
 -21   7   2    5.44    0.72
 -20  -7   2    1.34    0.45
  20  -7  -2    0.92    0.39
 -20   7   2    1.23    0.45
  20   7  -2    0.96    0.28
  19  -7  -2    5.28    0.75
 -19  -7   2    4.39    0.74
 -19   7   2    5.11    0.52
  19   7  -2    5.89    0.57
 -19   7   2    5.32    0.71
  18  -7  -2    7.05    0.76
 -18  -7   2    6.46    0.82
  18  -7  -2    6.75    0.82
  18   7  -2    5.40    0.53
 -18   7   2    7.30    0.58
 -18   7   2    4.84    0.72
 -17  -7   2   15.24    1.26
  17  -7  -2   16.75    1.28
  17  -7  -2   14.95    1.11
 -17   7   2   12.69    0.83
  17   7  -2   13.71    1.06
 -17   7   2   13.12    1.11
  17   7  -2   13.96    0.87
  16  -7  -2    4.40    0.65
 -16  -7   2    5.19    0.65
 -16  -7   2    5.18    0.71
  16  -7  -2    4.34    0.61
 -16   7   2    4.25    0.45
 -16   7   2    3.83    0.60
  16   7  -2    4.94    0.47
  16   7  -2    4.04    0.54
 -15  -7   2    0.77    0.33
 -15  -7   2    0.90    0.37
  15  -7  -2    1.34    0.39
  15  -7  -2    0.61    0.32
  15   7  -2    0.69    0.23
 -15   7   2    0.56    0.23
 -15   7   2    0.35    0.26
  15   7  -2    0.42    0.25
 -14  -7   2    0.61    0.29
  14  -7  -2    0.42    0.30
 -14  -7   2    0.54    0.33
  14  -7  -2    0.57    0.29
 -14   7   2    0.51    0.30
 -14   7   2    0.65    0.23
  14   7  -2    0.38    0.26
  14   7  -2    0.44    0.18
 -13  -7   2    5.59    0.63
 -13  -7   2    5.51    0.70
  13  -7  -2    6.69    0.67
  13  -7  -2    6.45    0.73
  13   7  -2    6.90    0.69
 -13   7   2    6.55    0.50
  13   7  -2    5.95    0.49
 -13   7   2    5.85    0.70
 -13   7   2    6.92    0.65
  12  -7  -2   -0.02    0.20
 -12  -7   2    0.05    0.20
 -12  -7   2    0.45    0.30
  12  -7  -2    0.21    0.28
  12   7  -2    0.09    0.15
 -12   7   2    0.17    0.24
 -12   7   2    0.08    0.14
  12   7  -2    0.09    0.21
 -12   7   2    0.33    0.22
  11  -7  -2   20.43    1.38
 -11  -7   2   21.97    1.44
 -11  -7   2   24.93    1.33
  11  -7  -2   19.92    1.23
  11   7  -2   20.08    1.00
  11   7  -2   22.58    1.34
 -11   7   2   22.07    1.35
 -11   7   2   22.02    1.04
 -11   7   2   22.36    1.29
 -10  -7   2   18.73    1.15
  10  -7  -2   18.37    1.13
  10  -7  -2   20.05    1.31
 -10  -7   2   20.12    1.34
 -10   7   2   19.70    1.24
  10   7  -2   19.13    0.93
 -10   7   2   20.14    0.96
  10   7  -2   18.13    1.19
 -10   7   2   20.12    1.20
   9  -7  -2    2.44    0.51
   9  -7  -2    2.40    0.38
  -9  -7   2    2.99    0.48
  -9  -7   2    2.01    0.41
   9   7  -2    1.58    0.39
  -9   7   2    2.49    0.42
  -9   7   2    3.00    0.44
  -9   7   2    2.36    0.29
   9   7  -2    2.07    0.27
  -8  -7   2    9.04    0.71
   8  -7  -2    8.85    0.70
   8  -7  -2    7.66    0.75
  -8  -7   2    9.90    0.84
   8   7  -2    9.06    0.77
  -8   7   2    7.76    0.52
   8   7  -2    7.78    0.50
  -8   7   2    8.84    0.74
  -8   7   2    7.16    0.70
  -7  -7   2   30.14    1.51
   7  -7  -2   31.44    1.67
  -7  -7   2   29.86    1.69
   7  -7  -2   32.75    1.55
  -7   7   2   32.19    1.61
   7   7  -2   31.48    1.25
  -7   7   2   31.65    1.30
   7   7  -2   28.20    1.58
  -7   7   2   31.21    1.63
  -6  -7   2    4.30    0.57
   6  -7  -2    3.56    0.51
  -6  -7   2    4.78    0.49
   6  -7  -2    4.10    0.45
  -6   7   2    3.69    0.35
   6   7  -2    3.37    0.49
  -6   7   2    3.77    0.50
  -6   7   2    4.38    0.52
   6   7  -2    3.57    0.31
   5  -7  -2    0.13    0.15
   5  -7  -2   -0.09    0.19
   5  -7  -2    0.06    0.17
  -5  -7   2    0.37    0.23
  -5  -7   2   -0.07    0.14
  -5   7   2   -0.02    0.15
   5   7  -2   -0.03    0.10
  -5   7   2   -0.11    0.18
   5   7  -2   -0.23    0.15
  -5   7   2   -0.11    0.10
   4  -7  -2    2.12    0.34
  -4  -7   2    2.04    0.46
  -4  -7   2    2.00    0.34
   4  -7  -2    2.58    0.42
   4  -7  -2    2.11    0.37
  -4   7   2    1.77    0.40
  -4   7   2    2.41    0.28
  -4   7   2    1.32    0.35
   4   7  -2    2.50    0.46
   4   7  -2    2.10    0.23
  -3  -7   2   31.52    1.45
   3  -7  -2   28.83    1.58
  -3  -7   2   33.27    1.68
   3  -7  -2   31.78    1.58
   3  -7  -2   29.64    1.44
   3   7  -2   29.88    1.15
  -3   7   2   29.22    1.56
  -3   7   2   28.75    1.54
   3   7  -2   31.02    1.58
  -3   7   2   28.94    1.22
   2  -7  -2    4.71    0.57
   2  -7  -2    4.80    0.52
  -2  -7   2    4.36    0.55
  -2  -7   2    4.18    0.42
  -2  -7   2    4.54    0.45
   2  -7  -2    4.24    0.47
  -2   7   2    3.60    0.34
  -2   7   2    4.45    0.52
  -2   7   2    4.69    0.53
   2   7  -2    3.98    0.50
   2   7  -2    4.00    0.30
   1  -7  -2    4.05    0.44
   1  -7  -2    4.86    0.51
  -1  -7   2    4.30    0.44
  -1  -7   2    3.43    0.49
  -1  -7   2    4.59    0.46
   1  -7  -2    3.32    0.50
   1   7  -2    4.27    0.51
  -1   7   2    4.53    0.36
   1   7  -2    3.79    0.49
   1   7  -2    3.79    0.28
  -1   7   2    3.78    0.48
  -1   7   2    4.73    0.53
   0  -7  -2   15.33    0.94
   0  -7   2   17.06    0.98
   0  -7   2   16.57    0.92
   0  -7  -2   17.53    1.02
   0  -7  -2   14.11    1.02
   0  -7   2   15.42    1.07
   0   7  -2   16.61    1.07
   0   7  -2   16.16    1.04
   0   7  -2   16.48    0.68
   0   7   2   16.81    1.07
   0   7   2   16.61    1.05
   0   7   2   16.72    0.80
   1  -7   2   64.46    2.64
  -1  -7  -2   64.31    2.77
  -1  -7  -2   63.72    2.59
   1  -7   2   59.92    2.76
   1  -7   2   60.71    2.50
  -1  -7  -2   65.84    2.63
  -1   7  -2   64.63    2.13
  -1   7  -2   62.23    2.73
   1   7   2   66.16    2.29
   1   7   2   65.40    2.71
  -1   7  -2   60.47    2.65
  -2  -7  -2   -0.10    0.17
   2  -7   2    0.13    0.19
  -2  -7  -2   -0.14    0.15
  -2  -7  -2   -0.35    0.14
   2  -7   2    0.06    0.22
   2  -7   2    0.12    0.16
   2   7   2   -0.03    0.12
  -2   7  -2   -0.05    0.08
   2   7   2    0.21    0.21
  -2   7  -2   -0.13    0.12
  -2   7  -2    0.07    0.20
  -3  -7  -2    7.35    0.62
   3  -7   2    8.08    0.73
  -3  -7  -2    7.19    0.57
   3  -7   2    8.45    0.69
  -3  -7  -2    7.84    0.73
   3  -7   2    8.07    0.60
  -3   7  -2    8.44    0.70
   3   7   2    7.95    0.70
   3   7   2    7.20    0.50
  -3   7  -2    6.23    0.64
  -3   7  -2    7.40    0.39
  -4  -7  -2    5.72    0.63
  -4  -7  -2    6.65    0.59
   4  -7   2    7.29    0.65
   4  -7   2    5.75    0.63
   4  -7   2    5.90    0.51
   4   7   2    5.32    0.43
  -4   7  -2    6.44    0.35
  -4   7  -2    5.35    0.56
   4   7   2    5.50    0.60
  -4   7  -2    6.04    0.62
  -5  -7  -2    1.75    0.43
   5  -7   2    1.09    0.27
   5  -7   2    0.58    0.27
  -5  -7  -2    1.10    0.32
   5   7   2    0.78    0.21
  -5   7  -2    0.80    0.31
  -5   7  -2    1.13    0.16
   5   7   2    1.20    0.35
  -5   7  -2    1.29    0.32
  -6  -7  -2    2.95    0.43
   6  -7   2    3.61    0.42
  -6  -7  -2    3.20    0.49
   6  -7   2    3.03    0.47
  -6   7  -2    3.66    0.50
  -6   7  -2    3.27    0.45
   6   7   2    3.68    0.35
   6   7   2    3.57    0.48
  -6   7  -2    2.74    0.24
   7  -7   2   21.03    1.32
  -7  -7  -2   23.53    1.40
  -7  -7  -2   24.59    1.30
   7  -7   2   22.39    1.17
  -7   7  -2   21.72    0.88
   7   7   2   22.75    1.31
  -7   7  -2   19.42    1.27
   7   7   2   22.67    1.06
  -7   7  -2   23.27    1.27
  -8  -7  -2    0.19    0.22
  -8  -7  -2    0.16    0.22
   8  -7   2    0.40    0.22
   8  -7   2    0.41    0.28
  -8   7  -2    0.45    0.25
  -8   7  -2    0.11    0.22
   8   7   2    0.31    0.21
   8   7   2    0.76    0.23
  -8   7  -2    0.54    0.14
  -9  -7  -2    6.11    0.69
  -9  -7  -2    7.21    0.67
   9  -7   2    5.28    0.55
   9  -7   2    6.00    0.67
  -9   7  -2    6.76    0.68
  -9   7  -2    6.22    0.60
  -9   7  -2    6.84    0.40
   9   7   2    6.54    0.51
   9   7   2    6.15    0.63
 -10  -7  -2   22.05    1.28
 -10  -7  -2   23.53    1.44
  10  -7   2   20.12    1.34
  10  -7   2   18.27    1.14
 -10   7  -2   21.68    1.36
 -10   7  -2   22.08    0.90
  10   7   2   20.37    1.05
  10   7   2   20.05    1.26
 -10   7  -2   22.67    1.25
 -11  -7  -2   41.56    2.22
 -11  -7  -2   45.84    2.13
  11  -7   2   44.49    2.25
  11  -7   2   44.55    2.02
 -11   7  -2   44.75    2.04
 -11   7  -2   40.88    2.16
 -11   7  -2   45.67    1.63
  11   7   2   44.96    2.12
  11   7   2   41.35    1.79
 -12  -7  -2    9.39    0.79
 -12  -7  -2    5.41    0.71
  12  -7   2    7.12    0.78
  12  -7   2    8.02    0.70
 -12   7  -2    7.99    0.48
  12   7   2    7.79    0.60
  12   7   2    7.56    0.72
 -12   7  -2    7.25    0.76
  13  -7   2    0.42    0.25
  13  -7   2    0.62    0.33
 -13  -7  -2    0.75    0.36
 -13  -7  -2    0.92    0.30
 -13   7  -2    0.92    0.33
  13   7   2    0.64    0.29
  13   7   2    0.75    0.23
 -13   7  -2    0.93    0.20
  14  -7   2    0.23    0.26
  14  -7   2    0.01    0.20
 -14  -7  -2    0.47    0.30
  14   7   2    0.18    0.19
 -14   7  -2    0.53    0.18
  14   7   2    0.77    0.33
 -14   7  -2    0.38    0.29
 -15  -7  -2    2.65    0.59
  15  -7   2    2.23    0.54
  15  -7   2    2.53    0.43
 -15   7  -2    3.71    0.56
  15   7   2    2.06    0.44
  15   7   2    2.42    0.37
 -15   7  -2    2.71    0.31
  16  -7   2    4.13    0.58
  16  -7   2    3.19    0.64
 -16  -7  -2    2.48    0.59
 -16   7  -2    3.55    0.60
  16   7   2    3.37    0.43
 -16   7  -2    3.17    0.33
  17  -7   2   14.10    1.22
 -17  -7  -2   16.78    1.35
  17  -7   2   17.10    1.16
 -17   7  -2   13.79    0.78
  17   7   2   15.35    0.97
 -17   7  -2   14.15    1.20
 -18  -7  -2   12.08    1.18
  18  -7   2   10.70    0.94
  18  -7   2    9.77    1.03
 -18   7  -2   10.88    0.67
 -18   7  -2   11.26    1.05
  18   7   2   11.47    0.83
 -19  -7  -2    2.26    0.58
  19  -7   2    2.27    0.61
  19  -7   2    2.28    0.52
 -19   7  -2    2.96    0.34
  19   7   2    2.47    0.40
 -19   7  -2    1.82    0.52
  20  -7   2    0.94    0.40
  20   7   2    0.74    0.25
 -20   7  -2    0.74    0.39
  21  -7   2    1.86    0.47
 -19   8   2    5.42    0.71
  18  -8  -2   13.15    1.08
 -18   8   2   12.65    1.14
  17  -8  -2    0.22    0.30
 -17  -8   2    0.42    0.34
  17  -8  -2    0.33    0.30
  17   8  -2    0.28    0.19
  17   8  -2   -0.07    0.14
 -17   8   2    0.21    0.19
 -17   8   2   -0.50    0.21
 -16  -8   2    0.03    0.23
 -16  -8   2    0.12    0.24
  16  -8  -2    0.19    0.29
  16  -8  -2    0.24    0.31
 -16   8   2    0.15    0.26
  16   8  -2    0.09    0.22
 -16   8   2    0.55    0.22
  16   8  -2    0.48    0.21
 -15  -8   2    0.61    0.33
  15  -8  -2    0.58    0.32
 -15  -8   2    0.31    0.33
  15  -8  -2    0.33    0.31
  15   8  -2    0.54    0.21
 -15   8   2    0.15    0.25
  15   8  -2    0.36    0.26
 -15   8   2    0.33    0.19
 -14  -8   2    1.28    0.40
  14  -8  -2    1.52    0.47
  14  -8  -2    1.97    0.47
 -14  -8   2    1.64    0.50
  14   8  -2    1.55    0.41
  14   8  -2    1.69    0.31
 -14   8   2    2.03    0.30
 -14   8   2    2.79    0.49
  13  -8  -2    0.22    0.25
  13  -8  -2    0.40    0.31
 -13  -8   2    0.65    0.37
 -13  -8   2    0.61    0.30
  13   8  -2    0.51    0.19
  13   8  -2    0.33    0.25
 -13   8   2    0.66    0.21
 -13   8   2    0.19    0.16
 -13   8   2    0.40    0.31
  12  -8  -2    1.00    0.39
 -12  -8   2    1.45    0.44
 -12  -8   2    1.16    0.38
  12  -8  -2    0.95    0.33
  12   8  -2    1.18    0.26
  12   8  -2    1.56    0.42
 -12   8   2    2.08    0.46
 -12   8   2    1.05    0.38
 -12   8   2    1.25    0.26
 -11  -8   2   27.57    1.75
  11  -8  -2   28.11    1.57
 -11  -8   2   31.50    1.63
  11  -8  -2   28.50    1.73
 -11   8   2   29.20    1.68
  11   8  -2   27.55    1.63
 -11   8   2   30.17    1.28
 -11   8   2   29.00    1.61
  11   8  -2   26.23    1.22
  10  -8  -2   -0.14    0.21
 -10  -8   2    0.18    0.23
 -10  -8   2    0.44    0.29
  10  -8  -2   -0.06    0.21
  10   8  -2    0.34    0.27
 -10   8   2    0.25    0.22
  10   8  -2    0.13    0.14
 -10   8   2    0.04    0.14
 -10   8   2   -0.02    0.21
   9  -8  -2   36.93    1.78
  -9  -8   2   36.18    1.98
   9  -8  -2   33.91    1.90
  -9  -8   2   31.61    1.72
  -9   8   2   35.62    1.88
   9   8  -2   34.57    1.39
   9   8  -2   35.01    1.87
  -9   8   2   34.96    1.82
  -9   8   2   33.80    1.42
   8  -8  -2   29.36    1.51
  -8  -8   2   27.92    1.49
  -8  -8   2   26.45    1.65
   8  -8  -2   27.92    1.64
  -8   8   2   27.84    1.20
   8   8  -2   26.85    1.57
  -8   8   2   26.30    1.58
   8   8  -2   27.88    1.16
  -8   8   2   28.85    1.59
  -7  -8   2    5.55    0.59
   7  -8  -2    6.01    0.59
   7  -8  -2    6.93    0.72
  -7  -8   2    5.30    0.67
   7  -8  -2    6.06    0.68
   7   8  -2    6.14    0.68
  -7   8   2    4.76    0.59
   7   8  -2    5.98    0.41
  -7   8   2    5.66    0.44
  -7   8   2    6.19    0.68
  -6  -8   2    2.46    0.53
   6  -8  -2    3.06    0.49
   6  -8  -2    2.30    0.50
   6  -8  -2    2.16    0.42
  -6  -8   2    3.49    0.47
  -6   8   2    3.15    0.32
  -6   8   2    2.53    0.50
   6   8  -2    2.87    0.54
  -6   8   2    2.42    0.48
   6   8  -2    2.77    0.27
   5  -8  -2   -0.22    0.13
  -5  -8   2   -0.19    0.16
   5  -8  -2    0.00    0.18
   5  -8  -2   -0.12    0.19
  -5  -8   2   -0.06    0.18
  -5   8   2    0.23    0.22
  -5   8   2    0.34    0.24
   5   8  -2    0.20    0.22
   5   8  -2    0.00    0.10
  -5   8   2    0.17    0.14
  -4  -8   2    0.36    0.26
   4  -8  -2    0.02    0.19
  -4  -8   2    0.32    0.23
   4  -8  -2    0.30    0.24
   4  -8  -2   -0.01    0.19
  -4   8   2    0.20    0.24
   4   8  -2    0.22    0.23
  -4   8   2    0.44    0.16
   4   8  -2    0.25    0.12
  -4   8   2    0.57    0.26
   3  -8  -2    0.21    0.19
  -3  -8   2    0.04    0.18
  -3  -8   2    0.17    0.23
   3  -8  -2   -0.01    0.20
   3  -8  -2    0.01    0.23
  -3   8   2    0.19    0.21
   3   8  -2    0.16    0.11
  -3   8   2    0.23    0.22
   3   8  -2    0.28    0.23
  -3   8   2    0.00    0.11
   2  -8  -2   23.89    1.33
  -2  -8   2   28.75    1.59
  -2  -8   2   25.90    1.33
   2  -8  -2   22.92    1.37
   2  -8  -2   25.16    1.49
  -2   8   2   25.09    1.09
   2   8  -2   24.61    0.97
  -2   8   2   26.63    1.49
   2   8  -2   25.19    1.46
  -2   8   2   25.02    1.45
   1  -8  -2   45.74    2.04
  -1  -8   2   44.81    1.98
  -1  -8   2   46.99    2.27
   1  -8  -2   43.03    2.17
   1  -8  -2   44.29    2.09
   1   8  -2   43.47    1.56
  -1   8   2   43.56    2.14
   1   8  -2   44.97    2.16
  -1   8   2   46.70    1.72
  -1   8   2   45.52    2.18
   0  -8   2   12.29    0.97
   0  -8  -2   10.35    0.90
   0  -8  -2   10.67    0.82
   0  -8  -2   11.76    0.87
   0  -8   2   11.82    0.81
   0  -8   2   12.62    0.86
   0   8  -2   12.19    0.95
   0   8   2   14.57    1.01
   0   8   2   12.27    0.67
   0   8  -2   11.47    0.53
   0   8  -2   12.42    0.95
  -1  -8  -2   39.60    2.06
   1  -8   2   41.31    2.10
   1  -8   2   43.04    1.97
   1  -8   2   39.77    1.83
  -1  -8  -2   39.08    1.89
   1   8   2   41.53    1.60
  -1   8  -2   42.35    1.42
  -1   8  -2   39.80    2.00
   1   8   2   36.75    1.97
  -1   8  -2   44.66    2.10
   2  -8   2   12.25    0.89
  -2  -8  -2   10.27    0.90
   2  -8   2    9.96    0.91
  -2  -8  -2   11.59    0.84
   2  -8   2   12.00    0.80
  -2   8  -2   11.70    0.50
   2   8   2   11.26    0.92
  -2   8  -2   12.30    0.92
   2   8   2   10.67    0.64
  -2   8  -2   10.80    0.91
   3  -8   2    2.29    0.37
   3  -8   2    2.39    0.48
  -3  -8  -2    2.09    0.48
   3  -8   2    2.72    0.54
  -3  -8  -2    2.47    0.46
   3   8   2    2.43    0.30
  -3   8  -2    2.47    0.50
   3   8   2    2.25    0.48
  -3   8  -2    2.52    0.19
  -3   8  -2    2.13    0.44
  -4  -8  -2    4.52    0.60
   4  -8   2    3.87    0.53
   4  -8   2    4.71    0.61
  -4  -8  -2    4.28    0.53
   4  -8   2    4.69    0.50
  -4   8  -2    4.02    0.56
  -4   8  -2    4.45    0.27
   4   8   2    5.14    0.61
  -4   8  -2    4.16    0.53
   4   8   2    5.15    0.42
   5  -8   2    0.36    0.23
   5  -8   2    0.59    0.28
  -5  -8  -2    0.77    0.33
  -5  -8  -2    0.68    0.29
   5  -8   2    0.38    0.29
   5   8   2    0.60    0.29
  -5   8  -2    0.32    0.26
  -5   8  -2    0.51    0.29
   5   8   2    0.53    0.18
  -5   8  -2    0.74    0.13
  -6  -8  -2    0.31    0.22
   6  -8   2   -0.27    0.19
   6  -8   2    0.36    0.22
   6  -8   2   -0.01    0.16
  -6  -8  -2    0.54    0.26
  -6   8  -2    0.13    0.21
   6   8   2   -0.02    0.19
  -6   8  -2    0.20    0.10
   6   8   2   -0.10    0.11
  -6   8  -2    0.29    0.23
  -7  -8  -2    0.19    0.21
   7  -8   2    0.08    0.18
   7  -8   2    0.24    0.25
  -7  -8  -2    0.51    0.29
  -7   8  -2    0.27    0.26
   7   8   2    0.17    0.15
   7   8   2    0.14    0.22
  -7   8  -2    0.07    0.09
  -7   8  -2    0.26    0.23
   8  -8   2    7.96    0.81
  -8  -8  -2    8.06    0.74
  -8  -8  -2    9.53    0.89
   8  -8   2    8.83    0.72
  -8   8  -2    8.23    0.42
  -8   8  -2    8.10    0.79
   8   8   2    8.22    0.79
  -8   8  -2    7.99    0.73
   8   8   2    9.37    0.62
   9  -8   2   20.36    1.16
  -9  -8  -2   18.18    1.33
   9  -8   2   17.19    1.25
  -9  -8  -2   18.37    1.20
  -9   8  -2   19.41    0.76
  -9   8  -2   17.35    1.17
   9   8   2   19.40    0.99
   9   8   2   18.89    1.25
  -9   8  -2   17.28    1.25
  10  -8   2    0.88    0.32
 -10  -8  -2    1.40    0.40
 -10  -8  -2    1.14    0.37
  10  -8   2    1.58    0.44
 -10   8  -2    1.20    0.40
 -10   8  -2    1.08    0.17
 -10   8  -2    0.85    0.32
  10   8   2    1.85    0.44
  10   8   2    1.44    0.29
  11  -8   2    1.51    0.46
 -11  -8  -2    2.08    0.53
  11  -8   2    2.30    0.48
 -11  -8  -2    1.64    0.43
 -11   8  -2    1.94    0.48
  11   8   2    1.84    0.47
  11   8   2    2.37    0.34
 -11   8  -2    2.05    0.21
  12  -8   2    1.42    0.44
 -12  -8  -2    3.69    0.54
 -12  -8  -2    2.91    0.60
  12  -8   2    2.40    0.47
  12   8   2    1.41    0.42
  12   8   2    2.94    0.37
 -12   8  -2    3.13    0.51
 -12   8  -2    2.55    0.24
 -13  -8  -2    0.73    0.33
  13  -8   2    0.17    0.27
  13  -8   2    0.09    0.22
 -13  -8  -2    0.15    0.22
  13   8   2   -0.09    0.17
  13   8   2    0.15    0.16
 -13   8  -2    0.20    0.13
 -13   8  -2    0.06    0.24
 -14  -8  -2    2.62    0.59
  14  -8   2    2.05    0.47
  14  -8   2    2.13    0.52
 -14   8  -2    1.57    0.46
  14   8   2    2.07    0.46
  14   8   2    2.14    0.38
 -14   8  -2    2.04    0.24
 -15  -8  -2    1.25    0.43
  15  -8   2    0.42    0.32
  15  -8   2    0.80    0.38
 -15   8  -2    0.85    0.18
 -15   8  -2    0.50    0.33
  15   8   2    0.46    0.26
  15   8   2    0.86    0.26
  16  -8   2    1.58    0.45
  16  -8   2    1.51    0.48
 -16  -8  -2    2.93    0.70
 -16   8  -2    2.07    0.25
  16   8   2    1.39    0.33
 -16   8  -2    1.02    0.43
  17  -8   2    1.86    0.54
 -17  -8  -2    2.37    0.61
  17  -8   2    1.93    0.49
 -17   8  -2    1.11    0.42
 -17   8  -2    2.33    0.27
  17   8   2    2.09    0.38
  18  -8   2    6.85    0.76
 -18   8  -2    5.62    0.74
 -18   8  -2    7.79    0.47
  17   9  -2   -0.01    0.17
  16  -9  -2    1.33    0.44
 -16   9   2    0.98    0.39
  16   9  -2    0.88    0.35
  15  -9  -2    2.66    0.58
 -15  -9   2    2.61    0.56
 -15   9   2    2.81    0.64
  15   9  -2    2.61    0.30
  15   9  -2    1.81    0.49
 -15   9   2    2.50    0.29
  14  -9  -2    1.90    0.52
 -14  -9   2    1.35    0.45
  14  -9  -2    1.05    0.37
 -14  -9   2    1.68    0.44
  14   9  -2    1.82    0.50
 -14   9   2    1.38    0.27
 -14   9   2    1.66    0.47
  14   9  -2    1.22    0.25
  13  -9  -2    0.07    0.29
 -13  -9   2   -0.12    0.26
  13  -9  -2    0.03    0.24
 -13  -9   2   -0.05    0.24
 -13   9   2    0.05    0.15
  13   9  -2    0.27    0.22
 -13   9   2    0.25    0.25
  13   9  -2    0.07    0.14
 -12  -9   2    4.21    0.60
 -12  -9   2    3.86    0.66
  12  -9  -2    3.68    0.57
  12  -9  -2    3.67    0.62
  12   9  -2    3.36    0.65
 -12   9   2    4.74    0.60
 -12   9   2    3.83    0.37
 -12   9   2    4.88    0.65
  12   9  -2    3.64    0.36
  11  -9  -2    0.90    0.34
 -11  -9   2    0.74    0.33
 -11  -9   2    1.42    0.48
  11  -9  -2    0.91    0.38
  11   9  -2    0.60    0.29
 -11   9   2    1.38    0.41
 -11   9   2    0.91    0.22
 -11   9   2    0.62    0.32
  11   9  -2    0.17    0.15
  10  -9  -2    8.11    0.87
 -10  -9   2    7.14    0.86
 -10  -9   2    8.31    0.80
  10  -9  -2    8.07    0.79
 -10   9   2    7.61    0.79
 -10   9   2    8.62    0.86
 -10   9   2    8.10    0.53
  10   9  -2    8.40    0.84
  10   9  -2    8.65    0.53
   9  -9  -2   -0.12    0.23
   9  -9  -2    0.05    0.23
  -9  -9   2    0.38    0.31
  -9  -9   2    0.39    0.28
   9  -9  -2    0.38    0.29
   9   9  -2    0.30    0.15
   9   9  -2    0.62    0.32
  -9   9   2    0.29    0.15
  -9   9   2    0.15    0.20
  -9   9   2    0.83    0.33
  -8  -9   2    0.00    0.21
   8  -9  -2   -0.19    0.18
   8  -9  -2    0.06    0.19
   8  -9  -2    0.14    0.25
  -8  -9   2   -0.37    0.17
  -8   9   2    0.21    0.16
  -8   9   2    0.07    0.19
   8   9  -2    0.40    0.26
  -8   9   2    0.50    0.26
   8   9  -2    0.02    0.11
   7  -9  -2    0.40    0.24
   7  -9  -2    0.52    0.28
  -7  -9   2    0.38    0.30
  -7  -9   2   -0.15    0.17
   7  -9  -2    0.00    0.25
   7   9  -2    0.13    0.23
  -7   9   2    0.18    0.25
  -7   9   2    0.14    0.14
  -7   9   2    0.08    0.23
   7   9  -2    0.35    0.13
   6  -9  -2   -0.07    0.22
  -6  -9   2    0.04    0.27
   6  -9  -2    0.14    0.24
  -6  -9   2    0.00    0.23
   6  -9  -2    0.60    0.32
  -6   9   2    0.47    0.28
   6   9  -2    0.07    0.10
  -6   9   2    0.16    0.19
   6   9  -2    0.42    0.25
  -6   9   2    0.28    0.15
  -5  -9   2   45.33    2.13
   5  -9  -2   47.17    2.30
   5  -9  -2   44.90    2.32
  -5  -9   2   44.38    2.36
   5  -9  -2   41.83    2.09
  -5   9   2   45.77    1.71
  -5   9   2   48.31    2.32
   5   9  -2   41.96    2.23
  -5   9   2   42.71    2.22
   5   9  -2   44.15    1.58
  -4  -9   2    0.65    0.28
   4  -9  -2    0.91    0.35
   4  -9  -2    1.42    0.43
   4  -9  -2    0.64    0.31
  -4  -9   2    0.91    0.38
  -4   9   2    1.35    0.40
  -4   9   2    0.58    0.30
  -4   9   2    0.88    0.22
   4   9  -2    0.78    0.15
   4   9  -2    1.21    0.39
   3  -9  -2    0.35    0.27
   3  -9  -2    0.16    0.25
  -3  -9   2    0.36    0.24
   3  -9  -2    0.29    0.27
  -3  -9   2    0.20    0.28
  -3   9   2    0.07    0.14
  -3   9   2    0.07    0.23
   3   9  -2    0.39    0.25
  -3   9   2    0.20    0.23
   3   9  -2    0.22    0.10
   2  -9  -2    2.01    0.43
   2  -9  -2    1.13    0.40
  -2  -9   2    0.73    0.34
   2  -9  -2    1.28    0.38
  -2  -9   2    1.01    0.33
   2   9  -2    0.63    0.30
  -2   9   2    1.14    0.22
  -2   9   2    0.60    0.31
   2   9  -2    0.90    0.13
  -2   9   2    1.01    0.36
  -1  -9   2    9.56    0.92
   1  -9  -2   10.38    0.82
   1  -9  -2    9.80    0.91
  -1  -9   2    9.90    0.79
   1   9  -2    9.05    0.85
   1   9  -2   10.19    0.42
  -1   9   2    9.40    0.57
  -1   9   2   11.13    0.94
   0  -9  -2   38.83    2.08
   0  -9   2   40.91    2.14
   0  -9  -2   40.61    1.93
   0  -9   2   38.75    1.84
   0   9  -2   35.97    1.98
   0   9   2   37.46    1.51
   0   9   2   36.92    2.01
  -1  -9  -2    1.62    0.41
  -1  -9  -2    1.83    0.48
   1  -9   2    1.79    0.48
   1  -9   2    1.47    0.37
  -1   9  -2    1.03    0.37
   1   9   2    1.14    0.39
   1   9   2    1.59    0.27
  -1   9  -2    1.91    0.46
   2  -9   2    2.57    0.42
   2  -9   2    2.42    0.56
  -2  -9  -2    1.95    0.45
  -2  -9  -2    2.05    0.48
  -2   9  -2    2.10    0.47
   2   9   2    2.13    0.50
   2   9   2    2.55    0.30
  -2   9  -2    2.12    0.49
  -3  -9  -2    0.84    0.32
  -3  -9  -2    1.78    0.47
   3  -9   2    1.24    0.39
   3  -9   2    0.82    0.32
   3  -9   2    1.81    0.50
   3   9   2    0.88    0.37
   3   9   2    1.55    0.27
  -3   9  -2    0.83    0.35
  -3   9  -2    1.65    0.40
   4  -9   2   15.70    1.23
   4  -9   2   16.94    1.06
  -4  -9  -2   16.46    1.24
  -4  -9  -2   16.37    1.12
   4  -9   2   18.36    1.22
  -4   9  -2   14.60    1.15
   4   9   2   14.64    1.15
  -4   9  -2   16.67    1.18
   4   9   2   16.59    0.84
   5  -9   2   30.26    1.79
   5  -9   2   28.29    1.66
   5  -9   2   28.52    1.51
  -5  -9  -2   28.20    1.74
  -5  -9  -2   32.93    1.67
  -5   9  -2   27.99    1.69
   5   9   2   25.16    1.61
   5   9   2   27.60    1.24
  -5   9  -2   28.18    1.64
   6  -9   2    0.56    0.27
   6  -9   2    0.46    0.30
  -6  -9  -2    1.12    0.36
   6  -9   2    0.50    0.31
  -6  -9  -2    0.35    0.29
   6   9   2    0.64    0.22
   6   9   2    0.54    0.30
  -6   9  -2    0.18    0.24
  -6   9  -2    0.87    0.34
  -7  -9  -2    0.41    0.29
   7  -9   2    0.22    0.28
   7  -9   2    0.53    0.29
   7  -9   2    0.50    0.32
  -7  -9  -2    0.38    0.32
  -7   9  -2    0.93    0.32
   7   9   2    0.18    0.17
  -7   9  -2    0.27    0.27
   7   9   2    0.20    0.25
   8  -9   2    9.39    0.92
  -8  -9  -2    9.49    0.96
   8  -9   2    9.52    0.81
  -8  -9  -2   10.91    0.92
   8  -9   2   10.56    0.98
  -8   9  -2   10.55    0.95
  -8   9  -2    9.38    0.85
   8   9   2    9.22    0.63
   8   9   2    9.00    0.87
   9  -9   2    0.50    0.28
  -9  -9  -2    0.60    0.30
   9  -9   2    0.97    0.43
  -9  -9  -2    0.09    0.29
   9   9   2    0.21    0.22
   9   9   2    0.70    0.22
  -9   9  -2    0.22    0.26
  -9   9  -2    0.91    0.33
  10  -9   2   16.35    1.27
  10  -9   2   15.49    1.09
 -10  -9  -2   17.40    1.21
 -10  -9  -2   17.17    1.34
 -10   9  -2   18.04    1.30
  10   9   2   14.37    0.87
  10   9   2   15.85    1.20
 -10   9  -2   15.91    1.14
 -11  -9  -2    0.43    0.32
  11  -9   2   -0.06    0.22
  11  -9   2    0.19    0.29
 -11  -9  -2   -0.30    0.24
  11   9   2    0.54    0.28
  11   9   2    0.23    0.19
 -11   9  -2    0.32    0.27
 -12  -9  -2    0.10    0.28
  12  -9   2    0.75    0.35
  12  -9   2    0.88    0.36
 -12  -9  -2    0.90    0.33
 -12   9  -2    0.69    0.31
  12   9   2    0.62    0.23
  12   9   2    0.46    0.25
  13  -9   2    3.10    0.66
  13  -9   2    1.27    0.39
 -13  -9  -2    1.66    0.51
 -13   9  -2    1.71    0.50
  13   9   2    1.48    0.42
  13   9   2    1.45    0.31
  14  -9   2   -0.12    0.22
 -14  -9  -2    0.43    0.30
  14  -9   2    0.08    0.31
  14   9   2   -0.02    0.24
  14   9   2    0.02    0.16
 -14   9  -2   -0.39    0.24
  15  -9   2    2.50    0.54
 -15   9  -2    2.41    0.56
  15   9   2    2.87    0.56
  12 -10  -2   -0.32    0.17
 -12 -10   2   -0.18    0.22
  12 -10  -2    0.09    0.21
 -12  10   2    0.06    0.10
  12  10  -2   -0.16    0.10
 -12  10   2    0.26    0.28
  11 -10  -2    2.08    0.51
  11 -10  -2    0.85    0.39
 -11 -10   2    0.71    0.31
  11 -10  -2    1.16    0.39
 -11  10   2    1.28    0.19
 -11  10   2    0.81    0.36
  11  10  -2    0.80    0.18
  11  10  -2    2.60    0.56
 -11  10   2    0.93    0.40
 -10 -10   2    1.72    0.51
  10 -10  -2    2.88    0.64
 -10 -10   2    1.77    0.50
  10 -10  -2    2.83    0.56
  10 -10  -2    2.97    0.60
 -10  10   2    2.59    0.27
  10  10  -2    2.66    0.26
 -10  10   2    1.61    0.46
 -10  10   2    2.46    0.55
  10  10  -2    2.73    0.58
  -9 -10   2    0.36    0.28
  -9 -10   2    0.13    0.27
   9 -10  -2   -0.11    0.26
   9 -10  -2    0.50    0.31
   9 -10  -2    0.07    0.25
   9  10  -2    0.23    0.11
  -9  10   2    0.30    0.30
  -9  10   2    0.28    0.15
  -9  10   2    0.45    0.29
   9  10  -2    0.31    0.29
  -8 -10   2    1.37    0.48
  -8 -10   2    1.67    0.44
   8 -10  -2    1.58    0.46
   8 -10  -2    1.66    0.44
   8 -10  -2    1.57    0.48
   8  10  -2    1.20    0.41
  -8  10   2    1.69    0.23
  -8  10   2    2.21    0.48
   8  10  -2    1.59    0.19
  -8  10   2    1.22    0.45
   7 -10  -2   -0.03    0.23
   7 -10  -2   -0.31    0.20
  -7 -10   2    0.78    0.39
   7 -10  -2    0.01    0.25
  -7 -10   2    0.27    0.27
  -7  10   2    0.13    0.13
   7  10  -2    0.03    0.09
   7  10  -2    0.13    0.25
  -7  10   2    0.37    0.23
  -7  10   2    0.05    0.28
   6 -10  -2    4.45    0.68
  -6 -10   2    5.71    0.66
  -6 -10   2    5.03    0.75
   6 -10  -2    7.74    0.83
   6 -10  -2    5.94    0.69
  -6  10   2    5.78    0.40
  -6  10   2    5.71    0.71
  -6  10   2    6.89    0.77
   6  10  -2    5.14    0.69
  -5 -10   2    0.02    0.27
   5 -10  -2    0.41    0.33
   5 -10  -2    0.52    0.34
   5 -10  -2    0.10    0.26
  -5 -10   2    0.22    0.25
  -5  10   2   -0.26    0.18
  -5  10   2   -0.08    0.12
   5  10  -2   -0.23    0.18
  -5  10   2    0.43    0.31
   4 -10  -2   21.48    1.33
  -4 -10   2   21.18    1.51
  -4 -10   2   19.28    1.27
   4 -10  -2   19.95    1.37
   4 -10  -2   20.09    1.43
   4  10  -2   18.89    1.38
  -4  10   2   19.34    1.39
  -4  10   2   18.00    1.35
  -4  10   2   20.04    0.89
   3 -10  -2    1.80    0.44
  -3 -10   2    1.43    0.41
  -3 -10   2    0.96    0.38
   3 -10  -2    1.16    0.39
   3  10  -2    0.23    0.28
  -3  10   2    0.63    0.18
  -3  10   2    1.48    0.44
   2 -10  -2   -0.03    0.24
   2 -10  -2   -0.18    0.22
  -2 -10   2   -0.37    0.22
  -2 -10   2   -0.08    0.21
   2  10  -2   -0.13    0.20
  -2  10   2    0.03    0.20
  -2  10   2    0.00    0.12
  -1 -10   2    1.25    0.43
   1 -10  -2    2.22    0.56
  -1 -10   2    1.40    0.41
   1 -10  -2    2.34    0.49
   1  10  -2    1.78    0.48
  -1  10   2    2.20    0.52
  -1  10   2    2.32    0.26
   0 -10  -2   -0.20    0.25
   0 -10  -2    0.29    0.29
   0 -10   2    0.26    0.26
   0 -10   2    0.49    0.28
   0  10   2    0.47    0.31
   0  10   2    0.38    0.16
   0  10  -2   -0.05    0.21
  -1 -10  -2    0.92    0.37
  -1 -10  -2    1.22    0.41
   1 -10   2    1.10    0.41
   1 -10   2    0.60    0.30
   1  10   2    1.17    0.23
  -1  10  -2    1.11    0.40
   1  10   2    1.53    0.43
  -2 -10  -2    0.26    0.23
   2 -10   2    0.24    0.25
  -2 -10  -2    0.44    0.30
   2 -10   2    0.39    0.27
   2  10   2    0.49    0.27
  -2  10  -2    0.37    0.31
   2  10   2    0.45    0.17
  -2  10  -2    0.46    0.32
  -3 -10  -2    5.81    0.69
   3 -10   2    4.93    0.60
  -3 -10  -2    5.19    0.70
   3 -10   2    5.52    0.72
   3  10   2    4.52    0.64
  -3  10  -2    5.86    0.71
  -3  10  -2    5.25    0.69
   3  10   2    4.81    0.40
  -4 -10  -2   14.33    1.09
   4 -10   2   14.42    1.04
   4 -10   2   15.48    1.26
  -4 -10  -2   15.21    1.23
  -4  10  -2   14.31    1.15
  -4  10  -2   14.26    1.17
   4  10   2   14.35    0.76
   4  10   2   13.24    1.13
  -5 -10  -2    0.30    0.26
   5 -10   2    0.25    0.28
   5 -10   2   -0.27    0.21
  -5 -10  -2   -0.03    0.26
   5 -10   2    0.19    0.32
   5  10   2    0.34    0.16
  -5  10  -2    0.30    0.27
  -5  10  -2    0.11    0.23
   5  10   2    0.24    0.23
  -6 -10  -2    1.08    0.42
   6 -10   2    1.48    0.41
   6 -10   2    1.52    0.50
  -6 -10  -2    1.38    0.40
   6 -10   2    0.82    0.37
  -6  10  -2    1.33    0.39
   6  10   2    1.52    0.44
   6  10   2    0.92    0.23
  -6  10  -2    1.21    0.40
   7 -10   2    1.24    0.40
   7 -10   2    0.35    0.33
  -7 -10  -2    0.99    0.40
  -7 -10  -2    2.28    0.54
   7 -10   2    1.45    0.40
  -7  10  -2    1.89    0.45
   7  10   2    1.34    0.28
  -7  10  -2    1.04    0.38
   7  10   2    1.20    0.41
  -8 -10  -2    3.83    0.77
   8 -10   2    4.19    0.65
  -8 -10  -2    3.80    0.62
   8 -10   2    4.57    0.59
   8 -10   2    3.85    0.63
  -8  10  -2    3.84    0.64
   8  10   2    4.26    0.40
   8  10   2    4.46    0.65
  -8  10  -2    3.72    0.56
   9 -10   2    2.97    0.63
  -9 -10  -2    3.50    0.58
   9 -10   2    4.10    0.67
  -9 -10  -2    2.86    0.63
   9 -10   2    4.07    0.56
   9  10   2    2.77    0.34
  -9  10  -2    2.25    0.50
   9  10   2    3.68    0.59
  -9  10  -2    3.63    0.60
 -10 -10  -2    0.16    0.27
 -10 -10  -2   -0.26    0.20
  10 -10   2    0.70    0.32
  10 -10   2    0.50    0.35
  10 -10   2    0.16    0.24
  10  10   2    0.33    0.14
  10  10   2    0.47    0.28
 -10  10  -2    0.31    0.29
  11 -10   2    0.17    0.24
  11 -10   2   -0.20    0.24
  11 -10   2    0.69    0.31
 -11  10  -2    0.98    0.34
  11  10   2   -0.06    0.22
  12  10   2    0.31    0.21
   7 -11  -2   -0.30    0.22
   5 -11  -2    0.23    0.25
   5 -11  -2   -0.20    0.22
  -5  11   2    0.66    0.25
   4 -11  -2    5.16    0.66
   4 -11  -2    4.96    0.70
   3 -11  -2    1.06    0.43
  -3 -11   2    1.99    0.44
   3 -11  -2    1.64    0.48
  -2 -11   2    6.46    0.71
   2 -11  -2    7.36    0.85
   2 -11  -2    6.41    0.74
   1 -11  -2    1.29    0.43
   1 -11  -2    2.62    0.54
  -1 -11   2    1.27    0.38
  -1  11   2    1.67    0.20
   0 -11  -2    0.47    0.29
   0 -11  -2    0.77    0.32
   0 -11   2    0.05    0.20
   0 -11   2    0.17    0.23
   0  11   2    0.14    0.12
   1 -11   2   -0.01    0.22
  -1 -11  -2    0.40    0.28
  -1 -11  -2    0.07    0.26
   1 -11   2    0.12    0.22
   1  11   2    0.09    0.10
  -2 -11  -2    1.35    0.39
   2 -11   2    1.30    0.36
  -2  11  -2    1.66    0.39
   2  11   2    1.19    0.18
  -3 -11  -2    1.81    0.46
  -3 -11  -2    2.24    0.50
   3  11   2    1.79    0.22
  -4 -11  -2    0.23    0.28
   4  11   2    0.14    0.10
  -5 -11  -2    1.68    0.47
  -6 -11  -2   10.26    0.95
 -26   0   3   -0.32    0.26
 -25   0   3    2.43    0.61
 -24   0   3    0.25    0.28
 -23   0   3    1.00    0.40
 -22   0   3   -0.06    0.22
 -21   0   3   15.57    1.19
 -20   0   3    0.15    0.23
 -20   0   3    0.37    0.21
 -19   0   3   16.24    1.00
  19   0  -3   16.25    0.97
 -19   0   3   15.68    1.13
 -18   0   3   -0.26    0.19
  18   0  -3    0.05    0.17
 -18   0   3    0.21    0.19
 -17   0   3    0.16    0.21
  17   0  -3    0.22    0.17
 -17   0   3   -0.05    0.15
  16   0  -3   -0.10    0.13
 -16   0   3    0.11    0.21
 -16   0   3    0.06    0.11
  16   0  -3   -0.17    0.09
 -16   0   3    0.02    0.14
 -15   0   3    1.51    0.37
  15   0  -3    1.99    0.28
 -15   0   3    1.87    0.33
 -15   0   3    1.72    0.27
  15   0  -3    2.14    0.31
 -14   0   3    0.20    0.14
 -14   0   3   -0.07    0.10
  14   0  -3    0.21    0.14
 -14   0   3   -0.13    0.13
  14   0  -3   -0.07    0.09
  14   0  -3    0.07    0.12
 -14   0   3   -0.15    0.11
 -13   0   3    0.85    0.25
  13   0  -3    0.85    0.19
 -13   0   3    0.84    0.21
  13   0  -3    1.20    0.25
 -13   0   3    1.12    0.25
 -13   0   3    0.52    0.19
  13   0  -3    0.67    0.21
 -12   0   3   -0.03    0.11
 -12   0   3    0.18    0.12
 -12   0   3    0.01    0.12
 -12   0   3    0.25    0.17
  12   0  -3    0.11    0.13
  12   0  -3    0.02    0.11
  12   0  -3   -0.29    0.08
 -11   0   3    8.86    0.52
  11   0  -3    7.43    0.53
 -11   0   3    8.22    0.55
 -11   0   3    7.90    0.51
  11   0  -3    7.81    0.49
 -11   0   3    7.84    0.58
  11   0  -3    8.25    0.50
  10   0  -3   -0.06    0.07
 -10   0   3   -0.09    0.08
  10   0  -3    0.04    0.11
 -10   0   3    0.15    0.10
  10   0  -3    0.03    0.08
 -10   0   3    0.11    0.15
 -10   0   3    0.00    0.10
   9   0  -3   14.80    0.75
   9   0  -3   15.87    0.72
  -9   0   3   14.51    0.72
  -9   0   3   15.97    0.77
  -9   0   3   14.88    0.71
  -9   0   3   14.38    0.79
   9   0  -3   15.33    0.70
   8   0  -3    0.09    0.09
   8   0  -3   -0.11    0.07
  -8   0   3    0.16    0.11
  -8   0   3    0.21    0.10
   8   0  -3   -0.07    0.08
  -8   0   3    0.01    0.11
  -8   0   3   -0.02    0.08
  -7   0   3   10.81    0.58
   7   0  -3   10.06    0.50
  -7   0   3   10.30    0.53
   7   0  -3   10.44    0.50
  -7   0   3   10.81    0.55
  -7   0   3   10.05    0.50
   7   0  -3   10.41    0.54
  -6   0   3   -0.10    0.10
  -6   0   3   -0.12    0.08
   6   0  -3   -0.24    0.06
  -6   0   3   -0.06    0.10
  -6   0   3   -0.28    0.07
   6   0  -3   -0.16    0.08
   6   0  -3   -0.02    0.08
  -5   0   3   17.51    0.77
  -5   0   3   20.01    0.74
   5   0  -3   18.37    0.78
  -5   0   3   18.53    0.78
  -5   0   3   18.12    0.79
   5   0  -3   19.78    0.73
   5   0  -3   20.36    0.76
  -4   0   3   -0.40    0.07
   4   0  -3   -0.14    0.07
  -4   0   3   -0.20    0.08
   4   0  -3   -0.32    0.06
  -4   0   3   -0.13    0.09
   3   0  -3   10.64    0.43
  -3   0   3   10.94    0.45
  -3   0   3    9.66    0.46
   3   0  -3   10.45    0.41
   2   0  -3   -0.11    0.04
  -2   0   3   -0.05    0.05
  -2   0   3   -0.16    0.05
   1   0  -3    5.10    0.20
  -1   0   3    5.08    0.24
  -1   0   3    5.03    0.21
   0   0   3   -0.04    0.02
   0   0  -3   -0.03    0.03
   0   0  -3   -0.01    0.02
   1   0   3   10.27    0.38
  -1   0  -3    9.91    0.42
  -1   0  -3    9.99    0.35
  -2   0  -3   -0.03    0.05
  -2   0  -3    0.03    0.04
   2   0   3    0.02    0.04
  -2   0  -3    0.06    0.07
   3   0   3   10.61    0.46
  -3   0  -3   11.52    0.50
  -3   0  -3   10.62    0.43
  -3   0  -3   11.56    0.52
   4   0   3   -0.11    0.06
  -4   0  -3    0.00    0.07
  -4   0  -3   -0.09    0.09
  -4   0  -3    0.01    0.08
  -5   0  -3    5.74    0.39
   5   0   3    5.16    0.33
  -5   0  -3    5.66    0.31
  -5   0  -3    5.81    0.35
  -6   0  -3   -0.10    0.09
   6   0   3   -0.07    0.06
  -6   0  -3    0.00    0.09
  -6   0  -3    0.00    0.07
   6   0   3    0.03    0.08
   7   0   3   12.97    0.58
  -7   0  -3   12.59    0.49
  -7   0  -3   11.42    0.56
  -7   0  -3   11.42    0.61
  -7   0  -3   12.67    0.61
  -7   0  -3   12.27    0.68
   7   0   3   12.56    0.62
  -8   0  -3   -0.08    0.10
   8   0   3   -0.21    0.07
   8   0   3   -0.14    0.09
  -8   0  -3   -0.10    0.05
   8   0   3   -0.15    0.07
  -8   0  -3   -0.08    0.11
  -8   0  -3   -0.10    0.08
  -8   0  -3   -0.16    0.07
   9   0   3    3.10    0.28
   9   0   3    2.67    0.28
  -9   0  -3    2.84    0.29
   9   0   3    2.67    0.29
  -9   0  -3    2.46    0.32
  -9   0  -3    3.46    0.21
  -9   0  -3    2.75    0.28
  -9   0  -3    2.65    0.26
 -10   0  -3   -0.07    0.08
 -10   0  -3    0.08    0.10
 -10   0  -3    0.04    0.12
  10   0   3    0.07    0.11
  10   0   3    0.10    0.11
 -10   0  -3    0.08    0.10
 -10   0  -3   -0.01    0.06
  10   0   3    0.05    0.09
 -11   0  -3    3.50    0.32
  11   0   3    3.92    0.36
  11   0   3    3.51    0.33
 -11   0  -3    3.53    0.42
  11   0   3    3.75    0.37
 -11   0  -3    3.92    0.36
 -11   0  -3    3.32    0.34
 -11   0  -3    3.99    0.26
  12   0   3   -0.12    0.10
 -12   0  -3    0.03    0.11
 -12   0  -3    0.06    0.06
 -12   0  -3    0.02    0.12
  12   0   3   -0.01    0.10
  12   0   3    0.20    0.15
 -12   0  -3   -0.14    0.12
 -13   0  -3   43.17    1.79
  13   0   3   38.59    1.77
 -13   0  -3   40.23    1.91
  13   0   3   43.17    1.68
 -13   0  -3   42.56    1.67
  13   0   3   43.02    1.80
 -14   0  -3    0.04    0.13
  14   0   3    0.13    0.11
  14   0   3   -0.09    0.11
 -14   0  -3   -0.06    0.16
  14   0   3    0.06    0.13
 -14   0  -3    0.15    0.16
  15   0   3   10.30    0.76
 -15   0  -3   11.82    0.72
 -15   0  -3   10.91    0.85
  15   0   3   11.56    0.76
  16   0   3   -0.20    0.16
  16   0   3    0.08    0.15
 -16   0  -3    0.27    0.22
 -16   0  -3   -0.01    0.16
  17   0   3    5.52    0.53
  17   0   3    4.40    0.50
 -17   0  -3    3.79    0.44
 -17   0  -3    4.81    0.60
 -18   0  -3    0.23    0.18
 -18   0  -3   -0.11    0.20
 -19   0  -3   19.28    1.33
 -19   0  -3   20.61    1.14
 -20   0  -3   -0.31    0.15
 -20   0  -3    0.26    0.26
 -21   0  -3    5.70    0.59
 -21   0  -3    3.52    0.60
 -22   0  -3    0.10    0.27
 -22   0  -3   -0.18    0.18
 -23   0  -3   -0.21    0.24
 -23   0  -3    0.19    0.23
 -24   0  -3   -0.04    0.23
 -24   0  -3    0.09    0.21
 -25   0  -3    0.21    0.27
 -25   0  -3    0.48    0.29
 -26   0  -3    0.11    0.23
 -26  -1   3    0.49    0.34
 -26   1   3    0.03    0.33
 -25  -1   3    5.36    0.76
 -25   1   3    4.51    0.68
 -25   1   3    5.50    0.60
 -24  -1   3    4.02    0.64
 -24   1   3    3.66    0.50
 -24   1   3    3.69    0.61
 -23  -1   3    0.40    0.29
 -23   1   3    0.26    0.30
 -23   1   3    1.33    0.38
 -22  -1   3    3.49    0.59
 -22   1   3    5.36    0.58
 -22   1   3    5.14    0.68
 -21  -1   3    1.51    0.46
 -21   1   3    1.90    0.41
 -21   1   3    1.43    0.43
  21   1  -3    2.25    0.43
 -20  -1   3    1.90    0.48
 -20   1   3    2.99    0.50
 -20   1   3    2.07    0.43
  20   1  -3    2.66    0.40
 -19  -1   3    0.21    0.24
 -19   1   3    0.09    0.24
  19   1  -3   -0.23    0.14
 -19   1   3   -0.22    0.15
 -18  -1   3    3.29    0.51
  18  -1  -3    3.42    0.43
 -18   1   3    3.49    0.52
  18   1  -3    3.81    0.46
 -18   1   3    2.99    0.43
  17  -1  -3   -0.20    0.13
 -17  -1   3    0.01    0.12
 -17  -1   3    0.20    0.23
 -17   1   3    0.11    0.21
 -17   1   3   -0.10    0.14
  17   1  -3    0.37    0.18
 -16  -1   3   29.30    1.58
 -16  -1   3   30.30    1.38
 -16  -1   3   28.56    1.36
  16  -1  -3   30.03    1.44
  16  -1  -3   30.03    1.36
 -16   1   3   28.30    1.54
 -16   1   3   30.97    1.39
  16   1  -3   29.80    1.35
 -15  -1   3    1.53    0.39
  15  -1  -3    1.33    0.30
 -15  -1   3    1.20    0.25
  15  -1  -3    0.96    0.26
 -15  -1   3    0.80    0.23
 -15  -1   3    1.29    0.31
  15  -1  -3    0.96    0.25
 -15   1   3    1.09    0.27
 -15   1   3    0.61    0.27
 -15   1   3    1.30    0.26
  15   1  -3    1.06    0.26
 -14  -1   3    2.40    0.32
 -14  -1   3    2.68    0.35
  14  -1  -3    3.67    0.36
 -14  -1   3    2.57    0.40
  14  -1  -3    2.47    0.37
 -14  -1   3    2.86    0.33
  14  -1  -3    2.65    0.34
 -14   1   3    2.77    0.34
 -14   1   3    2.68    0.30
 -14   1   3    3.16    0.41
  14   1  -3    2.90    0.33
 -13  -1   3   14.04    0.77
 -13  -1   3   13.68    0.88
  13  -1  -3   12.52    0.74
  13  -1  -3   13.02    0.79
 -13  -1   3   14.73    0.85
 -13  -1   3   15.62    0.80
  13   1  -3   12.98    0.79
 -13   1   3   14.70    0.90
  13   1  -3   14.22    0.69
 -13   1   3   13.81    0.75
 -13   1   3   15.19    0.79
  13   1  -3   13.64    0.74
 -12  -1   3    0.33    0.20
  12  -1  -3   -0.02    0.12
 -12  -1   3    0.16    0.13
  12  -1  -3    0.18    0.14
 -12  -1   3    0.50    0.17
 -12  -1   3    0.32    0.16
  12  -1  -3    0.33    0.15
  12   1  -3    0.39    0.16
 -12   1   3    0.09    0.13
 -12   1   3    0.69    0.22
  12   1  -3    0.19    0.13
 -12   1   3    0.26    0.15
  12   1  -3    0.20    0.10
 -12   1   3    0.20    0.12
 -11  -1   3    0.60    0.18
  11  -1  -3    0.48    0.18
  11  -1  -3    0.64    0.20
 -11  -1   3    0.86    0.22
 -11  -1   3    0.97    0.25
 -11  -1   3    0.60    0.18
  11  -1  -3    0.54    0.17
 -11   1   3    0.67    0.20
 -11   1   3    0.96    0.21
  11   1  -3    0.72    0.18
  11   1  -3    0.74    0.21
  11   1  -3    0.90    0.20
 -11   1   3    0.95    0.21
 -11   1   3    0.84    0.20
  11   1  -3    0.82    0.16
  10  -1  -3    0.22    0.14
 -10  -1   3    0.10    0.16
  10  -1  -3    0.33    0.14
 -10  -1   3    0.37    0.16
 -10  -1   3    0.34    0.13
  10  -1  -3    0.32    0.13
 -10  -1   3    0.31    0.13
 -10   1   3    0.47    0.18
 -10   1   3    0.08    0.11
  10   1  -3    0.17    0.13
  10   1  -3    0.19    0.09
  10   1  -3    0.39    0.14
 -10   1   3    0.51    0.15
 -10   1   3    0.33    0.13
  10   1  -3    0.46    0.15
  -9  -1   3   14.41    0.78
  -9  -1   3   16.97    0.79
  -9  -1   3   16.85    0.75
  -9  -1   3   16.45    0.86
   9  -1  -3   16.12    0.80
   9  -1  -3   15.40    0.73
   9  -1  -3   14.86    0.78
  -9   1   3   16.34    0.76
  -9   1   3   15.37    0.82
  -9   1   3   16.62    0.80
   9   1  -3   15.99    0.76
   9   1  -3   15.72    0.78
  -9   1   3   14.92    0.73
   9   1  -3   16.72    0.68
   9   1  -3   15.38    0.71
  -8  -1   3   16.52    0.83
   8  -1  -3   18.17    0.79
  -8  -1   3   20.51    0.88
   8  -1  -3   18.40    0.87
  -8  -1   3   19.32    0.93
  -8  -1   3   18.85    0.80
   8  -1  -3   17.52    0.86
  -8   1   3   17.37    0.80
   8   1  -3   19.02    0.75
   8   1  -3   18.67    0.84
  -8   1   3   18.07    0.83
   8   1  -3   21.30    0.88
  -8   1   3   19.82    0.91
   8   1  -3   19.17    0.79
  -8   1   3   20.05    0.88
   7  -1  -3   29.20    1.20
  -7  -1   3   29.71    1.19
  -7  -1   3   29.64    1.10
  -7  -1   3   29.91    1.18
  -7  -1   3   28.30    1.24
   7  -1  -3   29.90    1.10
   7  -1  -3   29.10    1.19
  -7   1   3   28.13    1.10
  -7   1   3   30.46    1.20
   7   1  -3   29.31    1.07
   7   1  -3   30.06    1.09
  -7   1   3   27.30    1.15
  -7   1   3   28.56    1.21
   7   1  -3   27.91    1.16
   6  -1  -3    1.07    0.15
  -6  -1   3    0.74    0.16
  -6  -1   3    1.15    0.20
  -6  -1   3    0.70    0.16
   6  -1  -3    1.12    0.17
   6  -1  -3    1.04    0.18
  -6   1   3    0.73    0.15
  -6   1   3    1.16    0.17
  -6   1   3    0.83    0.16
   6   1  -3    1.16    0.18
  -6   1   3    1.17    0.19
   6   1  -3    0.86    0.14
   5  -1  -3    9.32    0.49
   5  -1  -3   10.33    0.49
   5  -1  -3    8.72    0.43
  -5  -1   3   10.11    0.48
  -5  -1   3    8.98    0.50
   5   1  -3   10.25    0.49
  -5   1   3    9.96    0.49
  -5   1   3    9.06    0.47
  -5   1   3    9.76    0.49
  -5   1   3    9.68    0.45
   5   1  -3    9.09    0.42
   4  -1  -3   89.64    3.11
   4  -1  -3   79.18    2.83
  -4  -1   3   91.76    3.12
  -4  -1   3   96.17    3.05
   4  -1  -3   80.83    3.05
  -4   1   3   84.51    3.05
  -4   1   3   91.69    3.08
  -4   1   3   86.59    2.85
  -4   1   3   88.13    3.03
   4   1  -3   95.04    3.04
   4   1  -3   92.16    2.82
   3  -1  -3  138.31    4.39
   3  -1  -3  142.07    4.80
  -3  -1   3  130.82    4.68
   3  -1  -3  141.73    4.72
  -3  -1   3  139.77    4.78
   3   1  -3  145.63    4.36
  -3   1   3  146.05    4.72
  -3   1   3  138.13    4.75
   3   1  -3  134.42    4.67
  -3   1   3  143.97    4.41
  -3   1   3  138.73    4.67
  -2  -1   3    3.46    0.18
   2  -1  -3    3.20    0.19
   2  -1  -3    3.36    0.22
   2  -1  -3    3.77    0.24
  -2  -1   3    3.41    0.23
  -2   1   3    3.81    0.21
   2   1  -3    3.29    0.23
  -2   1   3    3.21    0.19
  -2   1   3    3.51    0.23
  -2   1   3    3.58    0.21
   2   1  -3    3.50    0.15
  -1  -1   3   13.80    0.56
   1  -1  -3   12.93    0.54
   1  -1  -3   13.45    0.50
   1  -1  -3   12.81    0.56
   1   1  -3   13.16    0.55
  -1   1   3   13.12    0.54
  -1   1   3   13.66    0.51
   1   1  -3   13.60    0.55
  -1   1   3   13.61    0.56
   0  -1  -3    0.14    0.05
   0  -1  -3    0.13    0.07
   0  -1  -3    0.14    0.06
   0   1   3    0.11    0.06
   0   1  -3    0.09    0.06
   0   1  -3    0.02    0.07
   0   1   3    0.04    0.06
   0   1  -3    0.17    0.07
  -1  -1  -3   27.66    0.99
  -1  -1  -3   26.62    0.99
  -1  -1  -3   25.51    0.90
   1   1   3   27.05    0.96
   1   1   3   26.13    0.97
  -1   1  -3   26.05    1.00
   1   1   3   25.61    0.91
  -1   1  -3   26.49    0.95
  -1   1  -3   27.07    1.00
  -2  -1  -3    2.90    0.22
  -2  -1  -3    2.98    0.21
  -2  -1  -3    2.94    0.19
  -2  -1  -3    2.91    0.21
   2  -1   3    2.60    0.22
   2  -1   3    2.83    0.15
  -2   1  -3    3.18    0.24
   2   1   3    2.75    0.19
   2   1   3    3.38    0.21
  -2   1  -3    2.81    0.12
  -2   1  -3    2.80    0.13
  -2   1  -3    3.05    0.23
   2   1   3    2.92    0.19
  -2   1  -3    3.05    0.18
  -3  -1  -3   20.60    0.84
  -3  -1  -3   20.62    0.79
  -3  -1  -3   18.97    0.80
   3  -1   3   20.12    0.75
  -3  -1  -3   20.15    0.74
  -3   1  -3   18.66    0.83
  -3   1  -3   20.53    0.69
   3   1   3   20.27    0.75
   3   1   3   20.85    0.76
   3   1   3   18.91    0.79
   4  -1   3   32.57    1.11
  -4  -1  -3   29.87    1.15
  -4  -1  -3   31.31    1.07
  -4  -1  -3   28.78    1.19
  -4  -1  -3   29.76    1.12
   4   1   3   26.61    1.13
  -4   1  -3   28.66    1.18
  -4   1  -3   30.11    1.19
  -4   1  -3   28.47    1.01
   4   1   3   29.44    1.07
   4   1   3   29.83    1.06
  -5  -1  -3    3.81    0.32
  -5  -1  -3    3.39    0.28
  -5  -1  -3    3.78    0.26
   5  -1   3    3.81    0.26
   5  -1   3    4.07    0.31
  -5  -1  -3    3.89    0.26
  -5   1  -3    3.71    0.20
  -5   1  -3    3.74    0.30
   5   1   3    3.85    0.23
   5   1   3    3.54    0.27
   5   1   3    3.87    0.26
  -5   1  -3    3.50    0.30
  -5   1  -3    3.62    0.23
   6  -1   3   41.02    1.70
  -6  -1  -3   46.13    1.64
  -6  -1  -3   45.88    1.55
  -6  -1  -3   41.66    1.72
  -6  -1  -3   48.18    1.69
   6  -1   3   41.80    1.62
  -6   1  -3   46.05    1.72
   6   1   3   43.04    1.65
  -6   1  -3   41.39    1.50
   6   1   3   44.82    1.55
   6   1   3   46.06    1.56
  -6   1  -3   42.56    1.50
  -6   1  -3   40.72    1.71
  -7  -1  -3    0.80    0.18
   7  -1   3    0.78    0.17
  -7  -1  -3    0.88    0.21
   7  -1   3    0.89    0.19
  -7  -1  -3    0.88    0.17
  -7  -1  -3    0.75    0.15
  -7   1  -3    0.90    0.22
   7   1   3    0.91    0.18
  -7   1  -3    0.81    0.10
  -7   1  -3    0.71    0.14
  -7   1  -3    1.19    0.20
   7   1   3    1.02    0.13
   7   1   3    0.77    0.16
  -8  -1  -3   51.59    2.11
  -8  -1  -3   59.06    2.06
  -8  -1  -3   55.78    1.89
  -8  -1  -3   50.93    1.97
   8  -1   3   53.28    1.86
   8  -1   3   54.23    2.09
   8  -1   3   50.41    1.98
   8   1   3   54.50    2.03
   8   1   3   53.90    1.87
  -8   1  -3   52.05    1.82
  -8   1  -3   52.92    2.07
  -8   1  -3   51.72    1.84
   8   1   3   50.93    1.87
  -8   1  -3   49.24    2.09
   9  -1   3   20.05    0.94
  -9  -1  -3   17.27    0.83
  -9  -1  -3   17.31    0.88
  -9  -1  -3   17.92    0.96
  -9  -1  -3   19.10    0.83
   9  -1   3   18.28    0.81
   9  -1   3   19.23    0.88
   9   1   3   18.81    0.76
  -9   1  -3   18.07    0.79
  -9   1  -3   17.91    0.72
  -9   1  -3   17.07    0.94
   9   1   3   17.46    0.88
  -9   1  -3   16.99    0.89
 -10  -1  -3    3.88    0.33
  10  -1   3    4.10    0.39
 -10  -1  -3    4.50    0.39
  10  -1   3    3.30    0.30
 -10  -1  -3    3.61    0.32
 -10  -1  -3    3.52    0.27
 -10  -1  -3    3.92    0.41
  10  -1   3    3.83    0.36
 -10   1  -3    3.10    0.35
  10   1   3    3.28    0.26
 -10   1  -3    3.58    0.24
 -10   1  -3    3.62    0.41
  10   1   3    3.64    0.35
  10   1   3    3.25    0.31
 -10   1  -3    3.59    0.31
 -11  -1  -3   13.85    0.90
  11  -1   3   15.66    0.88
  11  -1   3   14.48    0.82
 -11  -1  -3   16.00    0.80
 -11  -1  -3   17.59    0.82
 -11  -1  -3   15.37    0.85
 -11  -1  -3   17.20    0.73
  11  -1   3   16.56    0.79
 -11   1  -3   14.99    0.92
  11   1   3   16.59    0.81
 -11   1  -3   15.97    0.67
 -11   1  -3   15.49    0.76
  11   1   3   15.67    0.71
  11   1   3   15.08    0.78
 -11   1  -3   16.37    0.89
  12  -1   3    0.81    0.19
 -12  -1  -3    1.10    0.25
 -12  -1  -3    0.86    0.14
  12  -1   3    0.73    0.21
 -12  -1  -3    0.76    0.20
  12  -1   3    0.95    0.25
 -12  -1  -3    1.21    0.24
 -12  -1  -3    0.59    0.26
 -12   1  -3    1.24    0.30
  12   1   3    1.33    0.25
  12   1   3    0.82    0.21
  12   1   3    1.12    0.25
 -12   1  -3    1.16    0.24
  12   1   3    1.01    0.17
  13  -1   3    0.65    0.21
 -13  -1  -3    0.60    0.26
 -13  -1  -3    0.70    0.19
  13  -1   3    0.88    0.25
 -13  -1  -3    0.80    0.21
 -13   1  -3    0.65    0.26
  13   1   3    0.79    0.21
  13   1   3    0.66    0.20
 -13   1  -3    1.11    0.23
  14  -1   3    6.42    0.56
 -14  -1  -3    7.37    0.67
 -14  -1  -3    7.12    0.52
  14  -1   3    6.98    0.57
 -14  -1  -3    7.15    0.55
  14   1   3    6.85    0.58
 -14   1  -3    6.95    0.64
  14   1   3    7.71    0.55
  14   1   3    6.61    0.52
 -14   1  -3    6.51    0.51
 -15  -1  -3   11.92    0.71
  15  -1   3   11.35    0.78
 -15  -1  -3   10.18    0.84
  15  -1   3   11.54    0.79
 -15  -1  -3   10.89    0.71
 -15   1  -3   10.99    0.86
  15   1   3   10.78    0.70
  15   1   3   11.81    0.72
  15   1   3    9.71    0.73
 -15   1  -3   11.89    0.71
  16  -1   3   23.53    1.31
 -16  -1  -3   23.55    1.43
 -16  -1  -3   23.63    1.22
  16  -1   3   28.88    1.41
 -16   1  -3   26.41    1.23
 -16   1  -3   26.18    1.47
  16   1   3   26.66    1.25
 -17  -1  -3    0.89    0.35
  17  -1   3    1.17    0.32
  17  -1   3    1.82    0.40
 -17  -1  -3    1.37    0.32
 -17   1  -3    0.92    0.36
 -17   1  -3    1.52    0.33
  18  -1   3    2.12    0.44
 -18  -1  -3    1.18    0.40
 -18  -1  -3    1.70    0.36
  18  -1   3    2.25    0.38
 -18   1  -3    1.53    0.43
 -18   1  -3    2.16    0.39
 -19  -1  -3    3.56    0.48
 -19  -1  -3    3.26    0.55
  19  -1   3    5.31    0.57
 -19   1  -3    4.48    0.50
 -19   1  -3    4.03    0.60
 -20  -1  -3    4.42    0.54
 -20  -1  -3    5.25    0.69
 -20   1  -3    5.47    0.71
 -20   1  -3    5.07    0.55
 -21  -1  -3    0.15    0.28
 -21  -1  -3    0.29    0.26
 -21   1  -3   -0.06    0.19
 -21   1  -3   -0.11    0.21
 -22  -1  -3    5.63    0.75
 -22  -1  -3    4.41    0.55
 -22   1  -3    3.26    0.57
 -22   1  -3    4.41    0.54
 -23  -1  -3   16.86    1.09
 -23  -1  -3   13.62    1.21
 -23   1  -3   15.65    1.03
 -23   1  -3   15.06    1.26
 -24  -1  -3    2.49    0.48
 -24  -1  -3    2.26    0.58
 -24   1  -3    1.75    0.38
 -24   1  -3    1.74    0.49
 -25  -1  -3    0.64    0.34
 -25  -1  -3    0.27    0.21
 -25   1  -3    0.27    0.26
 -25   1  -3    0.61    0.36
 -26   1  -3    1.67    0.40
 -26  -2   3    0.02    0.28
 -26   2   3    0.18    0.25
 -26   2   3    0.21    0.24
 -25  -2   3    1.93    0.55
 -25   2   3    2.66    0.63
 -25   2   3    2.35    0.48
 -24  -2   3    0.55    0.35
  24   2  -3    0.28    0.25
 -24   2   3    0.64    0.30
 -24   2   3    1.07    0.36
 -23  -2   3    0.33    0.29
 -23   2   3    0.05    0.23
 -23   2   3    0.27    0.28
  23   2  -3   -0.05    0.15
 -22  -2   3    0.58    0.32
 -22   2   3    0.72    0.29
 -22   2   3    0.82    0.40
  22   2  -3    0.87    0.31
 -21  -2   3    1.77    0.48
  21   2  -3    1.37    0.35
 -21   2   3    1.62    0.48
 -21   2   3    2.10    0.42
 -20  -2   3    7.38    0.82
  20  -2  -3    7.28    0.69
 -20   2   3    6.42    0.73
 -20   2   3    6.86    0.63
  20   2  -3    6.56    0.61
  19  -2  -3   13.07    0.92
 -19  -2   3   12.38    1.03
 -19   2   3   11.13    0.82
 -19   2   3   13.21    1.03
  19   2  -3   12.92    0.84
  18  -2  -3    0.57    0.25
 -18  -2   3    0.58    0.32
 -18   2   3    0.15    0.24
  18   2  -3    0.24    0.19
 -18   2   3    0.16    0.20
  17  -2  -3    0.12    0.20
 -17  -2   3    0.13    0.20
 -17  -2   3    0.22    0.14
 -17   2   3    0.45    0.22
 -17   2   3   -0.07    0.19
  17   2  -3    0.20    0.18
 -16  -2   3    1.53    0.35
  16  -2  -3    1.21    0.33
 -16  -2   3    1.40    0.39
 -16  -2   3    1.63    0.32
  16  -2  -3    1.38    0.33
 -16   2   3    1.84    0.35
  16   2  -3    1.19    0.27
 -16   2   3    1.62    0.38
  16   2  -3    1.70    0.33
  15  -2  -3   15.74    0.95
 -15  -2   3   14.96    0.88
 -15  -2   3   15.44    1.03
  15  -2  -3   16.26    0.97
 -15  -2   3   14.09    0.93
 -15   2   3   15.21    0.87
  15   2  -3   14.83    0.86
  15   2  -3   15.73    0.86
 -15   2   3   16.22    0.86
 -15   2   3   14.45    0.98
  14  -2  -3    0.04    0.17
  14  -2  -3    0.16    0.17
  14  -2  -3    0.07    0.12
 -14  -2   3    0.29    0.22
 -14  -2   3    0.08    0.16
 -14  -2   3   -0.08    0.11
 -14   2   3    0.24    0.14
  14   2  -3    0.32    0.15
 -14   2   3    0.12    0.16
 -14   2   3    0.45    0.22
  14   2  -3   -0.05    0.12
 -13  -2   3    2.09    0.30
 -13  -2   3    2.21    0.28
 -13  -2   3    2.09    0.41
  13  -2  -3    2.57    0.35
 -13  -2   3    1.98    0.32
  13  -2  -3    2.08    0.28
  13  -2  -3    1.42    0.30
 -13   2   3    2.58    0.32
 -13   2   3    2.92    0.39
  13   2  -3    2.46    0.31
  13   2  -3    1.95    0.29
 -13   2   3    2.66    0.30
  12  -2  -3    5.13    0.46
 -12  -2   3    5.79    0.53
 -12  -2   3    5.62    0.43
  12  -2  -3    5.10    0.47
 -12  -2   3    5.28    0.45
  12  -2  -3    5.12    0.42
 -12  -2   3    5.03    0.45
 -12   2   3    4.87    0.48
  12   2  -3    4.89    0.42
 -12   2   3    5.64    0.43
  12   2  -3    4.33    0.38
 -12   2   3    4.57    0.40
 -11  -2   3   17.74    0.86
  11  -2  -3   19.30    0.98
 -11  -2   3   16.24    0.99
  11  -2  -3   18.74    0.95
 -11  -2   3   19.34    0.94
  11  -2  -3   16.25    0.84
 -11  -2   3   17.86    0.94
 -11   2   3   16.96    0.96
  11   2  -3   19.28    0.73
 -11   2   3   17.95    0.88
 -11   2   3   18.66    0.93
  11   2  -3   18.88    0.92
  11   2  -3   17.61    0.84
 -11   2   3   17.99    0.86
 -10  -2   3   14.84    0.80
 -10  -2   3   12.86    0.82
 -10  -2   3   15.17    0.73
  10  -2  -3   14.73    0.73
  10  -2  -3   14.95    0.83
  10  -2  -3   13.56    0.78
 -10   2   3   14.22    0.81
  10   2  -3   15.26    0.71
  10   2  -3   15.56    0.78
  10   2  -3   15.01    0.77
 -10   2   3   15.21    0.76
  10   2  -3   15.47    0.59
 -10   2   3   13.65    0.76
 -10   2   3   14.67    0.73
  -9  -2   3   12.46    0.69
   9  -2  -3   12.25    0.72
   9  -2  -3   12.73    0.63
  -9  -2   3   12.00    0.74
   9  -2  -3   12.07    0.69
  -9  -2   3   13.84    0.65
  -9   2   3   13.01    0.73
  -9   2   3   13.00    0.65
   9   2  -3   12.19    0.67
  -9   2   3   11.33    0.64
   9   2  -3   12.23    0.61
  -9   2   3   12.67    0.68
  -8  -2   3    0.44    0.19
  -8  -2   3    0.16    0.13
   8  -2  -3    0.33    0.16
   8  -2  -3    0.27    0.13
  -8  -2   3    0.55    0.13
   8  -2  -3    0.43    0.14
   8   2  -3    0.31    0.12
  -8   2   3    0.41    0.15
  -8   2   3    0.46    0.15
  -8   2   3    0.42    0.15
  -8   2   3    0.18    0.15
   8   2  -3    0.26    0.13
   7  -2  -3   15.04    0.72
   7  -2  -3   14.25    0.65
  -7  -2   3   13.09    0.69
   7  -2  -3   13.20    0.73
  -7  -2   3   14.40    0.77
  -7   2   3   13.89    0.70
  -7   2   3   14.19    0.73
   7   2  -3   13.76    0.62
   7   2  -3   14.93    0.72
  -7   2   3   14.93    0.71
  -7   2   3   14.69    0.66
   6  -2  -3   13.07    0.59
   6  -2  -3   13.48    0.65
  -6  -2   3   12.51    0.69
  -6  -2   3   11.87    0.62
   6  -2  -3   12.89    0.68
  -6   2   3   12.31    0.65
   6   2  -3   13.04    0.66
  -6   2   3   14.41    0.65
   6   2  -3   12.28    0.55
  -6   2   3   13.19    0.65
  -6   2   3   12.44    0.59
  -5  -2   3    7.08    0.40
   5  -2  -3    7.30    0.39
   5  -2  -3    8.14    0.48
   5  -2  -3    6.85    0.42
  -5  -2   3    7.68    0.48
  -5   2   3    7.32    0.44
  -5   2   3    6.86    0.43
   5   2  -3    7.45    0.45
  -5   2   3    7.72    0.42
   5   2  -3    6.99    0.36
  -5   2   3    7.45    0.40
   4  -2  -3  111.37    3.80
  -4  -2   3   96.65    3.73
   4  -2  -3  104.99    3.87
   4  -2  -3  112.93    3.53
  -4  -2   3  108.08    3.88
  -4   2   3  122.20    3.85
  -4   2   3  104.74    3.53
  -4   2   3  110.81    3.77
  -4   2   3  112.90    3.79
   4   2  -3  110.08    3.78
   4   2  -3  114.16    3.48
   3  -2  -3   78.34    2.68
  -3  -2   3   76.77    2.74
   3  -2  -3   77.73    2.48
  -3  -2   3   72.55    2.61
  -3   2   3   75.54    2.48
  -3   2   3   76.34    2.69
   3   2  -3   73.82    2.40
  -3   2   3   73.74    2.66
   3   2  -3   74.91    2.66
   3   2  -3   75.27    2.40
   2  -2  -3   21.55    0.83
  -2  -2   3   22.82    0.83
   2  -2  -3   21.03    0.90
  -2  -2   3   22.26    0.95
  -2  -2   3   22.57    0.84
  -2   2   3   21.96    0.92
   2   2  -3   22.67    0.74
   2   2  -3   22.36    0.94
  -2   2   3   21.75    0.83
   2   2  -3   22.18    0.75
  -2   2   3   23.13    0.91
   2   2  -3   22.51    0.92
  -1  -2   3   48.08    1.62
   1  -2  -3   45.16    1.74
  -1  -2   3   45.13    1.76
  -1  -2   3   48.44    1.69
   1  -2  -3   44.89    1.70
  -1  -2   3   47.21    1.62
   1  -2  -3   45.42    1.72
   1  -2  -3   47.46    1.58
  -1   2   3   47.92    1.72
  -1   2   3   46.52    1.58
  -1   2   3   50.88    1.73
   1   2  -3   48.13    1.51
   1   2  -3   47.80    1.71
   1   2  -3   45.27    1.74
   0  -2   3   29.33    1.05
   0  -2  -3   32.44    1.18
   0  -2  -3   29.51    1.15
   0  -2  -3   29.77    1.17
   0  -2   3   30.86    1.15
   0  -2   3   29.88    1.05
   0   2  -3   30.01    1.15
   0   2  -3   27.49    1.17
   0   2   3   29.76    1.06
   0   2   3   31.31    1.16
   1  -2   3   42.58    1.63
   1  -2   3   44.76    1.51
  -1  -2  -3   43.75    1.62
  -1  -2  -3   42.10    1.63
  -1  -2  -3   48.81    1.63
  -1  -2  -3   45.29    1.49
   1  -2   3   43.32    1.50
  -1   2  -3   44.91    1.59
   1   2   3   41.73    1.49
   1   2   3   42.83    1.60
   1   2   3   43.47    1.59
  -1   2  -3   42.72    1.65
  -2  -2  -3  101.50    3.41
   2  -2   3   96.40    3.29
  -2  -2  -3   97.83    3.40
   2  -2   3   95.09    3.29
  -2  -2  -3   96.56    3.45
  -2  -2  -3  101.82    3.15
   2  -2   3   98.60    3.46
  -2   2  -3   97.32    3.06
   2   2   3   92.51    3.36
   2   2   3   98.40    3.15
  -2   2  -3   98.32    3.07
  -2   2  -3   97.45    3.45
  -2   2  -3   98.55    3.33
  -2   2  -3   97.67    3.45
   2   2   3   98.82    3.35
  -3  -2  -3   29.63    1.25
   3  -2   3   30.75    1.13
  -3  -2  -3   32.02    1.20
   3  -2   3   29.40    1.26
  -3  -2  -3   30.81    1.13
  -3  -2  -3   34.60    1.25
  -3   2  -3   30.73    1.02
  -3   2  -3   31.01    1.26
   3   2   3   31.67    1.13
  -3   2  -3   30.96    1.26
   3   2   3   31.30    1.20
  -3   2  -3   31.85    1.18
  -3   2  -3   30.79    1.03
  -4  -2  -3  320.05   10.63
   4  -2   3  326.94   11.59
  -4  -2  -3  344.22   11.49
   4  -2   3  340.07   11.34
  -4  -2  -3  345.07   11.59
  -4  -2  -3  318.01   11.41
  -4   2  -3  356.62   11.60
  -4   2  -3  335.15   11.59
  -4   2  -3  352.67   10.56
   4   2   3  363.50   11.25
  -4   2  -3  341.45   10.55
   4   2   3  357.57   11.41
  -4   2  -3  351.59   11.20
   4   2   3  347.13   10.65
   5  -2   3    0.06    0.08
  -5  -2  -3    0.03    0.11
   5  -2   3    0.13    0.12
  -5  -2  -3    0.21    0.11
  -5  -2  -3    0.11    0.08
  -5   2  -3    0.07    0.07
  -5   2  -3    0.03    0.10
   5   2   3    0.00    0.08
  -5   2  -3    0.06    0.12
  -5   2  -3    0.01    0.06
   5   2   3    0.02    0.09
  -5   2  -3    0.10    0.06
   5   2   3    0.23    0.11
   6  -2   3    4.50    0.32
  -6  -2  -3    5.36    0.34
  -6  -2  -3    6.18    0.41
  -6  -2  -3    4.57    0.40
   6  -2   3    3.99    0.38
  -6  -2  -3    4.12    0.29
  -6   2  -3    4.92    0.41
  -6   2  -3    4.69    0.39
   6   2   3    4.75    0.32
  -6   2  -3    4.95    0.29
   6   2   3    5.35    0.37
  -6   2  -3    4.78    0.29
   6   2   3    4.59    0.33
   7  -2   3   14.00    0.71
   7  -2   3   16.87    0.85
  -7  -2  -3   15.28    0.83
  -7  -2  -3   16.17    0.72
  -7  -2  -3   15.40    0.78
  -7  -2  -3   16.38    0.70
  -7   2  -3   13.15    0.79
  -7   2  -3   15.17    0.65
   7   2   3   13.94    0.69
  -7   2  -3   16.29    0.67
   7   2   3   15.66    0.71
  -8  -2  -3   44.97    1.67
   8  -2   3   44.56    1.83
  -8  -2  -3   43.46    1.84
   8  -2   3   40.05    1.69
   8   2   3   43.24    1.75
  -8   2  -3   44.06    1.60
  -8   2  -3   43.18    1.56
   8   2   3   46.30    1.66
  -8   2  -3   45.82    1.85
   8   2   3   44.39    1.63
  -9  -2  -3    4.54    0.36
  -9  -2  -3    4.60    0.44
  -9  -2  -3    4.37    0.32
   9  -2   3    4.92    0.38
  -9  -2  -3    4.48    0.39
   9  -2   3    4.09    0.40
  -9   2  -3    4.14    0.32
   9   2   3    4.75    0.37
  -9   2  -3    5.01    0.31
   9   2   3    4.61    0.39
  -9   2  -3    4.04    0.42
   9   2   3    4.39    0.33
  10  -2   3   -0.03    0.12
  10  -2   3   -0.04    0.10
 -10  -2  -3   -0.03    0.11
  10  -2   3    0.19    0.09
 -10  -2  -3   -0.11    0.08
 -10  -2  -3    0.03    0.14
 -10  -2  -3    0.08    0.11
 -10   2  -3   -0.08    0.11
  10   2   3   -0.11    0.07
  10   2   3   -0.06    0.10
 -10   2  -3    0.01    0.06
 -10   2  -3    0.30    0.12
  10   2   3   -0.05    0.10
 -11  -2  -3   14.27    0.71
 -11  -2  -3   13.05    0.87
 -11  -2  -3   14.09    0.75
  11  -2   3   13.67    0.85
 -11  -2  -3   14.87    0.83
  11  -2   3   14.68    0.79
  11   2   3   13.06    0.78
  11   2   3   12.13    0.71
 -11   2  -3   14.49    0.70
  11   2   3   13.68    0.69
 -11   2  -3   14.17    0.87
 -11   2  -3   14.05    0.64
 -12  -2  -3    5.52    0.49
  12  -2   3    4.66    0.43
 -12  -2  -3    6.18    0.57
  12  -2   3    4.37    0.47
 -12  -2  -3    5.14    0.44
 -12  -2  -3    4.95    0.38
  12   2   3    3.56    0.37
  12   2   3    5.51    0.46
  12   2   3    5.15    0.38
 -12   2  -3    4.82    0.38
 -12   2  -3    4.92    0.51
  13  -2   3    8.66    0.63
 -13  -2  -3    8.95    0.54
 -13  -2  -3    9.37    0.67
 -13  -2  -3    9.27    0.61
 -13  -2  -3    8.43    0.71
  13  -2   3    8.34    0.67
 -13  -2  -3    9.21    0.55
 -13   2  -3    8.19    0.55
 -13   2  -3    8.33    0.69
  13   2   3    9.84    0.55
  13   2   3    8.06    0.61
  13   2   3    7.65    0.56
  13   2   3   10.01    0.57
 -14  -2  -3    0.81    0.26
  14  -2   3    0.82    0.25
 -14  -2  -3    0.80    0.29
  14  -2   3    0.23    0.21
  14   2   3    0.58    0.20
 -14   2  -3    0.55    0.27
 -14   2  -3    0.81    0.22
 -15  -2  -3   15.79    1.09
  15  -2   3   16.14    0.98
 -15  -2  -3   17.02    0.93
  15  -2   3   17.54    1.06
 -15   2  -3   16.14    0.88
 -15   2  -3   16.08    1.08
  15   2   3   16.41    0.92
 -16  -2  -3    7.49    0.76
  16  -2   3    8.40    0.68
  16  -2   3    8.35    0.71
 -16  -2  -3    6.94    0.59
 -16   2  -3    7.80    0.59
 -16   2  -3    7.20    0.72
  16   2   3    7.56    0.61
 -17  -2  -3    0.73    0.32
  17  -2   3    0.31    0.24
  17  -2   3    0.39    0.25
 -17  -2  -3    0.57    0.27
  17   2   3    0.46    0.21
 -17   2  -3    0.26    0.21
 -17   2  -3    0.76    0.31
 -18  -2  -3    3.38    0.44
  18  -2   3    2.96    0.46
 -18  -2  -3    2.67    0.53
  18  -2   3    3.53    0.51
 -18   2  -3    2.81    0.38
 -18   2  -3    2.93    0.50
  19  -2   3    1.21    0.35
 -19  -2  -3    1.63    0.37
  19  -2   3    1.47    0.39
 -19  -2  -3    0.98    0.39
 -19   2  -3    1.50    0.46
 -19   2  -3    3.13    0.40
  20  -2   3    0.45    0.26
 -20  -2  -3    0.36    0.19
 -20  -2  -3    0.00    0.23
 -20   2  -3    0.56    0.35
 -20   2  -3    0.23    0.21
 -21  -2  -3    1.08    0.42
  21  -2   3    0.55    0.28
 -21   2  -3    0.11    0.20
 -21   2  -3    0.70    0.35
 -22  -2  -3    2.23    0.56
 -22   2  -3    2.48    0.45
 -22   2  -3    2.56    0.60
 -23  -2  -3   20.66    1.54
 -23   2  -3   21.95    1.26
 -23   2  -3   22.85    1.58
 -24  -2  -3    0.53    0.34
 -24   2  -3    0.49    0.29
 -24   2  -3    0.19    0.20
 -25  -2  -3    0.63    0.36
 -25   2  -3    0.56    0.35
 -25   2  -3    0.55    0.28
 -26   3   3    0.12    0.29
  26   3  -3    1.74    0.41
 -25  -3   3    0.21    0.32
 -25   3   3    0.12    0.24
 -25   3   3    0.18    0.28
  25   3  -3    0.02    0.22
 -24  -3   3    2.02    0.58
 -24   3   3    1.84    0.49
 -24   3   3    1.59    0.40
  24   3  -3    1.61    0.40
 -23  -3   3    0.06    0.28
 -23   3   3    0.31    0.32
 -23   3   3    0.12    0.23
  23   3  -3    0.97    0.33
 -22  -3   3    1.40    0.47
  22  -3  -3    1.16    0.34
  22   3  -3    1.29    0.34
 -22   3   3    1.53    0.46
 -22   3   3    1.48    0.38
 -21  -3   3    5.59    0.76
  21  -3  -3    5.74    0.68
  21   3  -3    5.26    0.56
 -21   3   3    6.26    0.72
 -21   3   3    6.27    0.60
 -20  -3   3    0.17    0.29
  20  -3  -3    0.11    0.21
 -20   3   3    0.46    0.25
  20   3  -3    0.31    0.23
 -20   3   3    0.00    0.24
  19  -3  -3    3.15    0.48
 -19  -3   3    3.26    0.55
  19   3  -3    2.58    0.39
 -19   3   3    2.58    0.53
 -19   3   3    2.83    0.40
 -18  -3   3    2.23    0.51
  18  -3  -3    2.69    0.45
 -18   3   3    1.86    0.46
  18   3  -3    2.48    0.36
 -18   3   3    2.08    0.39
  17  -3  -3    0.53    0.29
  17  -3  -3    0.47    0.26
 -17  -3   3    0.44    0.21
 -17  -3   3    0.84    0.33
 -17  -3   3    0.58    0.26
 -17   3   3    0.89    0.26
  17   3  -3    0.67    0.23
  17   3  -3    0.49    0.23
 -17   3   3    0.53    0.28
  16  -3  -3    0.15    0.19
 -16  -3   3    0.20    0.27
  16  -3  -3    0.14    0.21
 -16  -3   3    0.02    0.16
 -16  -3   3   -0.09    0.16
 -16   3   3    0.31    0.18
  16   3  -3    0.00    0.12
 -16   3   3   -0.01    0.17
  16   3  -3    0.10    0.15
 -15  -3   3   24.54    1.29
  15  -3  -3   28.25    1.44
 -15  -3   3   26.15    1.47
  15  -3  -3   25.80    1.35
 -15  -3   3   25.12    1.35
 -15   3   3   24.61    1.21
 -15   3   3   25.86    1.24
  15   3  -3   27.00    1.22
  15   3  -3   24.57    1.27
 -15   3   3   26.82    1.43
  14  -3  -3    0.48    0.22
  14  -3  -3    0.20    0.19
 -14  -3   3    0.07    0.15
 -14  -3   3    1.00    0.32
 -14  -3   3    0.38    0.22
  14   3  -3    0.50    0.19
 -14   3   3    0.60    0.21
 -14   3   3    0.43    0.23
  14   3  -3    0.66    0.22
 -14   3   3    0.45    0.20
  13  -3  -3    0.01    0.15
  13  -3  -3    0.18    0.17
 -13  -3   3   -0.04    0.14
 -13  -3   3    0.07    0.19
 -13   3   3   -0.03    0.11
 -13   3   3   -0.22    0.11
 -13   3   3    0.11    0.15
  13   3  -3    0.17    0.14
  13   3  -3    0.05    0.12
 -12  -3   3    2.76    0.40
 -12  -3   3    2.76    0.36
  12  -3  -3    2.70    0.38
  12  -3  -3    2.05    0.32
 -12   3   3    3.27    0.34
  12   3  -3    3.15    0.36
 -12   3   3    2.34    0.36
 -12   3   3    2.81    0.32
  12   3  -3    2.59    0.30
  11  -3  -3    0.08    0.13
 -11  -3   3   -0.05    0.12
  11  -3  -3    0.05    0.09
  11  -3  -3   -0.06    0.11
 -11  -3   3    0.25    0.21
 -11   3   3   -0.04    0.11
  11   3  -3   -0.09    0.10
 -11   3   3   -0.06    0.10
 -11   3   3    0.30    0.18
  11   3  -3   -0.05    0.09
  10  -3  -3   11.13    0.68
 -10  -3   3   10.09    0.65
 -10  -3   3   10.13    0.73
  10  -3  -3   10.69    0.61
  10  -3  -3    9.59    0.69
 -10  -3   3   11.35    0.61
 -10   3   3   10.90    0.61
  10   3  -3   10.65    0.58
 -10   3   3   10.69    0.70
  10   3  -3   10.43    0.66
 -10   3   3   10.49    0.64
   9  -3  -3   25.14    1.27
  -9  -3   3   25.37    1.20
   9  -3  -3   27.75    1.13
  -9  -3   3   28.92    1.33
  -9  -3   3   26.51    1.11
   9  -3  -3   29.19    1.24
   9   3  -3   26.43    1.08
  -9   3   3   28.63    1.20
  -9   3   3   25.77    1.11
   9   3  -3   26.36    1.21
  -9   3   3   25.24    1.18
  -9   3   3   25.47    1.24
   8  -3  -3   42.30    1.91
   8  -3  -3   47.89    1.86
  -8  -3   3   42.59    1.82
   8  -3  -3   48.65    1.72
  -8  -3   3   45.03    1.95
  -8  -3   3   50.60    1.72
   8   3  -3   45.93    1.85
  -8   3   3   48.92    1.84
   8   3  -3   47.92    1.67
  -8   3   3   42.86    1.81
  -8   3   3   45.25    1.89
  -8   3   3   48.07    1.72
  -7  -3   3   74.48    2.77
   7  -3  -3   75.90    2.89
  -7  -3   3   74.35    2.91
   7  -3  -3   77.68    2.79
   7  -3  -3   80.18    2.60
  -7   3   3   76.07    2.58
   7   3  -3   74.90    2.52
  -7   3   3   71.03    2.82
   7   3  -3   75.60    2.79
  -7   3   3   74.60    2.76
  -6  -3   3   29.96    1.24
  -6  -3   3   29.15    1.35
   6  -3  -3   31.73    1.36
   6  -3  -3   30.05    1.27
   6  -3  -3   30.37    1.17
   6   3  -3   29.43    1.11
   6   3  -3   29.24    1.28
  -6   3   3   29.99    1.27
  -6   3   3   31.40    1.17
  -6   3   3   29.57    1.29
  -5  -3   3   14.95    0.72
  -5  -3   3   15.06    0.83
   5  -3  -3   16.05    0.83
   5  -3  -3   15.82    0.77
   5  -3  -3   16.37    0.71
  -5  -3   3   16.37    0.61
   5   3  -3   16.11    0.64
  -5   3   3   16.31    0.79
  -5   3   3   15.09    0.78
   5   3  -3   15.88    0.80
  -5   3   3   15.69    0.70
   4  -3  -3    3.39    0.34
   4  -3  -3    3.97    0.28
  -4  -3   3    4.17    0.29
  -4  -3   3    4.09    0.23
  -4  -3   3    3.53    0.35
   4  -3  -3    3.69    0.32
  -4   3   3    4.11    0.30
   4   3  -3    3.87    0.23
  -4   3   3    3.32    0.32
   4   3  -3    3.76    0.23
  -4   3   3    3.78    0.33
   4   3  -3    3.89    0.34
  -3  -3   3    4.09    0.29
   3  -3  -3    4.00    0.35
  -3  -3   3    3.98    0.26
   3  -3  -3    4.50    0.33
  -3  -3   3    3.53    0.35
   3  -3  -3    5.34    0.31
   3   3  -3    4.11    0.35
  -3   3   3    4.50    0.35
  -3   3   3    3.99    0.28
   3   3  -3    4.42    0.24
   3   3  -3    4.66    0.23
  -3   3   3    4.62    0.35
  -2  -3   3    0.62    0.18
  -2  -3   3    0.72    0.13
   2  -3  -3    0.46    0.11
   2  -3  -3    0.89    0.19
  -2  -3   3    0.47    0.11
   2  -3  -3    0.67    0.15
  -2   3   3    0.46    0.13
   2   3  -3    0.66    0.17
  -2   3   3    0.85    0.18
   2   3  -3    0.61    0.09
  -2   3   3    0.63    0.16
   2   3  -3    0.74    0.09
   2   3  -3    0.73    0.18
   1  -3  -3   23.76    1.06
  -1  -3   3   25.29    0.95
  -1  -3   3   27.58    1.14
  -1  -3   3   23.32    0.95
   1  -3  -3   24.24    1.07
   1  -3  -3   22.58    1.02
  -1  -3   3   25.37    1.02
   1  -3  -3   26.26    0.96
   1   3  -3   25.69    1.08
  -1   3   3   24.13    1.07
  -1   3   3   23.93    1.05
   1   3  -3   24.74    1.09
  -1   3   3   24.66    0.95
   1   3  -3   25.98    0.84
   1   3  -3   25.44    0.84
   0  -3  -3    0.01    0.09
   0  -3  -3    0.00    0.07
   0  -3   3    0.03    0.08
   0  -3  -3    0.05    0.09
   0  -3  -3    0.00    0.09
   0  -3   3    0.01    0.07
   0  -3   3    0.02    0.06
   0   3   3   -0.02    0.07
   0   3  -3    0.00    0.04
   0   3  -3   -0.07    0.08
   0   3  -3   -0.18    0.07
   0   3   3   -0.05    0.09
   0   3   3    0.02    0.10
   0   3  -3    0.03    0.04
  -1  -3  -3   33.94    1.38
   1  -3   3   34.24    1.36
  -1  -3  -3   36.33    1.35
   1  -3   3   34.27    1.23
   1  -3   3   35.06    1.23
  -1  -3  -3   32.55    1.33
  -1  -3  -3   31.14    1.21
  -1   3  -3   33.59    1.08
  -1   3  -3   32.96    1.38
  -1   3  -3   33.18    1.08
   1   3   3   33.52    1.22
  -1   3  -3   31.05    1.32
   2  -3   3   42.78    1.60
  -2  -3  -3   45.33    1.70
  -2  -3  -3   40.34    1.74
  -2  -3  -3   43.30    1.57
   2  -3   3   45.70    1.60
   2  -3   3   44.92    1.75
  -2  -3  -3   46.34    1.72
  -2   3  -3   45.25    1.43
  -2   3  -3   45.35    1.77
   2   3   3   43.66    1.71
   2   3   3   46.81    1.58
  -2   3  -3   44.81    1.70
  -2   3  -3   45.27    1.43
   3  -3   3   25.63    0.98
  -3  -3  -3   24.94    1.13
   3  -3   3   24.97    0.98
  -3  -3  -3   22.06    1.06
  -3  -3  -3   25.92    1.05
  -3  -3  -3   26.99    1.00
  -3   3  -3   25.79    0.86
   3   3   3   25.81    0.99
   3   3   3   26.57    1.06
  -3   3  -3   25.11    0.86
  -3   3  -3   24.21    1.05
   3   3   3   25.40    1.09
  -4  -3  -3    0.21    0.11
  -4  -3  -3    0.27    0.13
   4  -3   3    0.13    0.09
  -4  -3  -3    0.08    0.09
  -4  -3  -3    0.10    0.12
   4  -3   3    0.22    0.14
  -4   3  -3    0.21    0.08
   4   3   3   -0.02    0.12
  -4   3  -3    0.11    0.06
   4   3   3    0.22    0.10
  -4   3  -3    0.08    0.10
  -4   3  -3    0.12    0.14
   4   3   3    0.16    0.10
  -5  -3  -3   11.31    0.69
   5  -3   3   13.05    0.60
  -5  -3  -3   11.27    0.65
  -5  -3  -3   12.06    0.60
  -5  -3  -3   12.76    0.59
   5  -3   3   11.78    0.70
  -5   3  -3   11.91    0.50
  -5   3  -3   12.51    0.71
  -5   3  -3   12.62    0.62
   5   3   3   13.15    0.61
   5   3   3   11.40    0.63
   5   3   3   11.35    0.64
  -5   3  -3   12.74    0.50
  -6  -3  -3   26.27    1.07
  -6  -3  -3   29.58    1.19
   6  -3   3   23.84    1.20
  -6  -3  -3   26.80    1.07
   6  -3   3   25.65    1.08
  -6  -3  -3   23.89    1.20
  -6   3  -3   26.26    1.09
  -6   3  -3   25.46    0.95
  -6   3  -3   25.46    0.96
   6   3   3   26.18    1.13
   6   3   3   30.45    1.17
  -6   3  -3   26.89    1.22
   6   3   3   24.05    1.04
  -7  -3  -3    2.41    0.32
  -7  -3  -3    2.23    0.21
  -7  -3  -3    2.30    0.25
  -7  -3  -3    1.26    0.25
   7  -3   3    2.23    0.25
   7  -3   3    1.68    0.28
   7   3   3    1.84    0.24
  -7   3  -3    2.03    0.22
   7   3   3    2.15    0.24
  -7   3  -3    2.17    0.18
  -7   3  -3    1.69    0.18
   7   3   3    2.04    0.25
  -7   3  -3    1.88    0.29
  -8  -3  -3   51.39    1.90
  -8  -3  -3   46.51    2.03
   8  -3   3   50.79    1.98
  -8  -3  -3   52.45    2.16
  -8  -3  -3   52.35    1.91
   8  -3   3   53.42    2.15
  -8   3  -3   51.68    1.91
   8   3   3   52.62    2.03
   8   3   3   52.33    1.98
  -8   3  -3   51.35    1.78
  -8   3  -3   49.81    2.12
  -8   3  -3   51.44    1.79
   8   3   3   51.94    1.89
  -9  -3  -3    0.06    0.09
  -9  -3  -3    0.14    0.15
   9  -3   3    0.11    0.12
  -9  -3  -3    0.17    0.12
  -9  -3  -3    0.21    0.15
   9  -3   3    0.00    0.12
  -9   3  -3    0.08    0.09
   9   3   3    0.13    0.13
  -9   3  -3    0.18    0.11
   9   3   3    0.08    0.11
  -9   3  -3   -0.23    0.11
   9   3   3    0.18    0.12
 -10  -3  -3    0.34    0.17
  10  -3   3    0.39    0.17
  10  -3   3    0.07    0.13
 -10  -3  -3    0.29    0.14
 -10  -3  -3    0.31    0.12
 -10  -3  -3    0.66    0.25
  10   3   3    0.07    0.12
  10   3   3    0.21    0.13
 -10   3  -3    0.31    0.13
 -10   3  -3    0.34    0.19
 -10   3  -3    0.42    0.12
  10   3   3    0.04    0.08
 -11  -3  -3    1.97    0.33
  11  -3   3    2.54    0.38
  11  -3   3    2.74    0.34
 -11  -3  -3    2.05    0.41
 -11  -3  -3    2.64    0.32
 -11   3  -3    1.96    0.35
  11   3   3    2.25    0.31
 -11   3  -3    2.75    0.26
 -11   3  -3    2.43    0.27
  11   3   3    2.74    0.31
 -12  -3  -3    1.39    0.28
  12  -3   3    0.96    0.26
 -12  -3  -3    0.78    0.24
  12  -3   3    1.38    0.33
 -12  -3  -3    1.27    0.34
  12   3   3    1.24    0.24
  12   3   3    1.44    0.28
 -12   3  -3    1.12    0.23
 -12   3  -3    1.19    0.31
  13  -3   3   19.35    1.04
  13  -3   3   20.11    1.16
 -13  -3  -3   18.46    1.06
 -13  -3  -3   19.98    1.18
 -13  -3  -3   17.85    0.97
  13   3   3   19.19    0.95
 -13   3  -3   18.73    0.90
  13   3   3   17.19    0.94
 -13   3  -3   18.21    1.13
  14  -3   3    0.03    0.17
 -14  -3  -3    0.29    0.23
 -14  -3  -3    0.09    0.14
  14  -3   3    0.13    0.18
  14   3   3    0.20    0.15
 -14   3  -3   -0.02    0.18
 -14   3  -3    0.19    0.16
  15  -3   3    0.24    0.23
 -15  -3  -3    0.22    0.23
  15  -3   3    0.33    0.22
 -15  -3  -3    0.68    0.21
 -15   3  -3    0.71    0.22
 -15   3  -3    0.78    0.31
  15   3   3    0.32    0.18
 -16  -3  -3    0.82    0.30
  16  -3   3    0.24    0.24
  16  -3   3    0.94    0.29
 -16   3  -3    0.51    0.19
  16   3   3    0.22    0.20
 -16   3  -3    0.56    0.29
  17  -3   3   10.26    0.84
  17  -3   3    8.62    0.74
 -17  -3  -3    9.25    0.87
  17   3   3    8.50    0.68
 -17   3  -3    9.60    0.86
 -17   3  -3    9.95    0.66
  18  -3   3    0.05    0.22
  18  -3   3   -0.15    0.17
 -18  -3  -3   -0.02    0.22
 -18   3  -3   -0.18    0.14
 -18   3  -3    0.00    0.22
  18   3   3   -0.06    0.17
  19  -3   3    0.30    0.23
  19  -3   3    1.17    0.37
 -19  -3  -3    0.57    0.36
 -19   3  -3    0.52    0.31
  19   3   3    0.73    0.26
 -19   3  -3    0.57    0.23
 -20  -3  -3   18.81    1.38
  20  -3   3   16.92    1.24
  20  -3   3   18.45    1.23
 -20   3  -3   19.82    1.07
 -20   3  -3   17.75    1.32
 -21  -3  -3    1.18    0.46
  21  -3   3    2.43    0.53
 -21   3  -3    1.68    0.48
 -21   3  -3    1.72    0.35
  22  -3   3    6.35    0.74
 -22  -3  -3    4.69    0.70
 -22   3  -3    6.16    0.59
 -22   3  -3    6.15    0.77
 -23  -3  -3    0.43    0.31
  23  -3   3    0.21    0.27
 -23   3  -3    0.09    0.21
 -23   3  -3    0.22    0.28
 -24  -3  -3   -0.23    0.27
 -24   3  -3    0.11    0.19
 -24   3  -3   -0.58    0.21
  25   4  -3    1.67    0.36
 -25   4   3    1.05    0.39
 -24  -4   3    0.91    0.42
  24   4  -3    1.26    0.36
 -24   4   3    2.46    0.58
 -24   4   3    1.69    0.39
 -23  -4   3    0.29    0.32
  23  -4  -3   -0.02    0.23
  23   4  -3   -0.16    0.18
 -23   4   3    0.26    0.27
 -23   4   3   -0.40    0.20
  22  -4  -3    0.57    0.33
 -22  -4   3    0.55    0.34
 -22   4   3    0.19    0.21
  22   4  -3    0.66    0.28
 -22   4   3    0.67    0.31
 -21  -4   3    1.15    0.41
  21  -4  -3    0.67    0.35
 -21   4   3    1.65    0.41
 -21   4   3    1.64    0.45
  21   4  -3    1.20    0.32
  20  -4  -3    0.46    0.30
 -20  -4   3    1.80    0.50
  20   4  -3    1.26    0.31
 -20   4   3    1.56    0.37
 -20   4   3    1.82    0.47
  19  -4  -3    1.85    0.45
 -19  -4   3    1.83    0.50
 -19   4   3    1.55    0.44
 -19   4   3    1.77    0.37
  19   4  -3    1.40    0.34
 -18  -4   3    5.67    0.70
  18  -4  -3    4.80    0.61
 -18   4   3    4.85    0.61
  18   4  -3    4.74    0.48
 -18   4   3    4.46    0.49
 -17  -4   3    0.34    0.29
  17  -4  -3    0.82    0.30
  17  -4  -3    0.33    0.22
 -17  -4   3    0.29    0.22
 -17  -4   3    0.75    0.25
  17   4  -3    0.46    0.20
 -17   4   3    0.40    0.21
 -17   4   3    0.55    0.28
  17   4  -3    0.09    0.16
 -16  -4   3    2.75    0.45
  16  -4  -3    3.22    0.45
  16  -4  -3    2.46    0.49
 -16  -4   3    2.16    0.50
 -16  -4   3    2.10    0.41
  16   4  -3    2.79    0.37
 -16   4   3    2.84    0.46
  16   4  -3    2.82    0.41
 -16   4   3    3.10    0.40
 -15  -4   3    3.94    0.51
  15  -4  -3    4.81    0.56
 -15  -4   3    4.60    0.59
  15  -4  -3    4.99    0.54
  15   4  -3    4.07    0.48
 -15   4   3    4.71    0.55
 -15   4   3    4.13    0.42
  15   4  -3    4.90    0.45
 -15   4   3    5.33    0.48
  14  -4  -3    0.60    0.25
 -14  -4   3    0.23    0.26
 -14  -4   3    0.28    0.22
  14  -4  -3    0.30    0.22
 -14   4   3    0.38    0.19
 -14   4   3    0.32    0.18
  14   4  -3    0.44    0.19
 -14   4   3    0.14    0.20
  14   4  -3    0.20    0.18
 -13  -4   3    0.24    0.19
  13  -4  -3    0.52    0.22
 -13  -4   3    0.47    0.26
  13  -4  -3    0.57    0.25
 -13   4   3    0.60    0.21
  13   4  -3    0.36    0.20
  13   4  -3    0.45    0.17
 -13   4   3    0.56    0.20
 -13   4   3    0.66    0.27
 -12  -4   3    1.75    0.40
  12  -4  -3    1.35    0.31
  12  -4  -3    1.02    0.31
 -12  -4   3    0.99    0.27
 -12   4   3    1.74    0.28
 -12   4   3    1.27    0.29
  12   4  -3    1.43    0.27
  12   4  -3    1.38    0.31
 -12   4   3    2.08    0.35
  11  -4  -3   17.35    0.97
  11  -4  -3   17.82    1.06
 -11  -4   3   18.13    1.08
 -11  -4   3   17.49    0.98
  11   4  -3   16.31    0.82
 -11   4   3   17.97    0.88
 -11   4   3   16.60    0.93
 -11   4   3   17.92    1.02
  11   4  -3   17.05    0.97
  10  -4  -3   -0.13    0.13
 -10  -4   3   -0.06    0.17
  10  -4  -3    0.18    0.17
 -10  -4   3    0.29    0.16
  10   4  -3    0.19    0.16
  10   4  -3    0.07    0.10
 -10   4   3   -0.13    0.09
 -10   4   3    0.21    0.17
 -10   4   3    0.06    0.13
   9  -4  -3   10.80    0.75
  -9  -4   3   10.30    0.76
  -9  -4   3   11.09    0.68
   9  -4  -3    9.76    0.65
  -9   4   3   10.47    0.68
  -9   4   3   10.76    0.61
  -9   4   3   10.86    0.72
   9   4  -3   10.23    0.56
   9   4  -3   10.84    0.70
   8  -4  -3   35.28    1.53
  -8  -4   3   35.78    1.67
  -8  -4   3   37.41    1.53
   8  -4  -3   33.46    1.62
  -8   4   3   35.58    1.54
  -8   4   3   35.79    1.40
   8   4  -3   34.36    1.55
  -8   4   3   34.69    1.57
   8   4  -3   36.83    1.35
   7  -4  -3    0.40    0.19
   7  -4  -3    0.37    0.17
  -7  -4   3    0.52    0.22
  -7  -4   3    0.59    0.18
   7  -4  -3    0.62    0.15
   7   4  -3    0.62    0.20
  -7   4   3    0.77    0.21
   7   4  -3    0.66    0.15
  -7   4   3    0.75    0.18
  -7   4   3    0.42    0.18
  -6  -4   3    5.67    0.44
   6  -4  -3    7.54    0.51
  -6  -4   3    7.00    0.35
   6  -4  -3    7.05    0.44
  -6  -4   3    6.41    0.54
   6  -4  -3    6.77    0.54
   6   4  -3    6.51    0.38
  -6   4   3    7.29    0.44
  -6   4   3    7.57    0.53
   6   4  -3    7.09    0.38
   6   4  -3    6.69    0.52
  -6   4   3    7.37    0.52
  -5  -4   3   10.12    0.71
  -5  -4   3   11.31    0.63
  -5  -4   3   11.92    0.54
   5  -4  -3   13.05    0.75
   5  -4  -3   12.85    0.62
   5  -4  -3   12.68    0.68
   5   4  -3   11.73    0.71
  -5   4   3   11.74    0.70
   5   4  -3   12.57    0.53
  -5   4   3   11.01    0.68
  -5   4   3   11.21    0.59
   5   4  -3   11.30    0.53
  -4  -4   3    1.69    0.32
   4  -4  -3    1.59    0.20
  -4  -4   3    1.75    0.19
  -4  -4   3    1.60    0.22
   4  -4  -3    1.58    0.27
   4  -4  -3    1.67    0.25
   4   4  -3    1.26    0.26
   4   4  -3    1.79    0.17
  -4   4   3    1.61    0.26
  -4   4   3    1.88    0.22
   4   4  -3    1.95    0.17
  -4   4   3    1.59    0.26
  -3  -4   3    0.41    0.18
   3  -4  -3    0.64    0.20
  -3  -4   3    0.42    0.14
   3  -4  -3    0.41    0.17
   3  -4  -3    0.47    0.13
  -3  -4   3    0.68    0.14
   3   4  -3    0.49    0.11
  -3   4   3    0.57    0.18
  -3   4   3    0.66    0.19
   3   4  -3    0.37    0.16
   3   4  -3    0.73    0.11
  -3   4   3    0.65    0.15
   2  -4  -3    0.25    0.14
   2  -4  -3    0.25    0.14
   2  -4  -3    0.05    0.10
  -2  -4   3    0.06    0.09
  -2  -4   3    0.21    0.11
  -2  -4   3    0.08    0.13
   2  -4  -3    0.17    0.09
  -2   4   3    0.21    0.11
  -2   4   3    0.12    0.12
   2   4  -3    0.16    0.07
   2   4  -3    0.12    0.06
  -2   4   3    0.24    0.13
   2   4  -3    0.08    0.12
   2   4  -3   -0.03    0.10
  -1  -4   3   15.00    0.72
  -1  -4   3   14.68    0.82
  -1  -4   3   15.58    0.66
   1  -4  -3   12.08    0.70
  -1  -4   3   14.30    0.66
   1  -4  -3   13.67    0.77
   1  -4  -3   14.53    0.67
   1  -4  -3   13.61    0.76
   1   4  -3   14.57    0.54
  -1   4   3   15.86    0.79
   1   4  -3   15.74    0.80
   1   4  -3   15.24    0.81
  -1   4   3   14.24    0.78
  -1   4   3   13.65    0.65
   1   4  -3   14.66    0.55
   0  -4   3    3.11    0.25
   0  -4  -3    3.59    0.28
   0  -4  -3    3.51    0.33
   0  -4   3    3.34    0.31
   0  -4  -3    3.12    0.34
   0  -4   3    2.65    0.33
   0  -4  -3    3.44    0.31
   0  -4   3    3.31    0.25
   0   4   3    3.15    0.32
   0   4  -3    2.90    0.32
   0   4  -3    3.11    0.33
   0   4  -3    3.55    0.19
   0   4   3    3.41    0.28
   0   4   3    3.11    0.33
   0   4  -3    3.45    0.19
   1  -4   3    0.16    0.12
   1  -4   3    0.13    0.08
  -1  -4  -3    0.19    0.12
   1  -4   3    0.13    0.09
  -1  -4  -3    0.01    0.11
  -1  -4  -3    0.04    0.08
  -1  -4  -3    0.17    0.14
   1   4   3    0.11    0.10
  -1   4  -3    0.06    0.05
   1   4   3    0.28    0.14
  -1   4  -3   -0.07    0.10
  -1   4  -3    0.02    0.11
  -1   4  -3    0.06    0.05
  -2  -4  -3    0.02    0.12
  -2  -4  -3    0.15    0.10
   2  -4   3    0.23    0.10
  -2  -4  -3    0.02    0.10
   2  -4   3    0.23    0.14
   2  -4   3    0.32    0.10
  -2  -4  -3    0.13    0.11
   2   4   3    0.19    0.14
   2   4   3    0.12    0.09
  -2   4  -3    0.10    0.06
  -2   4  -3    0.38    0.15
  -2   4  -3    0.23    0.14
  -2   4  -3    0.18    0.06
  -3  -4  -3    2.43    0.32
   3  -4   3    3.89    0.27
  -3  -4  -3    3.57    0.31
  -3  -4  -3    3.19    0.32
   3  -4   3    3.51    0.27
  -3  -4  -3    3.47    0.29
   3  -4   3    3.12    0.34
   3   4   3    3.53    0.29
  -3   4  -3    3.96    0.38
   3   4   3    3.18    0.34
  -3   4  -3    3.14    0.19
  -3   4  -3    3.24    0.19
  -3   4  -3    2.83    0.32
  -4  -4  -3    5.73    0.38
   4  -4   3    5.12    0.44
  -4  -4  -3    5.24    0.46
  -4  -4  -3    5.49    0.38
  -4  -4  -3    5.38    0.42
   4  -4   3    4.88    0.35
  -4   4  -3    5.12    0.26
  -4   4  -3    5.51    0.43
  -4   4  -3    5.53    0.27
  -4   4  -3    4.80    0.44
   4   4   3    5.22    0.43
   4   4   3    5.25    0.37
  -5  -4  -3    4.55    0.39
   5  -4   3    4.14    0.41
  -5  -4  -3    4.44    0.35
  -5  -4  -3    4.14    0.41
  -5  -4  -3    4.12    0.32
   5  -4   3    3.90    0.32
  -5   4  -3    4.20    0.42
  -5   4  -3    4.16    0.25
   5   4   3    4.07    0.39
   5   4   3    3.56    0.32
   5   4   3    4.40    0.34
  -5   4  -3    4.27    0.37
  -5   4  -3    4.03    0.24
  -6  -4  -3   33.37    1.65
  -6  -4  -3   38.81    1.48
  -6  -4  -3   36.91    1.59
   6  -4   3   37.50    1.49
   6  -4   3   36.53    1.66
  -6  -4  -3   39.89    1.47
  -6   4  -3   37.93    1.53
  -6   4  -3   37.58    1.30
   6   4   3   37.26    1.44
  -6   4  -3   36.37    1.30
   6   4   3   35.73    1.57
  -6   4  -3   35.33    1.64
   6   4   3   40.15    1.56
   7  -4   3    0.28    0.14
  -7  -4  -3    0.09    0.10
  -7  -4  -3    0.24    0.17
  -7  -4  -3    0.40    0.15
   7  -4   3    0.15    0.17
  -7  -4  -3    0.41    0.17
   7   4   3    0.42    0.15
   7   4   3    0.26    0.15
  -7   4  -3    0.29    0.09
  -7   4  -3    0.48    0.12
  -7   4  -3    0.34    0.15
  -7   4  -3    0.39    0.19
  -8  -4  -3   14.80    0.70
  -8  -4  -3   14.81    0.91
   8  -4   3   15.00    0.91
  -8  -4  -3   14.51    0.84
   8  -4   3   12.92    0.75
  -8   4  -3   15.04    0.78
  -8   4  -3   14.64    0.65
   8   4   3   14.47    0.82
   8   4   3   15.48    0.76
  -8   4  -3   15.73    0.91
   9  -4   3    1.04    0.23
   9  -4   3    1.02    0.29
  -9  -4  -3    1.34    0.29
  -9  -4  -3    1.51    0.24
  -9  -4  -3    0.97    0.28
  -9   4  -3    1.47    0.33
  -9   4  -3    0.97    0.18
  -9   4  -3    0.96    0.21
   9   4   3    1.22    0.25
   9   4   3    1.16    0.26
  10  -4   3   15.78    0.85
 -10  -4  -3   17.63    0.85
 -10  -4  -3   15.48    0.91
 -10  -4  -3   14.21    0.96
  10  -4   3   15.60    0.98
 -10   4  -3   14.51    0.70
  10   4   3   13.67    0.78
 -10   4  -3   15.17    0.79
 -10   4  -3   15.44    0.96
  10   4   3   15.10    0.85
 -11  -4  -3    3.86    0.48
  11  -4   3    2.92    0.41
 -11  -4  -3    2.57    0.37
  11  -4   3    2.91    0.35
  11   4   3    2.49    0.33
  11   4   3    2.74    0.34
 -11   4  -3    2.80    0.28
 -11   4  -3    3.40    0.45
 -11   4  -3    2.75    0.30
 -12  -4  -3    3.88    0.51
 -12  -4  -3    4.72    0.50
  12  -4   3    4.13    0.44
  12  -4   3    5.71    0.58
  12   4   3    5.08    0.45
 -12   4  -3    3.94    0.51
 -12   4  -3    4.58    0.37
  12   4   3    4.56    0.45
 -13  -4  -3    5.59    0.55
 -13  -4  -3    5.22    0.60
  13  -4   3    4.02    0.52
  13  -4   3    4.69    0.48
  13   4   3    3.96    0.43
  13   4   3    3.97    0.43
 -13   4  -3    5.81    0.60
 -13   4  -3    3.66    0.36
  14  -4   3   14.01    0.89
 -14  -4  -3   13.76    1.03
  14  -4   3   13.75    1.00
 -14   4  -3   12.78    0.97
  14   4   3   12.96    0.81
  14   4   3   14.57    0.85
 -14   4  -3   13.85    0.75
  15  -4   3   -0.11    0.16
  15  -4   3    0.24    0.22
 -15  -4  -3   -0.05    0.19
 -15   4  -3    0.07    0.14
 -15   4  -3    0.15    0.23
  15   4   3   -0.19    0.12
 -16  -4  -3   -0.14    0.19
  16  -4   3    0.22    0.20
  16  -4   3    0.03    0.20
 -16   4  -3    0.06    0.14
  16   4   3   -0.07    0.16
 -16   4  -3   -0.26    0.17
  17  -4   3   11.04    0.85
 -17  -4  -3    9.44    0.91
  17  -4   3   11.15    0.94
  17   4   3   10.26    0.75
 -17   4  -3   10.81    0.70
 -17   4  -3    9.53    0.89
  18  -4   3    1.00    0.33
  18  -4   3    0.92    0.34
 -18  -4  -3    0.35    0.32
  18   4   3    0.50    0.27
 -18   4  -3    0.33    0.20
 -18   4  -3    0.76    0.33
  19  -4   3    5.00    0.61
  19  -4   3    3.69    0.57
 -19  -4  -3    3.76    0.63
  19   4   3    4.38    0.50
 -19   4  -3    4.12    0.62
 -19   4  -3    4.04    0.45
  20  -4   3    0.62    0.34
 -20  -4  -3    0.17    0.27
  20  -4   3    0.63    0.30
 -20   4  -3    0.55    0.29
  20   4   3    0.60    0.27
 -20   4  -3    0.14    0.19
  21  -4   3    2.25    0.51
 -21  -4  -3    1.86    0.54
  21  -4   3    1.93    0.43
 -21   4  -3    2.12    0.38
  21   4   3    1.62    0.39
 -21   4  -3    2.34    0.53
  22  -4   3   -0.03    0.26
 -22  -4  -3    0.26    0.32
 -22   4  -3    0.12    0.18
  22   4   3    0.11    0.22
 -22   4  -3    0.11    0.26
 -23  -4  -3    2.55    0.63
  23  -4   3    2.94    0.62
 -23   4  -3    2.78    0.41
 -23   4  -3    2.55    0.63
  24  -4   3   -0.22    0.21
 -24   4  -3    0.41    0.23
  24  -5  -3    0.67    0.37
 -24   5   3    1.06    0.41
 -23  -5   3    0.40    0.31
  23  -5  -3    0.85    0.37
 -23   5   3   -0.14    0.22
  23   5  -3    0.59    0.24
 -23   5   3    0.38    0.24
 -22  -5   3    7.84    0.92
  22  -5  -3    7.88    0.86
 -22   5   3    7.12    0.82
 -22   5   3    7.09    0.66
  22   5  -3    6.72    0.64
  21  -5  -3    0.38    0.32
 -21  -5   3    2.00    0.57
  21   5  -3    1.80    0.39
 -21   5   3    1.20    0.46
 -21   5   3    1.90    0.40
 -20  -5   3    0.49    0.31
  20  -5  -3    0.67    0.34
  20   5  -3    0.66    0.25
 -20   5   3    0.66    0.27
 -20   5   3    0.12    0.25
 -19  -5   3    0.22    0.27
  19  -5  -3   -0.29    0.19
  19   5  -3   -0.20    0.12
 -19   5   3    0.13    0.25
 -19   5   3   -0.10    0.16
  18  -5  -3    0.26    0.20
 -18  -5   3    0.20    0.29
  18  -5  -3    0.03    0.21
  18   5  -3    0.05    0.15
 -18   5   3   -0.08    0.20
 -18   5   3    0.08    0.17
 -17  -5   3    0.05    0.19
  17  -5  -3   -0.04    0.20
 -17  -5   3   -0.21    0.19
  17  -5  -3   -0.14    0.17
  17   5  -3    0.18    0.17
 -17   5   3    0.22    0.20
 -17   5   3    0.16    0.25
  17   5  -3   -0.16    0.13
 -16  -5   3    2.31    0.53
  16  -5  -3    2.35    0.46
 -16  -5   3    2.01    0.42
  16  -5  -3    2.08    0.47
 -16   5   3    1.42    0.39
  16   5  -3    2.68    0.49
 -16   5   3    1.87    0.35
  16   5  -3    1.47    0.30
  15  -5  -3   10.51    0.81
  15  -5  -3    9.68    0.85
 -15  -5   3    8.67    0.85
 -15  -5   3   10.59    0.82
 -15   5   3    8.80    0.65
 -15   5   3    9.81    0.83
  15   5  -3    9.15    0.75
  15   5  -3    8.90    0.63
  14  -5  -3   -0.14    0.16
 -14  -5   3   -0.04    0.18
 -14  -5   3    0.22    0.23
  14  -5  -3   -0.14    0.17
 -14   5   3   -0.06    0.19
  14   5  -3    0.14    0.19
  14   5  -3    0.09    0.14
 -14   5   3    0.02    0.16
 -14   5   3   -0.06    0.15
  13  -5  -3    4.21    0.55
  13  -5  -3    5.49    0.55
 -13  -5   3    4.67    0.53
 -13  -5   3    3.78    0.55
  13   5  -3    3.87    0.39
 -13   5   3    5.29    0.50
  13   5  -3    4.64    0.52
 -13   5   3    4.09    0.51
 -13   5   3    4.09    0.42
  12  -5  -3   17.09    0.99
 -12  -5   3   14.55    1.04
  12  -5  -3   13.81    1.01
 -12  -5   3   15.21    0.95
 -12   5   3   14.24    0.82
  12   5  -3   15.93    0.99
 -12   5   3   14.26    0.98
  12   5  -3   16.74    0.82
 -12   5   3   14.83    0.92
  11  -5  -3    0.21    0.20
 -11  -5   3    0.09    0.18
 -11  -5   3    0.27    0.21
  11  -5  -3    0.73    0.25
  11   5  -3    0.32    0.15
 -11   5   3    0.53    0.18
 -11   5   3    0.67    0.27
  11   5  -3    0.52    0.23
 -11   5   3    0.64    0.24
 -10  -5   3    2.67    0.44
 -10  -5   3    2.51    0.35
  10  -5  -3    2.35    0.45
  10  -5  -3    3.05    0.39
 -10   5   3    2.15    0.35
  10   5  -3    2.34    0.27
 -10   5   3    1.89    0.28
  10   5  -3    2.19    0.41
 -10   5   3    2.37    0.37
   9  -5  -3    8.99    0.65
  -9  -5   3    8.49    0.62
  -9  -5   3    8.65    0.73
   9  -5  -3    8.50    0.71
  -9   5   3    9.21    0.57
  -9   5   3    8.25    0.64
   9   5  -3    9.71    0.70
   9   5  -3    9.33    0.53
  -9   5   3    8.66    0.67
   8  -5  -3    0.95    0.25
  -8  -5   3    1.04    0.26
  -8  -5   3    0.99    0.31
   8  -5  -3    1.30    0.32
   8   5  -3    0.82    0.25
  -8   5   3    0.91    0.22
  -8   5   3    1.05    0.28
   8   5  -3    0.99    0.19
  -8   5   3    0.77    0.21
  -7  -5   3   10.23    0.65
   7  -5  -3    9.77    0.66
   7  -5  -3    9.66    0.73
  -7  -5   3   10.20    0.76
  -7   5   3   10.85    0.60
  -7   5   3    9.37    0.69
   7   5  -3   10.12    0.53
  -7   5   3   10.52    0.70
   7   5  -3    9.88    0.71
   6  -5  -3    3.96    0.45
  -6  -5   3    3.54    0.44
  -6  -5   3    3.12    0.34
   6  -5  -3    3.27    0.37
  -6   5   3    3.23    0.39
   6   5  -3    3.98    0.43
  -6   5   3    3.39    0.32
   6   5  -3    3.08    0.26
  -6   5   3    2.94    0.37
  -5  -5   3    0.60    0.18
  -5  -5   3    0.59    0.14
   5  -5  -3    0.99    0.27
  -5  -5   3    0.66    0.25
   5  -5  -3    0.80    0.21
  -5   5   3    0.81    0.23
  -5   5   3    0.60    0.17
   5   5  -3    0.48    0.20
  -5   5   3    0.44    0.19
   5   5  -3    0.62    0.14
   4  -5  -3    0.72    0.23
  -4  -5   3    0.50    0.17
  -4  -5   3    0.56    0.23
   4  -5  -3    0.34    0.17
  -4  -5   3    0.48    0.15
   4   5  -3    0.55    0.21
  -4   5   3    0.31    0.18
   4   5  -3    0.55    0.12
   4   5  -3    0.40    0.09
  -4   5   3    0.67    0.21
  -4   5   3    0.62    0.16
  -3  -5   3    3.83    0.34
  -3  -5   3    4.32    0.46
  -3  -5   3    3.70    0.32
   3  -5  -3    3.29    0.38
   3  -5  -3    2.85    0.33
   3  -5  -3    3.74    0.41
  -3   5   3    3.78    0.39
  -3   5   3    2.98    0.36
  -3   5   3    3.56    0.31
   3   5  -3    4.40    0.44
   3   5  -3    3.79    0.24
   3   5  -3    3.56    0.24
  -2  -5   3    2.90    0.29
   2  -5  -3    2.52    0.30
  -2  -5   3    2.36    0.27
  -2  -5   3    2.15    0.33
   2  -5  -3    2.60    0.34
   2  -5  -3    2.99    0.35
  -2   5   3    2.21    0.25
   2   5  -3    2.37    0.19
   2   5  -3    2.61    0.19
  -2   5   3    2.50    0.33
   2   5  -3    2.54    0.35
  -2   5   3    2.97    0.35
   2   5  -3    2.31    0.32
   1  -5  -3    1.34    0.30
  -1  -5   3    1.53    0.32
  -1  -5   3    1.59    0.22
   1  -5  -3    1.71    0.25
  -1  -5   3    1.77    0.25
   1  -5  -3    1.45    0.29
   1   5  -3    1.64    0.14
  -1   5   3    1.01    0.25
   1   5  -3    1.45    0.30
   1   5  -3    1.82    0.15
   1   5  -3    1.37    0.30
  -1   5   3    2.07    0.24
  -1   5   3    1.35    0.28
   0  -5  -3    9.35    0.62
   0  -5  -3   10.14    0.62
   0  -5   3    9.39    0.54
   0  -5   3   10.99    0.63
   0  -5  -3    9.24    0.66
   0  -5   3   10.09    0.70
   0   5   3    9.94    0.54
   0   5  -3    9.97    0.68
   0   5   3    9.30    0.66
   0   5  -3    9.93    0.41
   0   5  -3   10.64    0.69
   0   5   3    8.84    0.63
   0   5  -3    9.60    0.41
   1  -5   3    1.20    0.25
   1  -5   3    1.48    0.21
  -1  -5  -3    1.51    0.25
   1  -5   3    1.45    0.31
  -1  -5  -3    1.66    0.32
  -1  -5  -3    1.73    0.25
  -1   5  -3    1.43    0.13
   1   5   3    1.80    0.29
   1   5   3    1.68    0.22
  -1   5  -3    1.59    0.30
  -1   5  -3    1.39    0.30
  -1   5  -3    1.52    0.13
  -2  -5  -3    7.84    0.56
   2  -5   3    8.63    0.60
   2  -5   3    8.44    0.50
  -2  -5  -3    8.87    0.57
  -2  -5  -3    7.51    0.60
  -2   5  -3    8.81    0.37
  -2   5  -3    8.94    0.64
  -2   5  -3    8.18    0.37
   2   5   3    8.38    0.61
  -2   5  -3    8.00    0.58
   2   5   3    8.09    0.49
  -3  -5  -3    3.50    0.41
  -3  -5  -3    4.09    0.40
   3  -5   3    3.32    0.38
  -3  -5  -3    3.89    0.36
   3  -5   3    3.77    0.33
   3   5   3    4.22    0.43
  -3   5  -3    3.58    0.42
  -3   5  -3    3.98    0.22
   3   5   3    3.45    0.31
  -3   5  -3    3.55    0.38
  -3   5  -3    4.03    0.23
   4  -5   3    6.74    0.55
   4  -5   3    6.51    0.45
  -4  -5  -3    6.39    0.52
  -4  -5  -3    6.04    0.54
  -4  -5  -3    7.36    0.49
  -4   5  -3    6.47    0.32
  -4   5  -3    6.56    0.52
   4   5   3    6.44    0.54
  -4   5  -3    6.52    0.33
  -4   5  -3    7.73    0.59
   4   5   3    6.32    0.44
   5  -5   3    5.73    0.44
   5  -5   3    6.79    0.56
  -5  -5  -3    6.79    0.46
  -5  -5  -3    6.13    0.56
  -5  -5  -3    6.94    0.54
   5   5   3    5.75    0.52
  -5   5  -3    6.64    0.33
  -5   5  -3    6.85    0.33
   5   5   3    5.69    0.42
  -5   5  -3    6.21    0.55
  -5   5  -3    5.80    0.49
  -6  -5  -3    0.32    0.20
   6  -5   3    0.45    0.21
  -6  -5  -3    0.58    0.18
  -6  -5  -3    0.62    0.22
   6  -5   3    0.52    0.17
   6   5   3    0.55    0.20
  -6   5  -3    0.81    0.14
  -6   5  -3    0.55    0.10
   6   5   3    0.47    0.16
  -6   5  -3    0.86    0.26
  -6   5  -3    0.58    0.19
  -7  -5  -3   30.27    1.52
   7  -5   3   29.36    1.30
  -7  -5  -3   33.16    1.44
   7  -5   3   26.76    1.44
  -7   5  -3   29.79    1.10
   7   5   3   28.73    1.40
  -7   5  -3   29.24    1.36
  -7   5  -3   30.41    1.49
   7   5   3   29.12    1.25
  -8  -5  -3    0.25    0.18
   8  -5   3    0.20    0.15
   8  -5   3    0.18    0.18
  -8  -5  -3    0.05    0.13
   8   5   3   -0.02    0.15
  -8   5  -3    0.12    0.09
   8   5   3    0.15    0.13
  -8   5  -3    0.15    0.14
  -8   5  -3    0.17    0.19
   9  -5   3    4.83    0.55
  -9  -5  -3    5.11    0.55
  -9  -5  -3    5.31    0.52
   9  -5   3    4.88    0.45
  -9   5  -3    4.77    0.53
  -9   5  -3    4.59    0.32
  -9   5  -3    5.06    0.45
   9   5   3    5.44    0.44
   9   5   3    4.26    0.47
 -10  -5  -3   23.41    1.19
  10  -5   3   19.37    1.20
  10  -5   3   20.81    1.06
 -10  -5  -3   18.17    1.18
  10   5   3   19.49    1.09
  10   5   3   21.60    1.02
 -10   5  -3   18.52    1.16
 -10   5  -3   20.59    1.05
 -10   5  -3   20.26    0.87
  11  -5   3    4.10    0.44
 -11  -5  -3    4.10    0.54
  11  -5   3    3.37    0.49
 -11  -5  -3    4.31    0.50
 -11   5  -3    4.17    0.34
 -11   5  -3    3.81    0.39
  11   5   3    3.28    0.38
 -11   5  -3    4.67    0.54
  11   5   3    4.15    0.46
  12  -5   3   14.47    1.04
 -12  -5  -3   15.53    1.00
  12  -5   3   14.85    0.91
 -12  -5  -3   13.73    1.03
 -12   5  -3   15.13    1.04
 -12   5  -3   15.08    0.74
  12   5   3   14.19    0.84
  12   5   3   16.17    0.95
 -13  -5  -3    2.19    0.47
 -13  -5  -3    1.37    0.35
  13  -5   3    1.85    0.37
  13  -5   3    1.48    0.39
 -13   5  -3    1.16    0.24
  13   5   3    1.53    0.32
 -13   5  -3    1.12    0.36
  13   5   3    0.86    0.29
 -14  -5  -3    6.94    0.73
  14  -5   3    5.90    0.67
  14  -5   3    5.38    0.57
 -14   5  -3    6.34    0.46
  14   5   3    5.73    0.55
  14   5   3    6.79    0.57
 -14   5  -3    5.83    0.66
  15  -5   3    0.12    0.20
  15  -5   3   -0.17    0.15
 -15  -5  -3   -0.02    0.19
  15   5   3    0.01    0.16
 -15   5  -3    0.04    0.20
 -15   5  -3    0.08    0.14
  16  -5   3    0.22    0.22
  16  -5   3   -0.16    0.18
 -16  -5  -3   -0.39    0.15
 -16   5  -3    0.04    0.14
 -16   5  -3    0.27    0.26
  16   5   3   -0.07    0.14
  17  -5   3    3.21    0.53
 -17  -5  -3    4.05    0.61
  17  -5   3    3.28    0.51
  17   5   3    4.24    0.48
 -17   5  -3    3.59    0.56
 -17   5  -3    4.01    0.40
  18  -5   3    2.06    0.47
  18  -5   3    2.70    0.56
 -18  -5  -3    2.42    0.57
 -18   5  -3    2.14    0.32
 -18   5  -3    1.18    0.42
  18   5   3    2.53    0.40
  19  -5   3    2.84    0.58
 -19  -5  -3    2.89    0.64
  19  -5   3    1.56    0.43
 -19   5  -3    2.57    0.56
  19   5   3    2.73    0.42
 -19   5  -3    1.92    0.31
  20  -5   3    1.73    0.45
  20  -5   3    1.35    0.45
 -20  -5  -3    1.26    0.47
  20   5   3    1.43    0.35
 -20   5  -3    1.19    0.40
 -20   5  -3    1.19    0.29
  21  -5   3    0.26    0.28
 -21  -5  -3    0.50    0.36
  21  -5   3    0.29    0.27
 -21   5  -3    0.22    0.18
 -21   5  -3    0.80    0.38
  21   5   3    0.40    0.23
 -22  -5  -3    0.64    0.37
  22  -5   3    0.88    0.40
  22   5   3    0.72    0.31
 -22   5  -3    1.44    0.32
 -22   5  -3    1.50    0.52
  23  -5   3    0.31    0.28
 -23   5  -3    0.05    0.20
  23   5   3    0.26    0.24
  24   5   3    0.51    0.20
 -23   6   3   -0.12    0.23
  22  -6  -3    0.04    0.28
 -22  -6   3    0.37    0.29
  22   6  -3    0.22    0.18
 -22   6   3    0.79    0.38
 -22   6   3    1.06    0.28
 -21  -6   3    2.77    0.70
  21  -6  -3    3.86    0.63
 -21   6   3    3.70    0.59
  21   6  -3    3.09    0.44
 -21   6   3    2.99    0.43
 -20  -6   3    9.04    0.98
  20  -6  -3    9.35    0.95
 -20   6   3    9.91    0.75
 -20   6   3    8.02    0.87
  20   6  -3    8.73    0.70
 -19  -6   3    0.32    0.28
  19  -6  -3   -0.08    0.22
  19   6  -3   -0.09    0.16
 -19   6   3    0.26    0.20
 -19   6   3   -0.07    0.22
  18  -6  -3    0.24    0.24
 -18  -6   3    0.59    0.32
  18  -6  -3   -0.18    0.25
  18   6  -3    0.59    0.23
 -18   6   3    0.51    0.23
 -18   6   3    0.51    0.30
 -17  -6   3    0.38    0.29
  17  -6  -3   -0.14    0.21
 -17  -6   3   -0.05    0.21
  17  -6  -3    0.05    0.22
  17   6  -3    0.31    0.18
 -17   6   3    0.11    0.18
 -17   6   3   -0.10    0.22
  17   6  -3    0.00    0.20
 -16  -6   3    6.79    0.78
  16  -6  -3    7.73    0.75
 -16  -6   3    7.78    0.75
  16  -6  -3    6.48    0.75
  16   6  -3    6.47    0.69
  16   6  -3    7.59    0.58
 -16   6   3    6.92    0.74
 -16   6   3    6.54    0.57
  15  -6  -3    0.07    0.22
 -15  -6   3    0.21    0.23
  15  -6  -3    0.23    0.22
 -15  -6   3   -0.19    0.22
 -15   6   3   -0.16    0.22
 -15   6   3    0.09    0.16
  15   6  -3    0.39    0.22
  15   6  -3    0.21    0.16
 -14  -6   3    5.86    0.62
  14  -6  -3    6.04    0.69
  14  -6  -3    6.00    0.63
 -14  -6   3    6.06    0.72
 -14   6   3    5.49    0.63
  14   6  -3    5.58    0.48
 -14   6   3    5.59    0.55
 -14   6   3    6.16    0.53
  14   6  -3    6.03    0.63
 -13  -6   3   14.37    1.00
  13  -6  -3   14.48    1.09
  13  -6  -3   16.26    1.03
 -13  -6   3   15.62    1.15
 -13   6   3   14.69    1.05
  13   6  -3   15.95    1.05
 -13   6   3   15.52    1.00
 -13   6   3   14.93    0.86
  13   6  -3   15.27    0.82
  12  -6  -3    3.43    0.52
  12  -6  -3    2.66    0.41
 -12  -6   3    1.85    0.47
 -12  -6   3    2.74    0.43
 -12   6   3    2.21    0.47
  12   6  -3    3.08    0.45
  12   6  -3    2.87    0.32
 -12   6   3    3.36    0.37
 -12   6   3    2.52    0.40
 -11  -6   3    0.80    0.32
  11  -6  -3    0.34    0.26
 -11  -6   3    0.72    0.26
  11  -6  -3    0.22    0.19
  11   6  -3    0.39    0.16
 -11   6   3    0.08    0.17
  11   6  -3   -0.16    0.18
 -11   6   3    0.38    0.25
 -11   6   3    0.30    0.17
  10  -6  -3   10.97    0.79
  10  -6  -3   11.69    0.89
 -10  -6   3   10.59    0.77
 -10  -6   3   10.00    0.88
  10   6  -3   10.76    0.61
 -10   6   3   11.42    0.84
  10   6  -3    9.08    0.77
 -10   6   3   10.60    0.66
 -10   6   3   12.22    0.84
  -9  -6   3    7.40    0.73
   9  -6  -3    9.35    0.69
  -9  -6   3    8.35    0.66
   9  -6  -3    7.06    0.71
  -9   6   3    9.47    0.59
  -9   6   3    9.78    0.73
   9   6  -3    8.13    0.70
  -9   6   3    8.56    0.72
   9   6  -3    9.19    0.53
  -8  -6   3   14.57    0.88
   8  -6  -3   15.02    1.01
   8  -6  -3   13.61    0.88
  -8  -6   3   15.43    1.04
   8   6  -3   13.77    0.93
  -8   6   3   14.38    0.76
   8   6  -3   14.78    0.70
  -8   6   3   13.45    0.90
  -8   6   3   13.91    0.94
   7  -6  -3   10.19    0.71
  -7  -6   3   11.43    0.72
  -7  -6   3   10.13    0.82
   7  -6  -3   10.60    0.81
  -7   6   3   11.93    0.80
   7   6  -3    8.32    0.71
   7   6  -3   10.38    0.55
  -7   6   3   10.44    0.76
  -7   6   3   10.46    0.62
   6  -6  -3    2.24    0.39
  -6  -6   3    2.32    0.33
  -6  -6   3    2.03    0.42
   6  -6  -3    1.88    0.31
  -6   6   3    1.89    0.27
  -6   6   3    1.81    0.37
  -6   6   3    2.26    0.42
   6   6  -3    2.29    0.24
   6   6  -3    2.52    0.39
   5  -6  -3   14.24    0.85
   5  -6  -3   15.25    0.96
  -5  -6   3   14.78    0.84
  -5  -6   3   14.43    0.97
   5   6  -3   14.26    0.93
  -5   6   3   14.39    0.92
   5   6  -3   14.38    0.65
  -5   6   3   13.92    0.90
  -5   6   3   15.55    0.75
   4  -6  -3   -0.01    0.14
   4  -6  -3    0.04    0.14
  -4  -6   3    0.00    0.17
   4  -6  -3   -0.10    0.16
  -4  -6   3   -0.08    0.12
   4   6  -3   -0.02    0.08
  -4   6   3    0.03    0.11
  -4   6   3   -0.06    0.14
   4   6  -3    0.22    0.17
  -4   6   3    0.11    0.18
  -3  -6   3    2.72    0.41
  -3  -6   3    2.01    0.30
  -3  -6   3    2.86    0.32
   3  -6  -3    2.89    0.40
   3  -6  -3    2.46    0.34
   3  -6  -3    2.83    0.39
   3   6  -3    2.40    0.21
  -3   6   3    2.66    0.29
  -3   6   3    2.14    0.35
  -3   6   3    2.48    0.36
   3   6  -3    2.78    0.38
  -2  -6   3   18.84    1.14
   2  -6  -3   20.02    1.14
   2  -6  -3   19.31    1.04
  -2  -6   3   21.50    1.01
  -2  -6   3   21.87    1.04
   2  -6  -3   21.48    1.13
   2   6  -3   19.33    1.11
  -2   6   3   18.74    1.10
  -2   6   3   20.15    0.91
  -2   6   3   20.29    1.12
   2   6  -3   21.05    1.17
   2   6  -3   20.79    0.79
  -1  -6   3    5.73    0.48
   1  -6  -3    4.88    0.49
   1  -6  -3    5.55    0.48
   1  -6  -3    6.53    0.58
  -1  -6   3    5.65    0.45
  -1  -6   3    6.38    0.59
  -1   6   3    4.98    0.52
   1   6  -3    6.06    0.31
  -1   6   3    6.04    0.55
  -1   6   3    5.44    0.41
   1   6  -3    5.10    0.52
   1   6  -3    6.27    0.57
   0  -6  -3   -0.17    0.12
   0  -6  -3    0.11    0.15
   0  -6  -3    0.03    0.16
   0  -6   3    0.06    0.13
   0  -6   3    0.29    0.21
   0  -6   3    0.17    0.16
   0   6  -3    0.17    0.06
   0   6  -3    0.02    0.07
   0   6   3   -0.12    0.10
   0   6   3    0.22    0.19
   0   6  -3    0.01    0.15
   0   6   3    0.25    0.16
   0   6  -3    0.13    0.16
   1  -6   3    4.86    0.40
   1  -6   3    3.86    0.43
   1  -6   3    3.27    0.45
  -1  -6  -3    4.04    0.42
  -1  -6  -3    4.58    0.50
  -1  -6  -3    3.45    0.40
  -1   6  -3    3.95    0.46
  -1   6  -3    4.06    0.24
  -1   6  -3    4.63    0.24
   1   6   3    4.48    0.37
   1   6   3    4.26    0.47
  -1   6  -3    4.19    0.46
  -2  -6  -3    3.78    0.45
   2  -6   3    2.66    0.38
  -2  -6  -3    3.60    0.40
   2  -6   3    2.77    0.42
  -2  -6  -3    3.76    0.40
   2  -6   3    3.18    0.34
  -2   6  -3    2.38    0.38
   2   6   3    2.49    0.39
  -2   6  -3    3.13    0.20
   2   6   3    3.48    0.33
  -2   6  -3    3.12    0.19
  -2   6  -3    3.65    0.42
   3  -6   3    0.13    0.16
  -3  -6  -3    0.08    0.16
  -3  -6  -3    0.34    0.17
  -3  -6  -3    0.22    0.21
   3  -6   3    0.32    0.15
  -3   6  -3    0.25    0.17
  -3   6  -3    0.21    0.08
  -3   6  -3    0.43    0.23
   3   6   3    0.35    0.15
   3   6   3    0.00    0.15
  -3   6  -3    0.28    0.08
   4  -6   3    3.84    0.46
   4  -6   3    4.71    0.41
  -4  -6  -3    4.81    0.49
  -4  -6  -3    4.54    0.52
  -4  -6  -3    4.70    0.42
   4   6   3    4.27    0.48
  -4   6  -3    4.84    0.26
  -4   6  -3    4.73    0.48
  -4   6  -3    3.71    0.47
   4   6   3    4.14    0.36
   5  -6   3    7.67    0.65
   5  -6   3    6.46    0.51
  -5  -6  -3    7.06    0.58
  -5  -6  -3    7.48    0.66
  -5  -6  -3    8.44    0.54
   5   6   3    7.37    0.51
  -5   6  -3    7.30    0.61
  -5   6  -3    7.12    0.36
   5   6   3    7.03    0.62
  -5   6  -3    7.23    0.64
  -6  -6  -3   -0.03    0.13
   6  -6   3   -0.03    0.16
  -6  -6  -3   -0.23    0.12
   6  -6   3    0.06    0.13
  -6   6  -3    0.02    0.12
   6   6   3    0.00    0.12
   6   6   3   -0.19    0.13
  -6   6  -3    0.39    0.23
  -6   6  -3    0.13    0.08
   7  -6   3    7.72    0.56
  -7  -6  -3    6.75    0.66
   7  -6   3    7.01    0.65
  -7  -6  -3    7.22    0.62
   7   6   3    7.17    0.52
   7   6   3    6.53    0.62
  -7   6  -3    7.72    0.68
  -7   6  -3    7.48    0.39
  -7   6  -3    6.48    0.57
  -8  -6  -3    2.08    0.44
  -8  -6  -3    2.39    0.38
   8  -6   3    1.74    0.40
   8  -6   3    2.22    0.32
  -8   6  -3    2.46    0.22
  -8   6  -3    2.48    0.41
  -8   6  -3    2.24    0.35
   8   6   3    2.17    0.30
   8   6   3    1.95    0.38
   9  -6   3   16.18    1.11
  -9  -6  -3   16.27    1.01
   9  -6   3   17.37    0.97
  -9  -6  -3   18.84    1.19
  -9   6  -3   18.18    1.13
   9   6   3   15.77    1.01
  -9   6  -3   16.55    0.98
  -9   6  -3   17.48    0.73
   9   6   3   16.41    0.89
  10  -6   3    0.08    0.19
  10  -6   3   -0.06    0.14
 -10  -6  -3    0.17    0.22
 -10  -6  -3    0.03    0.18
 -10   6  -3    0.01    0.19
 -10   6  -3    0.17    0.12
 -10   6  -3    0.15    0.17
  10   6   3    0.07    0.15
  10   6   3   -0.04    0.16
 -11  -6  -3    1.65    0.41
  11  -6   3    1.71    0.35
 -11  -6  -3    1.87    0.41
  11  -6   3    1.56    0.41
  11   6   3    1.44    0.30
 -11   6  -3    2.23    0.49
 -11   6  -3    1.42    0.21
  11   6   3    1.60    0.36
 -11   6  -3    1.84    0.31
  12  -6   3    2.95    0.40
 -12  -6  -3    2.95    0.51
 -12  -6  -3    3.28    0.47
  12  -6   3    1.96    0.47
  12   6   3    2.24    0.34
 -12   6  -3    1.77    0.43
  12   6   3    2.16    0.43
 -12   6  -3    3.55    0.30
  13  -6   3    1.67    0.45
  13  -6   3    1.04    0.31
 -13  -6  -3    1.10    0.32
 -13  -6  -3    1.20    0.38
 -13   6  -3    1.11    0.38
  13   6   3    1.88    0.35
 -13   6  -3    1.25    0.23
  13   6   3    1.34    0.35
 -14  -6  -3    9.78    0.94
  14  -6   3    9.73    0.78
  14  -6   3    9.80    0.89
 -14   6  -3    9.99    0.58
  14   6   3    9.92    0.79
 -14   6  -3    9.59    0.88
  14   6   3    9.62    0.71
 -15  -6  -3    1.25    0.43
  15  -6   3    2.12    0.49
  15  -6   3    1.47    0.39
 -15   6  -3    2.03    0.27
 -15   6  -3    1.74    0.46
  15   6   3    1.55    0.34
  16  -6   3    0.32    0.25
 -16  -6  -3    0.52    0.31
  16  -6   3    0.25    0.25
  16   6   3    0.31    0.20
 -16   6  -3    0.48    0.28
 -16   6  -3    0.39    0.18
 -17  -6  -3   -0.19    0.19
  17  -6   3    0.00    0.19
  17  -6   3    0.48    0.30
  17   6   3    0.13    0.20
 -17   6  -3    0.11    0.14
 -17   6  -3   -0.42    0.19
 -18  -6  -3    0.15    0.29
  18  -6   3    0.81    0.38
  18  -6   3    1.22    0.41
 -18   6  -3    1.26    0.26
 -18   6  -3    0.81    0.36
  18   6   3    0.72    0.27
  19  -6   3   10.62    1.03
  19  -6   3   11.00    0.96
 -19  -6  -3   10.00    1.05
 -19   6  -3    9.41    0.65
  19   6   3    9.82    0.78
 -19   6  -3    9.23    0.95
  20  -6   3    0.29    0.29
 -20  -6  -3   -0.30    0.25
  20  -6   3   -0.16    0.24
  20   6   3    0.31    0.23
 -20   6  -3    0.10    0.26
 -20   6  -3    0.47    0.21
  21  -6   3   -0.21    0.27
 -21  -6  -3    0.16    0.30
  21  -6   3    0.61    0.33
  21   6   3    0.08    0.21
 -21   6  -3    0.30    0.17
 -21   6  -3   -0.40    0.23
  22   6   3    3.08    0.47
 -21   7   3   -0.12    0.25
  20  -7  -3    3.20    0.67
 -20  -7   3    1.32    0.45
  20   7  -3    3.55    0.42
 -20   7   3    2.32    0.35
[truncated: 4,263,291 more chars]
