# Supplementary material for: Crystal structures of three sterically congested disilanes
Source: Acta Crystallogr E Crystallogr Commun. 2017 Feb 28;73(Pt 3):448–52. doi: 10.1107/S2056989017002602 (PMC5347074; doi:10.1107/S2056989017002602)
Supplement: Supplementary file 2 [file e-73-00448-1sup2.hkl]

data_1                                                                          
_shelx_title ' MJF278_0m in P2(1)/n'                                            
_shelx_refln_list_code          4                                               
_shelx_F_calc_maximum      351.57                                               
_exptl_crystal_F_000      1680.00                                               
_reflns_d_resolution_high  0.7182                                               
                                                                                
loop_                                                                           
 _space_group_symop_operation_xyz                                               
 'x, y, z'                                                                      
 '-x+1/2, y+1/2, -z+1/2'                                                        
 '-x, -y, -z'                                                                   
 'x-1/2, -y-1/2, z-1/2'                                                         
                                                                                
_cell_length_a    19.8418                                                       
_cell_length_b     8.2554                                                       
_cell_length_c    28.4539                                                       
_cell_angle_alpha  90.000                                                       
_cell_angle_beta   97.838                                                       
_cell_angle_gamma  90.000                                                       
                                                                                
_shelx_F_squared_multiplier     1.000                                           
                                                                                
loop_                                                                           
 _refln_index_h                                                                 
 _refln_index_k                                                                 
 _refln_index_l                                                                 
 _refln_F_squared_calc                                                          
 _refln_F_squared_meas                                                          
 _refln_F_squared_sigma                                                         
 _refln_observed_status                                                         
   2   0   0       3451.16       3254.87       116.35 o                         
   4   0   0       8116.83       8625.21       119.34 o                         
   6   0   0        416.39        412.81        10.00 o                         
   8   0   0      18750.63      19558.47       264.26 o                         
  10   0   0      12717.60      12248.35       160.16 o                         
  12   0   0       3053.21       3372.21        54.41 o                         
  14   0   0         13.37          6.00         5.15 o                         
  16   0   0       1871.97       1931.86        66.30 o                         
  18   0   0       5708.73       5653.90       172.37 o                         
  20   0   0        387.75        437.81        62.19 o                         
  22   0   0         61.17         42.82        21.55 o                         
  24   0   0        238.63        205.29        33.55 o                         
  26   0   0          1.72        -22.07        23.07 o                         
   1   1   0      35683.80      35596.42       434.66 o                         
   2   1   0       2914.03       2989.21        43.35 o                         
   3   1   0      18062.76      18037.18       293.39 o                         
   4   1   0     105589.43      96094.00      1015.95 o                         
   5   1   0       6880.08       7380.30        73.28 o                         
   6   1   0       3693.84       4153.40        45.51 o                         
   7   1   0        974.95       1026.33        13.75 o                         
   8   1   0          3.76          1.07         2.29 o                         
   9   1   0      11014.50      10753.13        96.00 o                         
  10   1   0         19.25          0.72         2.37 o                         
  11   1   0       2561.23       2451.40        27.48 o                         
  12   1   0       8714.80       8375.74        79.02 o                         
  13   1   0       2040.28       2014.11        27.85 o                         
  14   1   0       1195.28       1268.89        21.05 o                         
  15   1   0        629.82        781.04        32.58 o                         
  16   1   0       4216.40       4159.02        78.48 o                         
  17   1   0        142.06        143.03        13.03 o                         
  18   1   0        450.20        488.43        28.63 o                         
  19   1   0       3114.06       3077.56        71.53 o                         
  20   1   0        225.66        232.14        24.17 o                         
  21   1   0        214.35        261.06        40.49 o                         
  22   1   0       2381.01       2466.58        87.88 o                         
  23   1   0          0.15         20.43        15.09 o                         
  24   1   0        482.77        551.87        40.37 o                         
  25   1   0        314.02        335.29        33.57 o                         
  26   1   0          1.10          2.92        14.81 o                         
   0   2   0      27639.96      27692.49       371.76 o                         
   1   2   0          1.84         10.08         2.51 o                         
   2   2   0       3715.31       3677.96        44.64 o                         
   3   2   0       7258.27       7361.57        84.56 o                         
   4   2   0        278.19        270.28         7.11 o                         
   5   2   0      13434.93      13998.63       141.48 o                         
   6   2   0      34412.21      35899.16       480.82 o                         
   7   2   0       7401.83       7102.68        72.28 o                         
   8   2   0        320.97        304.96         7.76 o                         
   9   2   0       5643.49       5894.72        67.41 o                         
  10   2   0         29.38         69.45         4.53 o                         
  11   2   0        263.28        333.15         9.56 o                         
  12   2   0       5304.30       5581.11        57.81 o                         
  13   2   0       1126.14       1145.66        21.51 o                         
  14   2   0        670.65        581.32        15.98 o                         
  15   2   0       1024.39       1085.08        24.01 o                         
  16   2   0       2844.52       2876.54        64.45 o                         
  17   2   0          1.93          3.75         7.35 o                         
  18   2   0         50.53         65.73        11.47 o                         
  19   2   0        100.78         99.29        14.14 o                         
  20   2   0          0.01          9.80        10.41 o                         
  21   2   0         74.15         79.36        13.59 o                         
  22   2   0       2451.01       2538.24        89.48 o                         
  23   2   0       1469.28       1492.92        66.53 o                         
  24   2   0         84.82         73.67        29.89 o                         
  25   2   0        176.02        155.05        41.71 o                         
  26   2   0        452.02        374.79        40.23 o                         
   1   3   0        125.53        113.03         5.19 o                         
   2   3   0         12.22         10.67         2.94 o                         
   3   3   0       2115.01       1880.05        25.97 o                         
   4   3   0         22.14         33.10         4.11 o                         
   5   3   0       6499.30       6710.65        72.67 o                         
   6   3   0        661.91        860.14        14.95 o                         
   7   3   0       8864.19       8674.17        92.95 o                         
   8   3   0         36.93         11.00         2.68 o                         
   9   3   0         98.54        130.52         5.88 o                         
  10   3   0       3192.58       3574.79        47.92 o                         
  11   3   0        716.94        757.26        17.26 o                         
  12   3   0        315.67        257.41        13.08 o                         
  13   3   0        853.04        944.88        22.01 o                         
  14   3   0         36.50         25.39         8.20 o                         
  15   3   0       1780.17       1768.60        34.18 o                         
  16   3   0        169.14         90.32        12.08 o                         
  17   3   0        485.68        460.16        27.59 o                         
  18   3   0         24.94         14.03         8.89 o                         
  19   3   0         37.45         39.94        10.10 o                         
  20   3   0          0.02         -9.57         9.57 o                         
  21   3   0        549.39        567.87        36.50 o                         
  22   3   0         40.64         26.34        10.50 o                         
  23   3   0       1689.91       1704.54        60.05 o                         
  24   3   0         73.78         96.86        21.08 o                         
  25   3   0        728.85        820.21        49.65 o                         
   0   4   0        330.95        363.57        11.28 o                         
   1   4   0        436.69        458.95         9.62 o                         
   2   4   0          8.75          1.81         2.84 o                         
   3   4   0       1039.58        897.66        15.56 o                         
   4   4   0       1798.42       1683.26        24.13 o                         
   5   4   0       1402.19       1192.60        22.86 o                         
   6   4   0        610.70        520.02        11.91 o                         
   7   4   0          0.02         -1.34         2.77 o                         
   8   4   0       1105.25        987.33        22.37 o                         
   9   4   0       1991.83       1817.96        31.51 o                         
  10   4   0        137.08        137.59         9.08 o                         
  11   4   0        282.39        391.60        13.68 o                         
  12   4   0       4767.97       4801.93        67.59 o                         
  13   4   0        140.12        178.83        11.05 o                         
  14   4   0        240.27        209.23        13.41 o                         
  15   4   0         84.37        120.22        11.13 o                         
  16   4   0        186.00        199.93        16.41 o                         
  17   4   0         18.68          8.42         7.68 o                         
  18   4   0        623.49        597.44        25.88 o                         
  19   4   0        262.45        269.95        20.63 o                         
  20   4   0          5.83          0.29         8.80 o                         
  21   4   0         57.33         56.92        12.80 o                         
  22   4   0       1109.26       1198.57        43.91 o                         
  23   4   0        599.64        691.65        33.72 o                         
  24   4   0         13.72          6.10        10.84 o                         
  25   4   0          0.12         35.11        24.07 o                         
   1   5   0        498.90        420.00        10.08 o                         
   2   5   0        941.68        947.27        17.84 o                         
   3   5   0       3924.39       3699.31        48.79 o                         
   4   5   0       2359.18       2100.45        31.84 o                         
   5   5   0       2743.16       2863.84        40.39 o                         
   6   5   0       1310.89       1255.88        22.92 o                         
   7   5   0        419.81        364.63        12.98 o                         
   8   5   0         21.92          9.69         4.68 o                         
   9   5   0        199.76        230.33        10.95 o                         
  10   5   0         74.95         21.06         5.64 o                         
  11   5   0       1192.90       1060.81        31.59 o                         
  12   5   0         56.75         77.28         8.99 o                         
  13   5   0       2559.95       2270.37        40.99 o                         
  14   5   0       2969.07       3229.31        56.61 o                         
  15   5   0        527.97        460.88        18.49 o                         
  16   5   0        212.65        251.55        14.97 o                         
  17   5   0       1278.19       1213.90        37.16 o                         
  18   5   0          1.61          6.31         8.06 o                         
  19   5   0          7.66          9.78        10.95 o                         
  20   5   0         41.82         19.07        10.69 o                         
  21   5   0          6.65         34.10        11.79 o                         
  22   5   0        527.81        576.10        30.49 o                         
  23   5   0       1202.66       1254.88        46.70 o                         
  24   5   0       1107.93       1051.78       132.40 o                         
   0   6   0       4744.64       4222.65        73.09 o                         
   1   6   0        213.17        192.40         8.69 o                         
   2   6   0         99.28         93.25         7.13 o                         
   3   6   0         60.96         53.92         6.35 o                         
   4   6   0        602.26        609.44        15.57 o                         
   5   6   0       6028.03       5727.37        76.69 o                         
   6   6   0       1968.04       1778.66        32.45 o                         
   7   6   0          1.13         -3.84         4.40 o                         
   8   6   0        734.94        738.06        19.87 o                         
   9   6   0          0.72         -1.51         4.76 o                         
  10   6   0       1905.41       1908.36        38.83 o                         
  11   6   0       1247.44       1121.65        26.45 o                         
  12   6   0        155.72        136.29        10.74 o                         
  13   6   0       2413.49       2360.43        46.09 o                         
  14   6   0        474.56        484.66        19.65 o                         
  15   6   0       1846.58       1942.87        42.09 o                         
  16   6   0        276.39        279.33        19.80 o                         
  17   6   0         73.16         88.17        16.51 o                         
  18   6   0        427.39        459.51        23.44 o                         
  19   6   0        268.21        220.99        19.25 o                         
  20   6   0       1199.20       1242.01        40.46 o                         
  21   6   0         67.87         62.81        13.21 o                         
  22   6   0          5.54        -10.27        21.10 o                         
   1   7   0       4162.24       3929.45        52.63 o                         
   2   7   0         21.82          7.98         4.87 o                         
   3   7   0        369.49        336.81        12.71 o                         
   4   7   0        570.34        587.16        16.76 o                         
   5   7   0       1657.52       1585.68        31.21 o                         
   6   7   0        608.61        545.46        17.18 o                         
   7   7   0         24.80         20.23         6.04 o                         
   8   7   0        519.89        527.72        17.29 o                         
   9   7   0       3808.99       3717.00        58.34 o                         
  10   7   0        390.93        395.98        15.81 o                         
  11   7   0        553.38        603.64        19.70 o                         
  12   7   0       1266.76       1281.65        30.27 o                         
  13   7   0        530.18        557.76        29.38 o                         
  14   7   0        357.02        304.99        17.43 o                         
  15   7   0        538.81        461.85        19.82 o                         
  16   7   0        696.16        740.93        26.89 o                         
  17   7   0         70.14         67.39        12.15 o                         
  18   7   0        313.69        337.29        21.38 o                         
  19   7   0       3119.15       3313.96        73.99 o                         
  20   7   0        184.77        196.97        48.21 o                         
   0   8   0        194.16        201.08        15.31 o                         
   1   8   0        479.76        478.07        15.39 o                         
   2   8   0          6.96         -0.93         5.04 o                         
   3   8   0        932.30        923.56        22.24 o                         
   4   8   0        211.57        214.43        11.66 o                         
   5   8   0          0.14          0.06         4.94 o                         
   6   8   0       1274.72       1205.73        26.64 o                         
   7   8   0         60.38         66.57         8.43 o                         
   8   8   0        462.29        490.81        18.48 o                         
   9   8   0        969.63        964.74        25.27 o                         
  10   8   0       1596.00       1566.40        34.01 o                         
  11   8   0        977.06        976.37        26.07 o                         
  12   8   0        192.86        186.45        12.60 o                         
  13   8   0         74.53         77.21        10.26 o                         
  14   8   0          0.03          3.74         6.85 o                         
  15   8   0        556.40        579.11        23.55 o                         
  16   8   0        421.75        432.84        20.70 o                         
  17   8   0        891.26        971.82        42.47 o                         
  18   8   0        231.80        194.65        21.64 o                         
  19   8   0        132.79        130.40        45.14 o                         
   1   9   0          0.01         -0.91         5.43 o                         
   2   9   0        105.40         97.80         8.99 o                         
   3   9   0       1027.73       1021.64        24.32 o                         
   4   9   0         13.89         20.29         6.17 o                         
   5   9   0         93.71         83.35         8.41 o                         
   6   9   0        205.43        205.69        12.03 o                         
   7   9   0       1577.17       1529.19        31.77 o                         
   8   9   0       1449.75       1453.80        31.07 o                         
   9   9   0         10.07         17.57         8.76 o                         
  10   9   0        353.36        400.26        20.48 o                         
  11   9   0        158.22        179.73        14.90 o                         
  12   9   0        136.46        140.74        15.64 o                         
  13   9   0        816.11        837.35        26.23 o                         
  14   9   0         57.57         54.15        10.28 o                         
  15   9   0        132.93        168.42        20.99 o                         
  16   9   0         23.64         -4.64        10.73 o                         
   0  10   0        274.62        279.93        18.78 o                         
   1  10   0          0.84          6.04         5.70 o                         
   2  10   0        634.29        701.19        20.38 o                         
   3  10   0        193.99        173.30        10.19 o                         
   4  10   0       1031.41       1147.41        35.20 o                         
   5  10   0        122.86        146.60        12.62 o                         
   6  10   0        472.15        501.24        20.02 o                         
   7  10   0          7.04          7.11         7.10 o                         
   8  10   0        177.90        193.53        14.45 o                         
   9  10   0        111.10        106.72        12.32 o                         
  10  10   0        217.93        221.02        15.17 o                         
  11  10   0         81.40         68.08        10.84 o                         
  12  10   0        519.22        525.84        47.16 o                         
   1  11   0         68.52         54.21        14.69 o                         
   2  11   0          0.11          8.11        11.89 o                         
   3  11   0         49.14         53.51        16.47 o                         
   4  11   0        479.60        467.25        43.58 o                         
   5  11   0          0.78         11.03        21.06 o                         
 -25   0   1          0.23         21.06        28.09 o                         
 -23   0   1       3164.93       3120.45       124.64 o                         
 -21   0   1         60.19         47.80        20.24 o                         
 -19   0   1       2558.97       2519.27        99.10 o                         
 -17   0   1        236.57        205.54        25.99 o                         
 -15   0   1       2712.75       2487.61        50.75 o                         
 -13   0   1         19.07         26.94         6.56 o                         
 -11   0   1         17.18         18.55         4.82 o                         
  -9   0   1        754.33        862.92        19.16 o                         
  -7   0   1       6125.80       6571.43       105.77 o                         
  -5   0   1      18694.47      19579.56       387.46 o                         
  -3   0   1        125.14        144.32         6.19 o                         
   3   0   1         38.10         39.10         6.66 o                         
   5   0   1       1196.83       1195.12        27.72 o                         
   7   0   1       3574.12       3505.33        50.53 o                         
   9   0   1        329.10        352.91        10.73 o                         
  11   0   1       2218.38       2278.81        42.71 o                         
  13   0   1        671.69        601.20        25.64 o                         
  15   0   1       2487.21       2390.89        69.70 o                         
  17   0   1        912.70        846.64        39.71 o                         
  19   0   1       1665.44       1814.48       116.85 o                         
  21   0   1       3389.30       3397.55       126.79 o                         
  23   0   1         26.09          8.59        16.63 o                         
  25   0   1        306.69        303.13        46.64 o                         
  27   0   1         11.87         48.15        26.08 o                         
 -27   1   1        544.00        691.10        69.21 o                         
 -26   1   1         97.36        147.10        28.69 o                         
 -25   1   1         97.96         84.62        21.17 o                         
 -24   1   1        100.71         75.39        22.97 o                         
 -23   1   1          5.44         22.94        18.00 o                         
 -22   1   1        644.18        693.94        50.87 o                         
 -21   1   1        127.60        119.71        44.13 o                         
 -20   1   1          1.32         -6.51        11.32 o                         
 -19   1   1        850.41        821.87        34.94 o                         
 -18   1   1        411.13        387.26        19.77 o                         
 -17   1   1         13.83          3.77         7.33 o                         
 -16   1   1       1493.62       1424.15        34.13 o                         
 -15   1   1        795.01        820.02        20.51 o                         
 -14   1   1       1747.85       1746.67        26.96 o                         
 -13   1   1        964.06       1031.34        18.02 o                         
 -12   1   1       1731.13       1886.62        24.14 o                         
 -11   1   1         26.35         33.43         3.95 o                         
 -10   1   1       1052.75       1064.86        15.50 o                         
  -9   1   1         92.53         68.92         5.71 o                         
  -8   1   1        560.03        547.43         9.16 o                         
  -7   1   1         42.68         31.42         3.08 o                         
  -6   1   1       6107.39       6423.69        68.34 o                         
  -5   1   1        591.28        582.26        10.40 o                         
  -4   1   1         16.73         14.39         3.26 o                         
  -3   1   1        560.78        606.89        10.70 o                         
  -2   1   1        166.35        176.60         4.76 o                         
  -1   1   1       1194.26       1266.72        15.65 o                         
   0   1   1          4.35         -1.35         1.35 o                         
   1   1   1          4.54          1.43         1.49 o                         
   2   1   1        304.98        282.09         6.50 o                         
   3   1   1         19.45          8.62         2.50 o                         
   4   1   1       1076.75       1066.96        14.38 o                         
   5   1   1         88.25         75.53         4.06 o                         
   6   1   1       4664.00       4931.20        61.63 o                         
   7   1   1        554.39        573.09        10.10 o                         
   8   1   1          7.76          4.30         2.30 o                         
   9   1   1         62.20         59.50         3.97 o                         
  10   1   1        163.61        152.97         5.71 o                         
  11   1   1        122.70        150.90         5.81 o                         
  12   1   1        318.99        393.47         9.46 o                         
  13   1   1        849.71        900.05        15.91 o                         
  14   1   1       1351.74       1414.62        31.62 o                         
  15   1   1        103.37         95.49         9.26 o                         
  16   1   1        168.49        212.46        14.20 o                         
  17   1   1       1717.40       1592.90        37.54 o                         
  18   1   1       1068.98       1042.98        36.13 o                         
  19   1   1       1624.46       1672.88        48.44 o                         
  20   1   1        101.43         95.18        16.60 o                         
  21   1   1        446.14        463.80        29.18 o                         
  22   1   1        705.81        741.95        37.45 o                         
  23   1   1         28.83         50.11        16.47 o                         
  24   1   1         92.84         74.53        33.64 o                         
  25   1   1       1034.16        968.23        54.87 o                         
  26   1   1        435.83        432.74        43.98 o                         
 -26   2   1         32.49         25.30        18.79 o                         
 -25   2   1        394.77        425.16        39.99 o                         
 -24   2   1          8.50         22.07        15.25 o                         
 -23   2   1        768.89        820.64        47.54 o                         
 -22   2   1         34.49         21.66        11.62 o                         
 -21   2   1         22.61         16.45        13.61 o                         
 -20   2   1        224.94        215.47        19.76 o                         
 -19   2   1        122.46        123.73        15.31 o                         
 -18   2   1        553.30        569.59        26.79 o                         
 -17   2   1        712.51        699.71        27.60 o                         
 -16   2   1        139.08        125.53        12.97 o                         
 -15   2   1        420.27        396.08        13.79 o                         
 -14   2   1         20.56         22.64         4.65 o                         
 -13   2   1         12.15         10.46         4.36 o                         
 -12   2   1         66.89         70.97         5.95 o                         
 -11   2   1       1057.43       1080.23        18.13 o                         
 -10   2   1        259.44        256.50         6.94 o                         
  -9   2   1        153.90        178.30         6.22 o                         
  -8   2   1       2091.22       2295.27        26.16 o                         
  -7   2   1        195.94        263.82         7.12 o                         
  -6   2   1        479.72        528.22        10.67 o                         
  -5   2   1       2103.43       2357.66        32.34 o                         
  -4   2   1        278.64        298.76         8.32 o                         
  -3   2   1       3210.56       3303.67        38.98 o                         
  -2   2   1          2.95         -2.26         2.26 o                         
  -1   2   1       1823.30       1915.98        24.14 o                         
   0   2   1        169.90        150.69         4.99 o                         
   1   2   1         44.65         41.43         3.08 o                         
   2   2   1       4408.11       4705.27        52.96 o                         
   3   2   1       2033.99       2181.51        30.33 o                         
   4   2   1      35630.89      36853.00       360.93 o                         
   5   2   1       2099.90       2147.58        29.45 o                         
   6   2   1       1331.98       1297.12        22.73 o                         
   7   2   1       1368.18       1402.57        19.66 o                         
   8   2   1        442.49        404.86         8.98 o                         
   9   2   1       5176.67       5391.31        58.98 o                         
  10   2   1         81.77        124.23         6.07 o                         
  11   2   1        658.13        615.33        12.02 o                         
  12   2   1         65.87         95.26         5.87 o                         
  13   2   1       1298.99       1403.93        24.26 o                         
  14   2   1         93.88        116.70         8.39 o                         
  15   2   1         50.99         53.35         8.67 o                         
  16   2   1       2361.10       2372.57        53.80 o                         
  17   2   1       1914.26       1923.53        42.96 o                         
  18   2   1         11.85         15.40         8.19 o                         
  19   2   1         64.61         82.28        13.61 o                         
  20   2   1        229.33        259.46        23.78 o                         
  21   2   1        120.15         94.61        17.26 o                         
  22   2   1         61.92         40.24        17.10 o                         
  23   2   1        177.36        184.45        27.44 o                         
  24   2   1        331.84        258.22        31.70 o                         
  25   2   1          1.77         17.24        15.80 o                         
  26   2   1          2.18         -1.00        17.05 o                         
 -25   3   1        127.62        112.07        21.38 o                         
 -24   3   1        326.23        330.87        27.36 o                         
 -23   3   1         57.13         35.59        13.13 o                         
 -22   3   1       1274.02       1264.26        44.74 o                         
 -21   3   1        132.60        111.90        16.05 o                         
 -20   3   1        476.52        484.53        28.18 o                         
 -19   3   1        107.67        112.23        14.93 o                         
 -18   3   1        158.80        196.41        16.94 o                         
 -17   3   1        560.83        501.63        22.55 o                         
 -16   3   1         74.26         70.73         8.18 o                         
 -15   3   1         14.52          4.21         5.49 o                         
 -14   3   1         53.75         45.67         6.46 o                         
 -13   3   1       1355.46       1456.43        28.78 o                         
 -12   3   1        148.30        146.55        10.45 o                         
 -11   3   1        130.24        122.86         8.20 o                         
 -10   3   1        244.50        248.02         9.02 o                         
  -9   3   1         24.91         13.76         2.92 o                         
  -8   3   1       1120.53       1202.42        18.42 o                         
  -7   3   1       2400.41       2437.64        30.20 o                         
  -6   3   1        171.79        211.12         6.97 o                         
  -5   3   1        131.61        159.95         6.52 o                         
  -4   3   1        364.64        413.14         9.88 o                         
  -3   3   1        226.34        236.92         7.81 o                         
  -2   3   1         12.60         13.65         2.92 o                         
  -1   3   1          0.02         -2.48         2.48 o                         
   0   3   1          2.94         -1.88         1.88 o                         
   1   3   1        844.28        866.12        13.17 o                         
   2   3   1        395.14        423.54         8.86 o                         
   3   3   1          1.17         -2.32         2.32 o                         
   4   3   1       1601.23       1833.88        23.18 o                         
   5   3   1      11257.64      12380.04       127.57 o                         
   6   3   1        696.04        826.81        14.75 o                         
   7   3   1         55.44         85.23         5.09 o                         
   8   3   1         77.91         41.27         4.20 o                         
   9   3   1        342.62        334.02         8.81 o                         
  10   3   1        850.29        823.41        16.31 o                         
  11   3   1        565.12        526.90        15.15 o                         
  12   3   1        481.24        479.84        14.83 o                         
  13   3   1         15.53         14.65         4.52 o                         
  14   3   1        208.89        174.95        11.66 o                         
  15   3   1         77.56        118.55         9.38 o                         
  16   3   1         10.11         20.43         9.20 o                         
  17   3   1          8.51          1.95         7.09 o                         
  18   3   1        456.53        490.88        26.39 o                         
  19   3   1        134.21        134.71        15.10 o                         
  20   3   1         56.00         46.08        11.42 o                         
  21   3   1        255.13        248.82        21.65 o                         
  22   3   1         78.97         91.86        16.69 o                         
  23   3   1         43.15          8.62        13.98 o                         
  24   3   1        207.18        199.15        28.75 o                         
  25   3   1          9.06         53.09        18.22 o                         
 -25   4   1         82.92         87.65        22.33 o                         
 -24   4   1          0.16          3.05        10.73 o                         
 -23   4   1        724.16        739.80        34.96 o                         
 -22   4   1        636.46        683.61        34.05 o                         
 -21   4   1         65.30         61.89        12.99 o                         
 -20   4   1        399.86        398.52        29.32 o                         
 -19   4   1        159.34        158.29        16.11 o                         
 -18   4   1          6.17          8.95         8.36 o                         
 -17   4   1        101.85         81.79        12.30 o                         
 -16   4   1         46.89         27.32         7.86 o                         
 -15   4   1        688.97        641.46        21.25 o                         
 -14   4   1        433.03        401.15        15.20 o                         
 -13   4   1        331.34        301.38        13.21 o                         
 -12   4   1        131.90        108.52         9.09 o                         
 -11   4   1        100.23         90.63         8.04 o                         
 -10   4   1         56.86         44.03         7.10 o                         
  -9   4   1        261.63        258.15        10.72 o                         
  -8   4   1        133.83        116.34        10.79 o                         
  -7   4   1        405.03        365.85        10.59 o                         
  -6   4   1          4.44         12.11         3.64 o                         
  -5   4   1       1099.02       1222.18        25.14 o                         
  -4   4   1       1751.87       1722.92        26.30 o                         
  -3   4   1         65.75         69.86         5.55 o                         
  -2   4   1         54.49         84.05         4.96 o                         
  -1   4   1         62.46         88.36         4.82 o                         
   0   4   1       1938.79       2281.04        27.55 o                         
   1   4   1         28.22         26.71         3.43 o                         
   2   4   1        107.95        109.20         5.46 o                         
   3   4   1        345.03        317.08         8.48 o                         
   4   4   1        104.71        130.98         5.87 o                         
   5   4   1        149.29        147.73         6.05 o                         
   6   4   1        827.02        746.61        13.76 o                         
   7   4   1        143.62        164.13         8.03 o                         
   8   4   1         84.90         62.20         5.56 o                         
   9   4   1        343.75        473.91        14.34 o                         
  10   4   1        133.86        100.45         8.13 o                         
  11   4   1       1278.63       1295.45        26.35 o                         
  12   4   1        693.80        632.29        17.96 o                         
  13   4   1        104.62         61.17         8.30 o                         
  14   4   1         98.38         52.00         8.67 o                         
  15   4   1          3.92         -0.49         5.70 o                         
  16   4   1        264.60        262.03        17.57 o                         
  17   4   1          0.08          2.33         7.30 o                         
  18   4   1        182.15        172.49        16.59 o                         
  19   4   1        286.45        311.07        30.82 o                         
  20   4   1        167.40        144.24        17.48 o                         
  21   4   1        619.71        596.93        29.85 o                         
  22   4   1        216.41        203.71        21.11 o                         
  23   4   1          0.15         -3.84        10.55 o                         
  24   4   1        164.26        175.08        19.14 o                         
  25   4   1         36.51         29.09        16.05 o                         
 -24   5   1        157.71        165.20        25.81 o                         
 -23   5   1          0.90         -2.04        10.26 o                         
 -22   5   1          0.68         12.87        10.00 o                         
 -21   5   1          0.15        -10.00        10.00 o                         
 -20   5   1        519.25        526.05        27.84 o                         
 -19   5   1        298.63        295.95        20.22 o                         
 -18   5   1         73.96         79.26        13.16 o                         
 -17   5   1          1.12         -3.08         7.31 o                         
 -16   5   1         97.30         81.75        10.34 o                         
 -15   5   1        295.89        315.62        15.69 o                         
 -14   5   1         30.33         23.79         7.14 o                         
 -13   5   1         44.53         26.53         6.95 o                         
 -12   5   1       1246.92       1216.38        27.14 o                         
 -11   5   1         72.84         71.00         8.00 o                         
 -10   5   1        216.16        208.24        11.16 o                         
  -9   5   1       1329.77       1274.30        26.46 o                         
  -8   5   1       1218.80       1160.22        26.86 o                         
  -7   5   1       1679.12       1524.10        28.26 o                         
  -6   5   1        299.51        310.94        11.58 o                         
  -5   5   1          4.58         -2.61         3.50 o                         
  -4   5   1        235.35        193.35         8.52 o                         
  -3   5   1        148.51        171.75         8.07 o                         
  -2   5   1          0.46         -2.65         2.65 o                         
  -1   5   1        564.77        545.99        12.84 o                         
   0   5   1       1644.76       1629.51        22.86 o                         
   1   5   1       1296.45       1311.51        19.69 o                         
   2   5   1       1492.75       1504.73        23.19 o                         
   3   5   1       1289.00       1293.25        21.04 o                         
   4   5   1       1097.67       1296.50        23.81 o                         
   5   5   1        372.04        355.20        12.30 o                         
   6   5   1        508.79        517.44        15.07 o                         
   7   5   1          0.94         -3.18         3.81 o                         
   8   5   1         73.20         47.32         6.43 o                         
   9   5   1        443.89        402.08        15.64 o                         
  10   5   1        220.43        178.77        10.67 o                         
  11   5   1         35.30         30.97         6.67 o                         
  12   5   1        834.29        816.13        21.68 o                         
  13   5   1        222.97        170.50        12.39 o                         
  14   5   1         57.09         65.07         9.24 o                         
  15   5   1        654.42        654.48        21.96 o                         
  16   5   1        184.52        153.99        15.14 o                         
  17   5   1          4.49         -1.08         9.28 o                         
  18   5   1        312.33        284.14        20.11 o                         
  19   5   1         24.37          3.37         8.32 o                         
  20   5   1        428.91        469.53        24.30 o                         
  21   5   1         77.77         38.03        16.06 o                         
  22   5   1         15.52         17.36        12.51 o                         
  23   5   1        454.94        519.36        29.10 o                         
  24   5   1         21.26        -12.39        14.27 o                         
 -22   6   1        800.76        812.89        47.48 o                         
 -21   6   1          1.41         17.65        10.56 o                         
 -20   6   1         33.39         36.23        11.13 o                         
 -19   6   1        334.57        386.09        22.24 o                         
 -18   6   1          0.01          2.20         8.03 o                         
 -17   6   1        306.84        302.79        20.11 o                         
 -16   6   1         62.56         51.40         9.07 o                         
 -15   6   1         75.07         74.38        10.52 o                         
 -14   6   1        157.67        143.31        12.70 o                         
 -13   6   1        458.48        449.21        17.09 o                         
 -12   6   1        221.45        231.90        14.80 o                         
 -11   6   1        906.39        847.73        22.78 o                         
 -10   6   1         14.02          4.74         5.46 o                         
  -9   6   1        257.30        217.96        11.94 o                         
  -8   6   1          0.01         -4.09         4.36 o                         
  -7   6   1       1119.26       1063.11        23.96 o                         
  -6   6   1        488.26        496.56        15.60 o                         
  -5   6   1          0.06          2.01         4.59 o                         
  -4   6   1       2105.94       1990.10        32.80 o                         
  -3   6   1        122.05         93.62         7.05 o                         
  -2   6   1        628.95        659.76        15.56 o                         
  -1   6   1        419.49        431.29        11.99 o                         
   0   6   1        103.05        123.25         7.31 o                         
   1   6   1       1691.44       1662.12        34.02 o                         
   2   6   1        457.75        440.25        12.59 o                         
   3   6   1        367.56        335.16        11.10 o                         
   4   6   1         46.73         25.98         4.92 o                         
   5   6   1        245.99        257.22        11.26 o                         
   6   6   1        191.49        144.74         9.58 o                         
   7   6   1        491.97        482.16        15.43 o                         
   8   6   1        253.18        270.52        12.35 o                         
   9   6   1        558.78        552.85        17.27 o                         
  10   6   1        299.00        267.12        16.47 o                         
  11   6   1        110.80        129.43        12.49 o                         
  12   6   1        642.86        623.07        19.50 o                         
  13   6   1         27.12         26.94         7.37 o                         
  14   6   1         42.31         41.81         8.51 o                         
  15   6   1        309.50        260.20        21.46 o                         
  16   6   1        202.42        186.12        16.20 o                         
  17   6   1        170.76        124.57        14.53 o                         
  18   6   1         18.83          1.71         8.41 o                         
  19   6   1        159.59        122.08        14.84 o                         
  20   6   1        691.66        754.60        31.06 o                         
  21   6   1         33.64         54.80        12.09 o                         
  22   6   1         11.04         30.58        13.57 o                         
 -21   7   1         29.58         29.09        27.08 o                         
 -20   7   1          5.88         22.55         9.12 o                         
 -19   7   1        202.96        242.51        20.82 o                         
 -18   7   1         52.76         43.77        10.77 o                         
 -17   7   1          7.24         12.66         8.54 o                         
 -16   7   1        117.27        130.34        12.48 o                         
 -15   7   1        102.00         56.66         9.66 o                         
 -14   7   1        588.56        522.99        20.73 o                         
 -13   7   1       1130.49       1141.60        28.66 o                         
 -12   7   1        561.52        544.82        19.18 o                         
 -11   7   1        193.96        209.01        12.90 o                         
 -10   7   1          1.50         11.19         6.07 o                         
  -9   7   1        328.94        408.32        15.70 o                         
  -8   7   1        463.51        484.01        16.70 o                         
  -7   7   1        743.69        741.85        20.47 o                         
  -6   7   1       1160.77       1191.47        26.60 o                         
  -5   7   1         36.56         20.97         5.67 o                         
  -4   7   1        126.18        143.82        10.23 o                         
  -3   7   1       5470.73       5390.42        71.19 o                         
  -2   7   1        101.81         94.95         7.83 o                         
  -1   7   1        237.37        231.42        10.76 o                         
   0   7   1        150.04        128.81         8.20 o                         
   1   7   1        858.26        834.60        18.98 o                         
   2   7   1          0.02         -4.07         4.07 o                         
   3   7   1        409.99        394.01        13.57 o                         
   4   7   1        591.56        546.93        16.10 o                         
   5   7   1        519.22        497.42        16.19 o                         
   6   7   1         45.03         26.11         6.11 o                         
   7   7   1          1.88          0.16         4.98 o                         
   8   7   1        146.60        165.26        11.04 o                         
   9   7   1        107.37        118.03        10.23 o                         
  10   7   1        316.99        301.44        14.13 o                         
  11   7   1          5.84         13.37         6.83 o                         
  12   7   1         37.93         30.84         7.61 o                         
  13   7   1        119.74        120.42        11.51 o                         
  14   7   1          0.29         -5.69         6.36 o                         
  15   7   1        500.11        492.53        21.39 o                         
  16   7   1        512.30        453.77        22.51 o                         
  17   7   1          1.78          5.37         8.29 o                         
  18   7   1        175.83        189.82        17.36 o                         
  19   7   1       1331.96       1492.74        44.65 o                         
  20   7   1        472.19        475.37        25.31 o                         
 -19   8   1          6.50          3.01        23.07 o                         
 -18   8   1        265.01        235.73        23.79 o                         
 -17   8   1        171.75        172.88        16.61 o                         
 -16   8   1         57.48         74.38        11.14 o                         
 -15   8   1       1049.31       1176.75        32.74 o                         
 -14   8   1         68.23         56.16         9.73 o                         
 -13   8   1        284.78        269.28        16.20 o                         
 -12   8   1         22.96         23.49         7.12 o                         
 -11   8   1         21.92         16.13         6.56 o                         
 -10   8   1          2.63          1.05         6.38 o                         
  -9   8   1         17.65         11.40         6.25 o                         
  -8   8   1         49.13         45.59         7.36 o                         
  -7   8   1         44.81         60.19         7.88 o                         
  -6   8   1        131.89        143.15        10.68 o                         
  -5   8   1        173.27        200.68        11.55 o                         
  -4   8   1        214.48        188.15        11.18 o                         
  -3   8   1         21.31          8.28         5.59 o                         
  -2   8   1          0.36         10.22         5.19 o                         
  -1   8   1       1066.81       1039.77        23.53 o                         
   0   8   1          0.05         -4.25         4.25 o                         
   1   8   1        485.54        474.98        15.44 o                         
   2   8   1        663.12        690.02        18.68 o                         
   3   8   1       1490.83       1465.77        36.23 o                         
   4   8   1         20.27         14.31         5.76 o                         
   5   8   1         58.21         35.05         9.53 o                         
   6   8   1         12.82          7.56         6.22 o                         
   7   8   1        527.94        505.57        17.11 o                         
   8   8   1        322.04        292.14        14.14 o                         
   9   8   1        747.16        720.87        23.02 o                         
  10   8   1         52.58         37.41         7.33 o                         
  11   8   1          7.20         -1.13         5.70 o                         
  12   8   1        139.16        121.46        11.57 o                         
  13   8   1        241.02        250.17        14.78 o                         
  14   8   1        366.69        420.82        29.29 o                         
  15   8   1        893.99       1011.48        31.32 o                         
  16   8   1        185.42        202.36        16.45 o                         
  17   8   1         21.89         42.16        10.02 o                         
  18   8   1          2.39         17.33        12.94 o                         
  19   8   1         80.71         67.20        37.11 o                         
 -16   9   1        371.73        301.69        31.83 o                         
 -15   9   1        325.50        379.71        29.53 o                         
 -14   9   1         11.25         -6.40         6.40 o                         
 -13   9   1          2.92          5.13         7.10 o                         
 -12   9   1          3.75          3.84         6.85 o                         
 -11   9   1         12.40         30.15         7.09 o                         
 -10   9   1         15.47         16.11         9.25 o                         
  -9   9   1         37.21         40.78         7.66 o                         
  -8   9   1        117.45        103.83        10.05 o                         
  -7   9   1        203.48        231.60        12.78 o                         
  -6   9   1         47.88         49.68         7.35 o                         
  -5   9   1        217.28        237.00        12.53 o                         
  -4   9   1        511.88        509.61        16.80 o                         
  -3   9   1        483.29        524.14        17.29 o                         
  -2   9   1          9.00         -1.36         6.42 o                         
  -1   9   1         41.23         51.66         7.75 o                         
   0   9   1         88.55         89.34         8.85 o                         
   1   9   1         15.21         10.22         5.80 o                         
   2   9   1        266.55        293.00        13.48 o                         
   3   9   1        384.86        397.48        14.47 o                         
   4   9   1        193.71        209.95        13.14 o                         
   5   9   1        146.19        149.96         9.86 o                         
   6   9   1        252.71        249.57        12.42 o                         
   7   9   1        830.18        834.72        21.75 o                         
   8   9   1         23.87         21.18         6.24 o                         
   9   9   1        369.55        415.31        15.85 o                         
  10   9   1        219.75        223.24        12.90 o                         
  11   9   1          2.94         13.30         6.73 o                         
  12   9   1         50.42         52.03         8.20 o                         
  13   9   1        129.95        124.27        11.30 o                         
  14   9   1        245.76        290.60        18.94 o                         
  15   9   1        295.88        318.09        21.46 o                         
 -13  10   1          0.55         -6.02        23.07 o                         
 -12  10   1         47.37         40.72        18.07 o                         
 -11  10   1         79.51         78.73        10.38 o                         
 -10  10   1        132.47        142.86        15.81 o                         
  -9  10   1         36.44         37.72         6.85 o                         
  -8  10   1        179.64        143.74        10.24 o                         
  -7  10   1        193.08        208.03        11.85 o                         
  -6  10   1        281.02        263.66        17.42 o                         
  -5  10   1        194.42        203.25        18.21 o                         
  -4  10   1        601.15        618.75        18.92 o                         
  -3  10   1        381.63        421.78        15.07 o                         
  -2  10   1         87.63        103.19        11.72 o                         
  -1  10   1        144.32        134.61        12.82 o                         
   0  10   1          1.57          6.15         7.07 o                         
   1  10   1        111.56         97.81        12.61 o                         
   2  10   1       1094.02       1077.59        32.81 o                         
   3  10   1          3.90         -6.54         6.54 o                         
   4  10   1          3.34          1.22         6.78 o                         
   5  10   1         49.39         45.10         8.82 o                         
   6  10   1       1258.15       1354.88        34.62 o                         
   7  10   1          7.57          0.17         6.63 o                         
   8  10   1        946.45       1006.49        31.86 o                         
   9  10   1        183.49        200.54        15.09 o                         
  10  10   1         99.94        103.02        11.31 o                         
  11  10   1         64.55         49.93        15.10 o                         
  12  10   1         16.84         15.05        16.05 o                         
  -7  11   1         18.58        -19.06        19.06 o                         
  -4  11   1        395.62        381.14        37.12 o                         
  -3  11   1         75.46         78.42        29.60 o                         
  -2  11   1          1.97         -2.03        11.52 o                         
  -1  11   1        259.25        320.77        30.20 o                         
   0  11   1        379.23        402.65        30.58 o                         
   1  11   1         46.95         17.90        20.31 o                         
   2  11   1        414.18        449.32        31.20 o                         
   3  11   1         83.13        105.17        33.10 o                         
   4  11   1         64.16         55.54        12.03 o                         
   5  11   1        174.29        195.32        52.66 o                         
   6  11   1         41.68         36.11        11.03 o                         
 -26   0   2       1025.82       1099.34       110.33 o                         
 -24   0   2        417.27        407.24        68.21 o                         
 -22   0   2        838.97        915.78        59.28 o                         
 -20   0   2        473.40        515.70        46.64 o                         
 -18   0   2       2624.82       2548.44        77.64 o                         
 -16   0   2       8650.13       9015.40       169.58 o                         
 -14   0   2         54.21         45.22         7.07 o                         
 -12   0   2      35323.79      36570.84       608.79 o                         
 -10   0   2       3060.41       2902.62        50.18 o                         
  -8   0   2       3493.93       3906.17        60.78 o                         
  -6   0   2       1137.82       1106.43        19.91 o                         
  -4   0   2      11046.08      11382.29       169.70 o                         
  -2   0   2      26051.92      25907.28       520.05 o                         
   2   0   2      39283.31      39446.93       697.68 o                         
   4   0   2       5813.74       6650.68       213.55 o                         
   6   0   2      12539.00      13380.92       305.12 o                         
   8   0   2        129.18         76.78         5.57 o                         
  10   0   2       4675.40       4364.48        63.74 o                         
  12   0   2      14020.10      13169.01       163.24 o                         
  14   0   2       1270.16       1410.85        43.49 o                         
  16   0   2      13673.74      13488.81       246.91 o                         
  18   0   2       2191.75       2112.56        86.91 o                         
  20   0   2       3186.23       3121.73       120.87 o                         
  22   0   2         65.71        106.31        26.53 o                         
  24   0   2          7.41         -2.88        16.63 o                         
  26   0   2       2531.27       2706.21       156.47 o                         
 -27   1   2       1370.52       1374.17       102.31 o                         
 -26   1   2         59.94         93.13        22.02 o                         
 -25   1   2          0.03         25.17        15.57 o                         
 -24   1   2        226.60        222.02        29.80 o                         
 -23   1   2         44.73         61.35        17.80 o                         
 -22   1   2          4.23         12.95        15.22 o                         
 -21   1   2       1791.81       1862.66        72.12 o                         
 -20   1   2       2329.68       2414.63        69.66 o                         
 -19   1   2         17.67         28.05        11.41 o                         
 -18   1   2       2287.38       2437.61        53.63 o                         
 -17   1   2       4999.51       5099.91        89.57 o                         
 -16   1   2        402.60        496.58        16.25 o                         
 -15   1   2       1152.14       1176.17        22.69 o                         
 -14   1   2         43.19         33.97         4.97 o                         
 -13   1   2         42.31         19.44         3.77 o                         
 -12   1   2       2292.33       2494.97        30.65 o                         
 -11   1   2       8636.97       8870.72        82.49 o                         
 -10   1   2       9435.74       9513.22        87.00 o                         
  -9   1   2       6970.98       6583.67        70.13 o                         
  -8   1   2      21390.96      22514.54       288.54 o                         
  -7   1   2         47.81         72.11         3.91 o                         
  -6   1   2       1987.22       2166.88        26.53 o                         
  -5   1   2      14253.03      15110.25       215.32 o                         
  -4   1   2      48959.20      48027.80       729.42 o                         
  -3   1   2       4875.12       4971.77        57.80 o                         
  -2   1   2      13657.80      13210.70       153.77 o                         
  -1   1   2      15884.30      15906.03       274.24 o                         
   0   1   2       8683.56       8511.20        90.60 o                         
   1   1   2      18174.01      18558.10       194.47 o                         
   2   1   2         14.46          1.47         1.92 o                         
   3   1   2       5955.50       6016.23        59.98 o                         
   4   1   2      58681.58      60831.93       597.07 o                         
   5   1   2       1140.88       1253.34        19.58 o                         
   6   1   2       3052.17       3261.76        35.92 o                         
   7   1   2      18822.60      19096.43       169.92 o                         
   8   1   2       2015.93       2020.47        24.45 o                         
   9   1   2       1225.65       1476.08        18.61 o                         
  10   1   2      16614.68      17508.73       162.53 o                         
  11   1   2       3265.99       3107.58        32.90 o                         
  12   1   2       2047.29       2065.23        28.85 o                         
  13   1   2        507.30        490.27        12.00 o                         
  14   1   2        117.35        103.39         8.07 o                         
  15   1   2         13.47         19.67         5.77 o                         
  16   1   2        266.19        312.98        15.71 o                         
  17   1   2       4656.22       4676.35        78.38 o                         
  18   1   2       1008.77       1056.00        35.66 o                         
  19   1   2         68.95         66.17        13.00 o                         
  20   1   2       2775.76       2816.43        77.86 o                         
  21   1   2       1763.29       1699.44        57.94 o                         
  22   1   2        405.48        455.87        30.34 o                         
  23   1   2         43.44         61.61        15.20 o                         
  24   1   2         28.34          0.32        13.39 o                         
  25   1   2        164.12        192.55        30.30 o                         
  26   1   2          9.46         -3.01        22.07 o                         
 -26   2   2        109.88         90.20        20.59 o                         
 -25   2   2          2.60         14.53        16.90 o                         
 -24   2   2       1369.68       1392.80        64.77 o                         
 -23   2   2         27.64         16.72        10.21 o                         
 -22   2   2         15.29         20.19        12.50 o                         
 -21   2   2        793.53        782.25        37.63 o                         
 -20   2   2        495.56        487.27        26.02 o                         
 -19   2   2        770.40        786.09        31.96 o                         
 -18   2   2       2844.64       2804.52        65.96 o                         
 -17   2   2       1916.26       1933.45        46.50 o                         
 -16   2   2        251.04        265.45        12.78 o                         
 -15   2   2        786.46        836.34        20.11 o                         
 -14   2   2       5777.12       6015.52        72.16 o                         
 -13   2   2        391.66        367.15        11.09 o                         
 -12   2   2        158.79        115.70         6.97 o                         
 -11   2   2        717.54        592.39        11.51 o                         
 -10   2   2       9962.62      10952.96       102.80 o                         
  -9   2   2       1650.96       1333.88        18.80 o                         
  -8   2   2        830.93        551.70        14.22 o                         
  -7   2   2       3070.09       3400.46        38.74 o                         
  -6   2   2      17383.98      18347.39       193.16 o                         
  -5   2   2       5742.96       6154.50        69.13 o                         
  -4   2   2       2499.68       2715.92        37.53 o                         
  -3   2   2       1338.84       1268.01        26.08 o                         
  -2   2   2       6123.09       6316.25        69.61 o                         
  -1   2   2      18378.53      18760.09       178.23 o                         
   0   2   2       7122.20       7462.51        73.36 o                         
   1   2   2       1198.57       1262.51        16.02 o                         
   2   2   2       1779.85       1825.08        20.93 o                         
   3   2   2         15.19         12.16         2.31 o                         
   4   2   2      30843.30      32392.54       305.40 o                         
   5   2   2       1899.10       1970.72        27.71 o                         
   6   2   2      11809.34      12398.57       132.67 o                         
   7   2   2      12100.63      12506.26       123.67 o                         
   8   2   2        224.98        372.25         9.15 o                         
   9   2   2        434.93        287.36         7.91 o                         
  10   2   2       3206.91       3537.11        40.34 o                         
  11   2   2       3341.78       3482.77        40.56 o                         
  12   2   2         19.89         12.05         3.21 o                         
  13   2   2        617.78        614.86        18.09 o                         
  14   2   2       3370.00       3395.41        48.54 o                         
  15   2   2        291.05        291.19        14.90 o                         
  16   2   2        414.75        447.01        22.74 o                         
  17   2   2       1065.34       1111.44        33.35 o                         
  18   2   2       3036.81       3008.46        62.63 o                         
  19   2   2       4812.67       4865.22       102.32 o                         
  20   2   2        482.78        448.89        29.24 o                         
  21   2   2        165.93        150.35        24.90 o                         
  22   2   2         16.38         19.05        14.87 o                         
  23   2   2        109.65        106.04        39.31 o                         
  24   2   2        928.89        982.96        89.12 o                         
  25   2   2        453.00        451.97        37.20 o                         
 -26   3   2        131.29         84.26        27.08 o                         
 -25   3   2        670.03        716.89        39.21 o                         
 -24   3   2         56.88         34.36        21.28 o                         
 -23   3   2        724.60        689.11        54.43 o                         
 -22   3   2        102.12        131.58        16.98 o                         
 -21   3   2         70.78        121.66        19.59 o                         
 -20   3   2        177.23        156.65        17.57 o                         
 -19   3   2       1427.31       1395.53        44.32 o                         
 -18   3   2         61.27         59.82        10.69 o                         
 -17   3   2        227.99        286.10        18.11 o                         
 -16   3   2         47.23         39.79         7.96 o                         
 -15   3   2       1509.44       1509.12        31.13 o                         
 -14   3   2       2028.31       1927.86        33.53 o                         
 -13   3   2       1497.54       1452.58        32.32 o                         
 -12   3   2        103.85        100.13         8.27 o                         
 -11   3   2       1968.36       1848.12        32.08 o                         
 -10   3   2       4811.69       5421.08        63.63 o                         
  -9   3   2       1483.31       1643.14        26.64 o                         
  -8   3   2        671.55        552.76        13.35 o                         
  -7   3   2          9.73          6.47         2.87 o                         
  -6   3   2        142.01        215.51         7.89 o                         
  -5   3   2      23940.35      24390.28       243.50 o                         
  -4   3   2       1153.37       1302.61        20.07 o                         
  -3   3   2       3801.71       3897.91        46.78 o                         
  -2   3   2         94.80        135.05         5.68 o                         
  -1   3   2       4321.56       4284.29        45.71 o                         
   0   3   2       2329.14       2238.21        27.47 o                         
   1   3   2       2935.96       2823.83        31.87 o                         
   2   3   2        323.17        359.71         7.55 o                         
   3   3   2       8429.53       8321.96        83.13 o                         
   4   3   2      15445.03      16105.48       155.37 o                         
   5   3   2      10627.90      10395.05        99.41 o                         
   6   3   2       2414.01       2791.23        31.87 o                         
   7   3   2         19.19         23.42         3.14 o                         
   8   3   2         11.63          8.49         3.25 o                         
   9   3   2        681.29        727.79        14.26 o                         
  10   3   2        480.65        690.85        14.28 o                         
  11   3   2         89.08         82.82         7.03 o                         
  12   3   2        112.20        152.98         8.56 o                         
  13   3   2       1564.83       1623.88        31.01 o                         
  14   3   2         77.57         65.79         7.64 o                         
  15   3   2       5468.01       5295.01        92.88 o                         
  16   3   2         60.79         63.12        10.74 o                         
  17   3   2       1153.38       1134.26        38.48 o                         
  18   3   2        174.89        191.81        17.23 o                         
  19   3   2        659.77        650.76        27.49 o                         
  20   3   2         95.52         86.85        13.10 o                         
  21   3   2         74.85         49.09        12.26 o                         
  22   3   2         85.66        112.06        17.78 o                         
  23   3   2       1203.41       1143.07        49.54 o                         
  24   3   2        184.18        238.40        31.52 o                         
  25   3   2        506.37        528.58        44.10 o                         
 -25   4   2          0.04          6.06        16.39 o                         
 -24   4   2       2293.20       2415.23        76.17 o                         
 -23   4   2         56.52         52.71        13.32 o                         
 -22   4   2         77.14         57.20        13.93 o                         
 -21   4   2         73.71         56.84        13.47 o                         
 -20   4   2          6.97          0.74         8.83 o                         
 -19   4   2        320.98        302.22        22.06 o                         
 -18   4   2        655.97        608.02        32.52 o                         
 -17   4   2        679.12        601.39        20.00 o                         
 -16   4   2       1248.21       1219.46        28.96 o                         
 -15   4   2        904.70        833.30        24.25 o                         
 -14   4   2        586.30        584.88        18.31 o                         
 -13   4   2       3445.64       3263.05        51.24 o                         
 -12   4   2        150.77         77.99         8.08 o                         
 -11   4   2        322.94        304.04        12.35 o                         
 -10   4   2        203.77        206.97        10.24 o                         
  -9   4   2        201.03        236.18        10.37 o                         
  -8   4   2       2486.32       2506.98        38.84 o                         
  -7   4   2       1390.38       1360.18        21.58 o                         
  -6   4   2       1659.14       1490.11        23.34 o                         
  -5   4   2       6436.27       6781.04        71.27 o                         
  -4   4   2      12791.42      12439.18       129.21 o                         
  -3   4   2       1124.52        961.28        16.11 o                         
  -2   4   2       1592.96       1512.60        23.01 o                         
  -1   4   2       2860.72       2961.66        33.82 o                         
   0   4   2        385.76        388.20         8.66 o                         
   1   4   2         28.22         58.00         4.14 o                         
   2   4   2         86.17        144.12         5.57 o                         
   3   4   2        352.28        327.15         8.16 o                         
   4   4   2       3497.31       2909.72        34.76 o                         
   5   4   2        207.61        154.53         6.24 o                         
   6   4   2       1028.00        988.10        16.50 o                         
   7   4   2       1475.08       1417.18        21.27 o                         
   8   4   2       1287.60       1406.04        24.10 o                         
   9   4   2         59.90        101.89         8.06 o                         
  10   4   2        205.10        203.70        10.14 o                         
  11   4   2        231.75        278.07        11.71 o                         
  12   4   2        362.87        468.45        15.35 o                         
  13   4   2       1305.84       1206.23        28.37 o                         
  14   4   2       2599.05       2555.71        47.07 o                         
  15   4   2       1211.08       1185.21        34.34 o                         
  16   4   2         75.64         53.06        10.35 o                         
  17   4   2        647.24        665.19        26.52 o                         
  18   4   2        717.34        694.55        27.87 o                         
  19   4   2        659.32        545.57        25.72 o                         
  20   4   2         53.90         48.63        11.02 o                         
  21   4   2         76.61         78.56        13.63 o                         
  22   4   2         37.32         27.53        19.51 o                         
  23   4   2        687.00        755.78        34.84 o                         
  24   4   2       1607.02       1685.98       121.49 o                         
 -24   5   2         33.18         15.15        20.72 o                         
 -23   5   2        409.16        467.98        36.37 o                         
 -22   5   2       1044.15       1061.44        50.58 o                         
 -21   5   2        267.71        220.51        21.38 o                         
 -20   5   2         88.25         71.39        13.83 o                         
 -19   5   2         87.35         72.15        16.97 o                         
 -18   5   2       1402.68       1414.68        43.21 o                         
 -17   5   2       1734.41       1693.34        39.08 o                         
 -16   5   2        390.39        337.68        17.04 o                         
 -15   5   2        542.43        498.52        19.30 o                         
 -14   5   2          2.16         -1.42         5.86 o                         
 -13   5   2         25.20         41.50         7.56 o                         
 -12   5   2       4092.47       3889.95        59.02 o                         
 -11   5   2        219.57        200.33        11.48 o                         
 -10   5   2        157.31        135.03        10.03 o                         
  -9   5   2       2246.10       2138.79        43.25 o                         
  -8   5   2       2628.41       2466.26        41.70 o                         
  -7   5   2        347.44        361.49        12.94 o                         
  -6   5   2       1164.87       1101.88        22.67 o                         
  -5   5   2       3292.45       3139.73        45.74 o                         
  -4   5   2        749.97        661.99        15.21 o                         
  -3   5   2       6618.63       6774.49        75.93 o                         
  -2   5   2        950.40        802.91        14.46 o                         
  -1   5   2        119.92         67.41         5.00 o                         
   0   5   2       2043.95       2024.13        26.51 o                         
   1   5   2        202.43        112.01         5.66 o                         
   2   5   2        556.41        409.41        10.47 o                         
   3   5   2          9.71          4.95         3.18 o                         
   4   5   2       1780.13       1768.01        26.14 o                         
   5   5   2       2724.66       2644.50        35.54 o                         
   6   5   2       4073.90       4140.33        54.40 o                         
   7   5   2         21.03          9.48         4.49 o                         
   8   5   2        495.93        469.11        14.55 o                         
   9   5   2       1072.72       1126.85        24.16 o                         
  10   5   2        452.48        399.61        14.31 o                         
  11   5   2       2347.42       2447.45        41.52 o                         
  12   5   2       5822.95       5376.98        75.35 o                         
  13   5   2         33.63         53.68         8.28 o                         
  14   5   2        559.84        547.27        19.68 o                         
  15   5   2          1.85          4.72         6.55 o                         
  16   5   2        652.37        662.31        30.70 o                         
  17   5   2         58.45         55.44        10.51 o                         
  18   5   2       1355.74       1295.62        39.52 o                         
  19   5   2        103.40         89.59        13.63 o                         
  20   5   2        945.97        977.98        35.08 o                         
  21   5   2        669.13        707.74        32.42 o                         
  22   5   2        688.33        659.33        32.37 o                         
  23   5   2        419.27        486.45        38.07 o                         
  24   5   2         50.89         14.04        18.05 o                         
 -23   6   2       1388.73       1431.34       120.37 o                         
 -22   6   2        516.56        526.40        58.84 o                         
 -21   6   2        587.90        717.56        33.88 o                         
 -20   6   2         11.30         36.15        11.28 o                         
 -19   6   2         23.54         18.26        10.41 o                         
 -18   6   2        916.11        955.40        37.31 o                         
 -17   6   2        480.61        518.84        21.14 o                         
 -16   6   2       1353.54       1289.56        33.42 o                         
 -15   6   2        375.92        328.83        16.64 o                         
 -14   6   2         92.57         96.65        11.02 o                         
 -13   6   2        224.58        243.59        13.58 o                         
 -12   6   2       3155.38       3028.20        50.62 o                         
 -11   6   2       1465.98       1323.96        29.32 o                         
 -10   6   2         46.91         54.76         7.82 o                         
  -9   6   2         59.08         41.02         8.50 o                         
  -8   6   2       3309.87       3191.56        50.01 o                         
  -7   6   2       1136.76       1029.31        29.21 o                         
  -6   6   2          2.81          4.94         4.83 o                         
  -5   6   2         83.28         88.50         8.64 o                         
  -4   6   2        135.31        150.10         9.20 o                         
  -3   6   2       1475.66       1395.47        24.32 o                         
  -2   6   2       4578.72       4285.99        54.35 o                         
  -1   6   2        337.30        349.19        10.90 o                         
   0   6   2        256.51        258.70         9.48 o                         
   1   6   2        744.47        668.18        16.15 o                         
   2   6   2       3803.02       3596.21        47.43 o                         
   3   6   2       2686.88       2704.15        39.89 o                         
   4   6   2         12.74          5.68         4.20 o                         
   5   6   2        232.38        217.80        10.25 o                         
   6   6   2       1708.72       1540.81        31.72 o                         
   7   6   2        988.68        922.06        21.76 o                         
   8   6   2       4010.49       3771.48        56.61 o                         
   9   6   2        922.11        934.45        26.27 o                         
  10   6   2       1164.70       1152.20        26.09 o                         
  11   6   2       1232.89       1161.77        26.65 o                         
  12   6   2       1255.39       1266.27        30.44 o                         
  13   6   2        396.33        413.60        17.64 o                         
  14   6   2        125.66        104.50        10.83 o                         
  15   6   2       1326.53       1213.01        33.63 o                         
  16   6   2        818.37        731.74        37.68 o                         
  17   6   2          3.18          0.80         8.11 o                         
  18   6   2        234.46        249.82        19.29 o                         
  19   6   2         41.30         69.88        12.41 o                         
  20   6   2        397.52        414.40        23.73 o                         
  21   6   2       1206.67       1284.41        42.10 o                         
  22   6   2        476.06        450.18        41.92 o                         
 -21   7   2        578.73        545.66        72.22 o                         
 -20   7   2         83.56        108.43        18.56 o                         
 -19   7   2        525.47        531.36        28.53 o                         
 -18   7   2        670.24        639.22        34.20 o                         
 -17   7   2       1400.72       1419.32        44.52 o                         
 -16   7   2        447.60        454.62        20.03 o                         
 -15   7   2         77.63         67.50         9.96 o                         
 -14   7   2         54.21         51.36         9.17 o                         
 -13   7   2        629.63        631.99        20.76 o                         
 -12   7   2         22.24         14.09         6.61 o                         
 -11   7   2       2171.84       2184.27        41.42 o                         
 -10   7   2       1938.84       1945.31        37.99 o                         
  -9   7   2        233.26        237.28        12.53 o                         
  -8   7   2        847.23        837.81        27.49 o                         
  -7   7   2       3241.91       3120.03        50.42 o                         
  -6   7   2        444.97        392.30        14.72 o                         
  -5   7   2          1.94         -2.68         4.50 o                         
  -4   7   2        220.92        214.79        10.83 o                         
  -3   7   2       3197.16       3030.15        45.90 o                         
  -2   7   2        421.14        425.30        13.38 o                         
  -1   7   2        414.03        415.72        12.90 o                         
   0   7   2       1718.00       1640.94        27.35 o                         
   1   7   2       6508.58       6383.06        77.33 o                         
   2   7   2          6.50         -3.93         4.24 o                         
   3   7   2        760.78        762.58        17.90 o                         
   4   7   2        642.37        606.54        16.68 o                         
   5   7   2        131.40        107.73         8.71 o                         
   6   7   2        329.62        325.37        13.11 o                         
   7   7   2       2261.64       2244.30        39.62 o                         
   8   7   2         33.79         38.89         7.02 o                         
   9   7   2        587.52        644.81        19.16 o                         
  10   7   2       2127.16       2130.68        47.12 o                         
  11   7   2       4577.97       4406.38        67.15 o                         
  12   7   2        673.21        774.98        27.72 o                         
  13   7   2         75.30         76.46         9.61 o                         
  14   7   2         45.62         34.15         8.78 o                         
  15   7   2        279.06        264.81        16.32 o                         
  16   7   2        338.60        335.10        19.80 o                         
  17   7   2       1454.90       1510.17        53.75 o                         
  18   7   2       1121.62       1105.80        36.93 o                         
  19   7   2        222.56        253.48        18.97 o                         
  20   7   2         87.27         79.76        18.68 o                         
  21   7   2        220.49        186.57        47.14 o                         
 -19   8   2        554.62        543.65        71.22 o                         
 -18   8   2       1130.72       1295.76        78.64 o                         
 -17   8   2          9.03          8.66        10.36 o                         
 -16   8   2         32.03         23.89         8.56 o                         
 -15   8   2         23.59         39.61         9.17 o                         
 -14   8   2        195.15        188.05        14.05 o                         
 -13   8   2         38.30         42.67         7.91 o                         
 -12   8   2        122.29        129.85        11.60 o                         
 -11   8   2       2904.05       2873.74        51.18 o                         
 -10   8   2          3.19         10.93         6.54 o                         
  -9   8   2       3634.49       3477.65        57.25 o                         
  -8   8   2       2745.91       2786.76        48.55 o                         
  -7   8   2        621.21        587.49        18.20 o                         
  -6   8   2        263.13        282.37        13.27 o                         
  -5   8   2         10.93          1.22         5.20 o                         
  -4   8   2         25.59         25.95         6.15 o                         
  -3   8   2         14.45         11.89         5.37 o                         
  -2   8   2       2520.44       2528.88        41.62 o                         
  -1   8   2       4580.42       4504.31        63.15 o                         
   0   8   2       1203.91       1201.67        24.35 o                         
   1   8   2       4171.82       4111.37        59.81 o                         
   2   8   2       1119.17       1140.44        24.55 o                         
   3   8   2        231.49        243.17        11.47 o                         
   4   8   2        464.73        455.30        14.89 o                         
   5   8   2         58.22         58.58         7.22 o                         
   6   8   2         23.95         11.27         6.70 o                         
   7   8   2          5.91         18.25         5.76 o                         
   8   8   2        779.27        850.84        22.49 o                         
   9   8   2       1875.16       1880.15        36.86 o                         
  10   8   2        111.55        123.76        10.23 o                         
  11   8   2        215.01        204.86        13.14 o                         
  12   8   2        256.88        266.76        23.17 o                         
  13   8   2         18.56         15.44         6.85 o                         
  14   8   2        228.05        208.38        14.98 o                         
  15   8   2         63.54         74.26        10.47 o                         
  16   8   2        219.21        182.48        23.46 o                         
  17   8   2        199.36        209.23        16.58 o                         
  18   8   2        715.70        722.96        59.76 o                         
 -17   9   2          0.00         -1.00        17.05 o                         
 -16   9   2        123.84        105.01        22.48 o                         
 -15   9   2        323.38        253.34        16.77 o                         
 -14   9   2        119.84        145.09        13.02 o                         
 -13   9   2          3.82          7.28         7.21 o                         
 -12   9   2        381.94        396.89        17.39 o                         
 -11   9   2         70.75         75.73        10.38 o                         
 -10   9   2        849.70        822.22        24.09 o                         
  -9   9   2         24.47         29.47         6.99 o                         
  -8   9   2          8.26          5.54         6.05 o                         
  -7   9   2         11.47         19.10         6.27 o                         
  -6   9   2         29.64         18.39         6.01 o                         
  -5   9   2       4473.37       4482.65        65.63 o                         
  -4   9   2        108.95         88.25         8.71 o                         
  -3   9   2         30.25         21.83         6.01 o                         
  -2   9   2        105.04        102.06         9.08 o                         
  -1   9   2        997.05        998.76        24.51 o                         
   0   9   2       4005.86       3855.85        71.75 o                         
   1   9   2        146.37        156.27        13.62 o                         
   2   9   2        241.25        232.17        15.49 o                         
   3   9   2        139.01        130.12        13.70 o                         
   4   9   2       1693.25       1639.64        37.08 o                         
   5   9   2       2878.93       2865.91        53.16 o                         
   6   9   2         50.52         56.13         9.45 o                         
   7   9   2         43.46         37.63         8.79 o                         
   8   9   2        998.60        975.59        28.55 o                         
   9   9   2         46.55         49.54        10.29 o                         
  10   9   2       1504.69       1618.04        40.68 o                         
  11   9   2         14.20         17.31         9.40 o                         
  12   9   2         50.64         60.80        11.00 o                         
  13   9   2        190.86        171.61        17.75 o                         
  14   9   2          3.28         -1.71         9.31 o                         
  15   9   2        269.17        261.40        32.03 o                         
 -12  10   2          1.09         -6.06         8.00 o                         
 -11  10   2         88.00        119.16        16.80 o                         
 -10  10   2        229.22        253.30        13.54 o                         
  -9  10   2         37.87         24.47         6.62 o                         
  -8  10   2        153.01        162.06        10.84 o                         
  -7  10   2         11.20          9.96         6.45 o                         
  -6  10   2        572.56        586.80        24.83 o                         
  -5  10   2         23.40          5.26         8.58 o                         
  -4  10   2       1894.42       1991.65        42.77 o                         
  -3  10   2         94.67        100.64        17.82 o                         
  -2  10   2          7.14         -7.08         7.08 o                         
  -1  10   2        217.88        207.37        15.56 o                         
   0  10   2         42.45         22.76         8.88 o                         
   1  10   2        135.85        109.77        12.86 o                         
   2  10   2         52.60         38.73         8.86 o                         
   3  10   2        518.46        518.00        21.57 o                         
   4  10   2       1444.73       1446.74        37.75 o                         
   5  10   2         16.16         15.91         7.80 o                         
   6  10   2        152.67        121.46        12.34 o                         
   7  10   2        138.20        131.61        13.60 o                         
   8  10   2        415.50        412.22        19.56 o                         
   9  10   2        327.94        329.95        19.07 o                         
  10  10   2         14.58         26.37         8.20 o                         
  11  10   2         15.91         24.81        20.13 o                         
  12  10   2         26.16         31.09        21.06 o                         
  -7  11   2          0.94        -22.07        22.07 o                         
  -5  11   2         31.93         21.19        20.77 o                         
  -4  11   2        499.60        508.33        48.17 o                         
  -3  11   2        191.37        162.65        25.97 o                         
  -2  11   2        574.87        672.77        44.01 o                         
  -1  11   2        172.95        171.08        26.08 o                         
   0  11   2         19.14         25.57        11.38 o                         
   1  11   2          3.67         11.72         7.72 o                         
   2  11   2        114.18        130.90        13.95 o                         
   3  11   2        200.61        187.28        18.50 o                         
   4  11   2          5.52         16.42         9.45 o                         
   5  11   2        137.05        168.51        47.14 o                         
   6  11   2        835.93       1029.12        95.29 o                         
 -25   0   3        235.05        243.74        61.19 o                         
 -23   0   3         36.28        100.30        40.12 o                         
 -21   0   3       1703.78       1561.74       119.36 o                         
 -19   0   3       1718.32       1614.26        59.46 o                         
 -17   0   3          0.01          9.98         9.95 o                         
 -15   0   3        162.13        189.13        13.73 o                         
 -13   0   3         89.13         88.02         8.22 o                         
 -11   0   3        695.99        809.45        19.85 o                         
  -9   0   3       1370.90       1518.03        27.87 o                         
  -7   0   3        959.87       1042.57        19.95 o                         
  -5   0   3       1803.40       1910.58        39.01 o                         
  -3   0   3       1060.07       1048.79        21.88 o                         
  -1   0   3        488.37        508.59        12.44 o                         
   1   0   3        932.92       1009.45        22.02 o                         
   3   0   3       1128.57       1106.68        26.78 o                         
   5   0   3        562.23        560.62        17.12 o                         
   7   0   3       1168.43       1234.65        22.17 o                         
   9   0   3        343.54        293.76        10.59 o                         
  11   0   3        339.15        372.86        11.92 o                         
  13   0   3       4265.68       4205.60        72.26 o                         
  15   0   3       1205.86       1124.62        38.53 o                         
  17   0   3        416.24        463.55        30.98 o                         
  19   0   3       1923.50       2012.93        86.82 o                         
  21   0   3        517.39        489.98       109.33 o                         
  23   0   3          7.99         -0.58        20.06 o                         
  25   0   3         42.83         34.12        19.82 o                         
 -26   1   3          1.84         25.73        23.75 o                         
 -25   1   3        522.57        519.65        38.83 o                         
 -24   1   3        381.01        378.29        33.20 o                         
 -23   1   3         60.82         64.44        31.03 o                         
 -22   1   3        416.13        480.29        52.52 o                         
 -21   1   3        164.44        184.93        21.64 o                         
 -20   1   3        194.09        248.17        24.32 o                         
 -19   1   3          0.44         -8.42        10.86 o                         
 -18   1   3        350.87        342.18        20.88 o                         
 -17   1   3          0.85          3.39         7.25 o                         
 -16   1   3       3041.11       2981.31        50.30 o                         
 -15   1   3        124.57        111.04         8.17 o                         
 -14   1   3        264.77        283.31        10.46 o                         
 -13   1   3       1196.96       1407.51        22.72 o                         
 -12   1   3         27.01         24.90         3.75 o                         
 -11   1   3         64.10         76.53         5.00 o                         
 -10   1   3         19.45         29.77         3.43 o                         
  -9   1   3       1499.87       1595.68        19.81 o                         
  -8   1   3       1774.20       1892.79        25.90 o                         
  -7   1   3       2752.84       2923.43        30.89 o                         
  -6   1   3         92.29         99.14         5.12 o                         
  -5   1   3        917.09        959.48        15.44 o                         
  -4   1   3       8883.46       8915.90       139.37 o                         
  -3   1   3      13675.71      14061.62       139.83 o                         
  -2   1   3        322.69        347.46         6.10 o                         
  -1   1   3       1263.72       1340.20        18.05 o                         
   0   1   3         11.92         10.61         2.18 o                         
   1   1   3       2494.06       2652.83        32.14 o                         
   2   1   3        294.54        292.12         4.82 o                         
   3   1   3       1974.22       2009.43        24.44 o                         
   4   1   3       2961.26       2975.92        34.09 o                         
   5   1   3        336.59        375.37         7.26 o                         
   6   1   3       4139.90       4405.44        64.26 o                         
   7   1   3         81.10         87.14         4.40 o                         
   8   1   3       4905.94       5314.17        53.49 o                         
   9   1   3       1908.30       1821.79        23.53 o                         
  10   1   3        363.41        362.98         8.31 o                         
  11   1   3       1490.99       1594.70        20.71 o                         
  12   1   3         81.41         98.24         5.71 o                         
  13   1   3         63.71         78.13         7.37 o                         
  14   1   3        678.23        698.89        17.80 o                         
  15   1   3       1165.80       1121.06        23.77 o                         
  16   1   3       2641.40       2571.35        68.94 o                         
  17   1   3        120.00        133.02        14.07 o                         
  18   1   3        170.78        191.26        16.26 o                         
  19   1   3        411.71        423.01        31.67 o                         
  20   1   3        516.51        501.97        30.49 o                         
  21   1   3         11.27          4.67        11.36 o                         
  22   1   3        391.66        443.70        34.70 o                         
  23   1   3       1603.75       1554.40        57.00 o                         
  24   1   3        181.67        206.40        23.38 o                         
  25   1   3          0.67         41.31        13.67 o                         
  26   1   3        213.05        167.51        40.12 o                         
 -26   2   3          7.67         14.24        14.77 o                         
 -25   2   3        196.42        233.12        31.46 o                         
 -24   2   3         76.13         60.31        15.30 o                         
 -23   2   3         29.76         11.05        10.69 o                         
 -22   2   3         83.01         74.64        16.21 o                         
 -21   2   3        179.75        173.29        21.14 o                         
 -20   2   3        743.81        690.20        30.71 o                         
 -19   2   3       1165.15       1255.50        41.05 o                         
 -18   2   3         23.37         31.55        10.25 o                         
 -17   2   3          8.42         17.31         7.47 o                         
 -16   2   3        135.39        151.54        11.15 o                         
 -15   2   3       1497.99       1537.57        28.98 o                         
 -14   2   3          7.16         12.49         4.46 o                         
 -13   2   3        207.36        228.95         9.92 o                         
 -12   2   3        460.74        512.14        12.70 o                         
 -11   2   3       1761.17       1818.81        23.93 o                         
 -10   2   3       1413.74       1480.12        20.08 o                         
  -9   2   3       1270.22       1255.40        19.45 o                         
  -8   2   3         32.92         35.66         4.09 o                         
  -7   2   3       1327.64       1427.43        21.06 o                         
  -6   2   3       1280.84       1290.68        19.07 o                         
  -5   2   3        695.03        735.24        12.71 o                         
  -4   2   3      10556.00      11057.34       143.00 o                         
  -3   2   3       7120.73       7573.82        81.56 o                         
  -2   2   3       2193.52       2232.15        24.75 o                         
  -1   2   3       4689.16       4726.15        44.71 o                         
   0   2   3       2949.75       3014.99        35.70 o                         
   1   2   3       4327.00       4405.93        45.58 o                         
   2   2   3       9437.37       9816.33        85.53 o                         
   3   2   3       2866.16       3131.08        32.49 o                         
   4   2   3      32892.91      34439.82       299.76 o                         
   5   2   3          7.79          7.57         2.34 o                         
   6   2   3        378.35        485.09        11.76 o                         
   7   2   3       1562.66       1542.00        28.42 o                         
   8   2   3       4125.13       4417.38        53.91 o                         
   9   2   3        405.90        453.94        10.50 o                         
  10   2   3          2.84          0.02         2.59 o                         
  11   2   3       1367.41       1392.93        21.86 o                         
  12   2   3        447.22        497.70        14.94 o                         
  13   2   3        863.59        890.62        17.53 o                         
  14   2   3         67.19         65.43         8.98 o                         
  15   2   3       1736.50       1651.61        37.23 o                         
  16   2   3        731.34        770.78        24.89 o                         
  17   2   3         35.36         47.45         9.45 o                         
  18   2   3        296.51        307.48        18.88 o                         
  19   2   3        142.80        190.52        29.44 o                         
  20   2   3         20.00         30.08        10.44 o                         
  21   2   3         80.59         51.47        17.28 o                         
  22   2   3        252.90        244.17        30.37 o                         
  23   2   3       2116.42       2192.18        83.24 o                         
  24   2   3          0.34         36.98        14.86 o                         
  25   2   3         45.25         57.90        18.74 o                         
 -26   3   3        192.49         93.31        81.25 o                         
 -25   3   3          0.18         12.30        12.89 o                         
 -24   3   3        123.98        173.48        22.63 o                         
 -23   3   3         48.28         33.10        16.50 o                         
 -22   3   3        132.98        136.25        17.34 o                         
 -21   3   3        567.88        584.56        29.21 o                         
 -20   3   3         34.72         20.80        10.76 o                         
 -19   3   3        308.90        287.49        20.46 o                         
 -18   3   3        245.86        232.52        19.02 o                         
 -17   3   3         52.13         60.17         8.52 o                         
 -16   3   3         15.21          7.79         5.59 o                         
 -15   3   3       2455.87       2592.63        41.80 o                         
 -14   3   3         47.22         44.31         6.50 o                         
 -13   3   3          1.22          2.00         4.54 o                         
 -12   3   3        258.45        275.59        11.53 o                         
 -11   3   3          0.04          0.75         3.56 o                         
 -10   3   3        993.07       1064.02        19.55 o                         
  -9   3   3       2540.17       2684.46        38.44 o                         
  -8   3   3       4453.80       4677.14        70.79 o                         
  -7   3   3       7306.36       7585.45        86.72 o                         
  -6   3   3       2989.81       3020.24        39.45 o                         
  -5   3   3       1492.16       1589.64        22.16 o                         
  -4   3   3        381.55        386.30         8.28 o                         
  -3   3   3        422.41        438.66        10.94 o                         
  -2   3   3         35.84         65.52         3.62 o                         
  -1   3   3       2535.23       2502.41        27.16 o                         
   0   3   3          0.70         -0.90         1.76 o                         
   1   3   3       3090.37       3362.07        36.22 o                         
   2   3   3       4393.23       4484.43        45.25 o                         
   3   3   3       2340.36       2544.97        28.92 o                         
   4   3   3         53.09         14.35         2.72 o                         
   5   3   3       1143.13       1226.71        17.77 o                         
   6   3   3       2786.97       2633.48        40.04 o                         
   7   3   3        156.98        203.65         6.95 o                         
   8   3   3       4937.70       5160.01        54.55 o                         
   9   3   3          4.84          8.69         3.31 o                         
  10   3   3         31.91         25.69         4.15 o                         
  11   3   3        236.37        248.71        10.13 o                         
  12   3   3         99.38        120.91         9.07 o                         
  13   3   3       2005.64       1879.28        34.21 o                         
  14   3   3          8.66         12.63         6.35 o                         
  15   3   3         42.28         46.19         8.89 o                         
  16   3   3         36.72         52.09        10.09 o                         
  17   3   3        930.49        939.76        31.14 o                         
  18   3   3          2.40         -7.35         7.43 o                         
  19   3   3         77.43         61.81        11.36 o                         
  20   3   3       1783.63       1856.09        55.35 o                         
  21   3   3        185.92        178.92        22.00 o                         
  22   3   3        649.23        593.49        34.55 o                         
  23   3   3         29.79         22.21        13.00 o                         
  24   3   3          0.10        -16.52        16.52 o                         
 -25   4   3        133.72        144.26        31.09 o                         
 -24   4   3        135.42        157.80        28.67 o                         
 -23   4   3          2.67         -5.11        11.44 o                         
 -22   4   3         71.05         50.17        12.57 o                         
 -21   4   3        153.18        127.13        17.01 o                         
 -20   4   3        117.16        134.26        21.28 o                         
 -19   4   3        161.18        167.26        18.30 o                         
 -18   4   3        549.27        485.61        25.14 o                         
 -17   4   3         27.51         41.83         7.48 o                         
 -16   4   3        289.66        276.81        14.44 o                         
 -15   4   3        426.34        464.68        16.73 o                         
 -14   4   3         27.40         31.83         6.85 o                         
 -13   4   3         45.90         48.39         7.09 o                         
 -12   4   3        136.73        148.42        10.15 o                         
 -11   4   3       1674.37       1741.03        32.02 o                         
 -10   4   3          0.07          5.51         4.55 o                         
  -9   4   3        926.75       1059.05        22.40 o                         
  -8   4   3       3783.31       3568.38        50.81 o                         
  -7   4   3         79.26         58.93         5.68 o                         
  -6   4   3        706.09        695.06        13.04 o                         
  -5   4   3       1148.93       1188.84        21.06 o                         
  -4   4   3        158.84        172.35         6.38 o                         
  -3   4   3         58.62         57.20         4.24 o                         
  -2   4   3          5.98         13.52         2.63 o                         
  -1   4   3       1427.61       1457.00        19.18 o                         
   0   4   3        424.43        333.11         7.12 o                         
   1   4   3          0.10          8.82         2.34 o                         
   2   4   3          2.28         16.85         2.65 o                         
   3   4   3        344.64        334.90         9.22 o                         
   4   4   3        563.54        531.03        10.61 o                         
   5   4   3        372.25        415.30         9.25 o                         
   6   4   3       3587.29       3745.06        41.73 o                         
   7   4   3         41.84         31.20         3.92 o                         
   8   4   3       1400.39       1477.65        25.01 o                         
   9   4   3        107.56        116.86         7.78 o                         
  10   4   3       1640.28       1531.68        26.94 o                         
  11   4   3        292.97        289.69        11.79 o                         
  12   4   3        380.01        461.88        17.20 o                         
  13   4   3        474.37        452.52        27.01 o                         
  14   4   3       1517.22       1375.05        33.52 o                         
  15   4   3          0.49         -0.81         6.66 o                         
  16   4   3          0.13         -2.98         7.05 o                         
  17   4   3       1001.70       1047.90        33.80 o                         
  18   4   3         56.07         60.90        11.54 o                         
  19   4   3        414.06        421.15        22.53 o                         
  20   4   3         43.58         42.14        10.77 o                         
  21   4   3        193.37        202.45        18.39 o                         
  22   4   3         21.73         10.97        10.52 o                         
  23   4   3        275.22        274.16        27.21 o                         
  24   4   3          3.13          8.09        31.60 o                         
 -24   5   3         75.24         85.76        27.55 o                         
 -23   5   3         34.71         37.30        12.48 o                         
 -22   5   3        705.15        726.41        33.89 o                         
 -21   5   3        182.82        148.09        26.52 o                         
 -20   5   3         68.61         51.16        12.46 o                         
 -19   5   3         11.31         -8.52         8.52 o                         
 -18   5   3          0.44          8.27         7.84 o                         
 -17   5   3          0.04         -0.68         6.35 o                         
 -16   5   3        198.95        199.34        14.40 o                         
 -15   5   3        927.66        950.20        26.91 o                         
 -14   5   3          0.17         -0.33         5.67 o                         
 -13   5   3        498.89        448.25        17.81 o                         
 -12   5   3       1452.92       1534.27        34.47 o                         
 -11   5   3         47.40         41.82         7.03 o                         
 -10   5   3        262.77        238.71        11.76 o                         
  -9   5   3        875.09        894.47        21.30 o                         
  -8   5   3        117.58         97.43         8.17 o                         
  -7   5   3       1043.03       1014.61        22.03 o                         
  -6   5   3        343.70        335.38        12.00 o                         
  -5   5   3         63.79         64.84         5.87 o                         
  -4   5   3         52.81         50.37         4.68 o                         
  -3   5   3        352.88        365.98        10.14 o                         
  -2   5   3        247.40        254.11         7.71 o                         
  -1   5   3        114.44        165.06         6.39 o                         
   0   5   3        980.17        983.82        15.88 o                         
   1   5   3        162.24        153.08         6.17 o                         
   2   5   3        726.40        840.24        15.35 o                         
   3   5   3        378.30        383.82         9.84 o                         
   4   5   3        620.73        663.54        13.69 o                         
   5   5   3        568.36        640.95        14.68 o                         
   6   5   3         56.82         59.28         5.07 o                         
   7   5   3       2986.03       2978.08        45.05 o                         
   8   5   3         10.38         13.34         4.62 o                         
   9   5   3        634.74        491.84        15.26 o                         
  10   5   3       2308.45       2045.13        43.30 o                         
  11   5   3        357.01        400.52        14.62 o                         
  12   5   3       1411.38       1497.88        32.80 o                         
  13   5   3        135.61        143.95        12.04 o                         
  14   5   3        600.94        617.73        22.11 o                         
  15   5   3          0.40          0.55         6.89 o                         
  16   5   3          0.18         -4.78         8.60 o                         
  17   5   3        375.32        381.58        20.53 o                         
  18   5   3        211.71        222.58        17.60 o                         
  19   5   3        222.60        236.27        21.22 o                         
  20   5   3        130.88        135.67        15.72 o                         
  21   5   3         57.83         37.56        10.52 o                         
  22   5   3        133.78        105.96        17.62 o                         
  23   5   3         22.28         19.22        13.51 o                         
  24   5   3         75.90         51.16        20.06 o                         
 -23   6   3          3.92        -12.04        23.07 o                         
 -22   6   3         65.30         48.32        17.07 o                         
 -21   6   3        367.62        328.14        23.64 o                         
 -20   6   3        817.26        910.12        37.15 o                         
 -19   6   3          1.57          5.03         9.23 o                         
 -18   6   3         27.79         37.02        10.48 o                         
 -17   6   3          7.80          6.60         7.37 o                         
 -16   6   3        744.54        709.14        24.36 o                         
 -15   6   3          1.51         10.98         7.09 o                         
 -14   6   3        657.39        587.11        19.90 o                         
 -13   6   3       1525.82       1528.69        33.08 o                         
 -12   6   3        262.95        285.40        14.21 o                         
 -11   6   3         36.57         29.96         7.46 o                         
 -10   6   3       1074.92       1085.90        25.60 o                         
  -9   6   3        878.44        878.32        27.77 o                         
  -8   6   3       1453.45       1438.78        29.22 o                         
  -7   6   3       1092.04       1050.35        23.57 o                         
  -6   6   3        240.72        215.74        11.05 o                         
  -5   6   3       1391.24       1465.93        28.18 o                         
  -4   6   3          2.38          0.56         4.09 o                         
  -3   6   3        292.54        255.79         9.76 o                         
  -2   6   3       2078.52       2044.33        30.07 o                         
  -1   6   3        581.44        576.68        13.73 o                         
   0   6   3          3.92          7.55         3.20 o                         
   1   6   3        402.38        425.38        11.27 o                         
   2   6   3        356.22        320.03        12.40 o                         
   3   6   3         51.92         23.53         3.98 o                         
   4   6   3        512.58        453.66        12.96 o                         
   5   6   3        737.70        733.36        17.15 o                         
   6   6   3          3.39          0.21         4.26 o                         
   7   6   3        722.65        721.68        18.77 o                         
   8   6   3        177.34        226.90        11.15 o                         
   9   6   3       1860.78       1706.70        32.54 o                         
  10   6   3         14.04          6.39         5.40 o                         
  11   6   3        170.08        165.57        11.07 o                         
  12   6   3        245.54        285.01        21.80 o                         
  13   6   3        171.87        134.49        11.65 o                         
  14   6   3       1057.43        983.13        29.09 o                         
  15   6   3        201.54        178.35        15.25 o                         
  16   6   3         22.54         37.14         9.52 o                         
  17   6   3          0.46         -0.56        10.03 o                         
  18   6   3        111.62         86.86        12.87 o                         
  19   6   3        945.03        995.77        35.35 o                         
  20   6   3         32.44         12.67        10.69 o                         
  21   6   3         26.20          8.05        11.96 o                         
  22   6   3        369.50        308.94        47.14 o                         
 -21   7   3          0.07        -12.04        25.08 o                         
 -20   7   3        262.68        272.87        35.41 o                         
 -19   7   3        626.06        685.46        48.61 o                         
 -18   7   3        672.45        704.66        31.61 o                         
 -17   7   3        163.69        148.79        13.70 o                         
 -16   7   3         81.63         62.82        10.22 o                         
 -15   7   3        616.13        652.37        33.30 o                         
 -14   7   3        325.74        337.13        15.81 o                         
 -13   7   3        295.94        274.04        14.93 o                         
 -12   7   3        146.27        145.80        11.52 o                         
 -11   7   3        171.16        161.21        11.94 o                         
 -10   7   3        327.34        334.06        14.79 o                         
  -9   7   3        301.05        283.07        13.64 o                         
  -8   7   3         44.04         36.27         6.78 o                         
  -7   7   3         52.79         43.66         7.14 o                         
  -6   7   3         50.80         40.12         6.72 o                         
  -5   7   3        299.26        273.07        12.45 o                         
  -4   7   3         26.73         18.25         5.43 o                         
  -3   7   3       1778.59       1789.49        31.67 o                         
  -2   7   3         36.55         43.76         6.27 o                         
  -1   7   3        524.35        478.80        13.41 o                         
   0   7   3         51.53         49.04         6.89 o                         
   1   7   3        136.07        142.31         8.26 o                         
   2   7   3          5.11          0.67         4.22 o                         
   3   7   3       4196.21       4195.03        55.24 o                         
   4   7   3        427.48        465.38        13.96 o                         
   5   7   3         67.63         58.43         6.94 o                         
   6   7   3          0.93         -4.02         4.02 o                         
   7   7   3        152.18        132.18         9.30 o                         
   8   7   3         34.47         34.84         6.38 o                         
   9   7   3         98.46         95.18         8.58 o                         
  10   7   3        148.29        147.03        10.83 o                         
  11   7   3        110.85        125.25        12.32 o                         
  12   7   3          0.06         -5.34         5.73 o                         
  13   7   3       1840.05       1803.84        39.37 o                         
  14   7   3          4.03          5.30         6.89 o                         
  15   7   3         85.59         61.85        10.72 o                         
  16   7   3        167.15        175.28        15.46 o                         
  17   7   3        224.92        265.18        25.33 o                         
  18   7   3         24.94         44.01        12.28 o                         
  19   7   3        171.52        175.43        17.07 o                         
  20   7   3         34.11         47.63        10.20 o                         
  21   7   3        592.86        578.76        73.22 o                         
 -19   8   3         32.15         39.12        26.08 o                         
 -18   8   3         18.77          9.03        28.09 o                         
 -17   8   3         27.14         14.92         8.03 o                         
 -16   8   3         44.21         25.94         8.81 o                         
 -15   8   3        314.31        355.10        18.62 o                         
 -14   8   3          5.65         -1.43         6.87 o                         
 -13   8   3        670.86        635.49        21.50 o                         
 -12   8   3          9.21          9.32         7.29 o                         
 -11   8   3          0.31         10.00         6.19 o                         
 -10   8   3        681.31        680.24        21.29 o                         
  -9   8   3        377.62        363.23        15.74 o                         
  -8   8   3        853.71        830.23        23.59 o                         
  -7   8   3        902.34        863.33        22.30 o                         
  -6   8   3         31.00          7.50         5.62 o                         
  -5   8   3         47.31         37.06         6.77 o                         
  -4   8   3         50.83         36.31         6.82 o                         
  -3   8   3         32.17         23.70         6.62 o                         
  -2   8   3        776.50        794.65        19.54 o                         
  -1   8   3        412.25        385.72        13.17 o                         
   0   8   3         11.89         10.18         6.28 o                         
   1   8   3        682.73        712.27        20.75 o                         
   2   8   3         65.34         55.20         9.26 o                         
   3   8   3         15.21         19.94         7.12 o                         
   4   8   3          0.07         -5.31         5.31 o                         
   5   8   3        186.77        207.40        13.85 o                         
   6   8   3         86.46        102.68        11.55 o                         
   7   8   3        417.99        431.69        18.86 o                         
   8   8   3        103.45         73.73        10.23 o                         
   9   8   3        244.93        248.84        23.32 o                         
  10   8   3          4.73         11.70         5.53 o                         
  11   8   3         52.49         54.33         7.93 o                         
  12   8   3        565.14        552.34        19.11 o                         
  13   8   3         19.84         15.09         6.30 o                         
  14   8   3         26.86         17.97         7.20 o                         
  15   8   3       1075.35       1147.60        34.10 o                         
  16   8   3        398.10        483.94        21.63 o                         
  17   8   3       1097.27       1148.79        36.26 o                         
  18   8   3        121.08         99.08        16.32 o                         
 -16   9   3         92.70         83.66        27.80 o                         
 -15   9   3         14.45         -5.23         6.42 o                         
 -14   9   3        147.78        159.01        14.60 o                         
 -13   9   3         36.34         37.96         8.42 o                         
 -12   9   3         37.35         33.24         7.80 o                         
 -11   9   3        222.87        243.63        17.41 o                         
 -10   9   3        211.11        192.14        12.19 o                         
  -9   9   3        248.12        237.98        13.40 o                         
  -8   9   3          1.44          6.48         6.52 o                         
  -7   9   3        193.64        187.13        11.50 o                         
  -6   9   3          0.40          4.22         5.21 o                         
  -5   9   3         44.53         36.02         6.05 o                         
  -4   9   3         50.01         35.08        11.62 o                         
  -3   9   3         58.69         38.28        11.68 o                         
  -2   9   3          8.00         -5.84         6.32 o                         
  -1   9   3         12.12          2.42         6.93 o                         
   0   9   3         11.64         21.51         8.20 o                         
   1   9   3         70.98         63.60         9.76 o                         
   2   9   3         12.41          1.02         6.89 o                         
   3   9   3          0.02          7.35         6.67 o                         
   4   9   3        482.20        519.33        20.14 o                         
   5   9   3         68.09         71.94         9.98 o                         
   6   9   3        278.71        279.97        16.64 o                         
   7   9   3        166.11        150.70        13.38 o                         
   8   9   3        108.23        122.69        12.51 o                         
   9   9   3        103.92         88.61        11.59 o                         
  10   9   3          1.14          8.57         8.02 o                         
  11   9   3         51.11         60.09        10.74 o                         
  12   9   3          7.09         15.26         9.19 o                         
  13   9   3        275.62        295.83        21.52 o                         
  14   9   3          1.53        -10.54        10.54 o                         
  15   9   3          7.31        -20.06        20.06 o                         
 -13  10   3          0.02          1.72        16.55 o                         
 -12  10   3          1.98          9.63         6.95 o                         
 -11  10   3         98.77        109.47         9.80 o                         
 -10  10   3          2.24         -4.14         6.45 o                         
  -9  10   3         33.01         39.89         8.80 o                         
  -8  10   3        662.34        748.49        25.49 o                         
  -7  10   3        150.45        145.93        12.91 o                         
  -6  10   3        139.11        155.92        12.90 o                         
  -5  10   3        254.00        258.76        18.63 o                         
  -4  10   3        345.69        325.32        17.54 o                         
  -3  10   3         34.50         30.68        10.26 o                         
  -2  10   3          9.39          8.36         7.79 o                         
  -1  10   3          6.57          0.45        10.26 o                         
   0  10   3         22.65         17.85         8.49 o                         
   1  10   3          2.48          7.14         8.01 o                         
   2  10   3          0.90          2.70         7.56 o                         
   3  10   3        151.09        169.66        14.94 o                         
   4  10   3         75.65         59.07        10.08 o                         
   5  10   3         21.54         31.86         9.27 o                         
   6  10   3         42.88         30.27        10.20 o                         
   7  10   3          1.74         -2.75         7.14 o                         
   8  10   3        127.89        143.59        13.74 o                         
   9  10   3        153.87        193.75        14.59 o                         
  10  10   3        182.43        193.37        16.89 o                         
  11  10   3        250.35        214.86        42.13 o                         
  -7  11   3         19.09         -8.02        24.07 o                         
  -6  11   3          5.27          9.37        25.58 o                         
  -5  11   3        140.22        127.48        14.87 o                         
  -4  11   3         17.69          9.14         9.15 o                         
  -3  11   3        470.31        453.61        27.18 o                         
  -2  11   3         71.90         76.13        26.69 o                         
  -1  11   3        161.91        156.26        16.38 o                         
   0  11   3        361.29        408.98        26.78 o                         
   1  11   3        269.72        280.27        23.38 o                         
   2  11   3          1.49          8.07        13.23 o                         
   3  11   3         59.35         38.35        11.79 o                         
   4  11   3        124.40        161.49        49.15 o                         
   5  11   3         51.29         29.09        27.08 o                         
   6  11   3         95.94        109.33        39.12 o                         
 -26   0   4         10.12        -17.05        28.09 o                         
 -24   0   4         58.57         -5.02        26.08 o                         
 -22   0   4        461.81        400.21        63.19 o                         
 -20   0   4       6393.92       6128.10       187.80 o                         
 -18   0   4          2.00         -7.00        13.71 o                         
 -16   0   4        522.96        549.30        22.36 o                         
 -14   0   4          1.90          1.70         6.45 o                         
 -12   0   4       1674.62       1683.86        32.90 o                         
 -10   0   4      21914.88      21760.58       275.80 o                         
  -8   0   4       1091.20       1175.30        24.30 o                         
  -6   0   4        227.46        251.19        10.68 o                         
  -4   0   4       1174.93       1109.35        31.40 o                         
  -2   0   4      13981.77      14275.28       233.84 o                         
   0   0   4     123604.71      88297.07      5877.36 o                         
   2   0   4       2504.90       2608.57        47.43 o                         
   4   0   4       2749.14       2755.15       158.45 o                         
   6   0   4       1133.44       1089.24        24.24 o                         
   8   0   4       2708.35       2401.78        37.87 o                         
  10   0   4       5415.69       4787.57        75.82 o                         
  12   0   4         84.05        102.99        10.91 o                         
  14   0   4          8.97         17.25         7.37 o                         
  16   0   4         38.73         25.98        10.42 o                         
  18   0   4       1594.46       1581.70        58.70 o                         
  20   0   4        547.81        590.24        46.14 o                         
  22   0   4        954.66        914.72        60.21 o                         
  24   0   4        176.22        245.58        41.12 o                         
  26   0   4         88.05        -10.03        21.06 o                         
 -27   1   4        122.91        175.53        43.13 o                         
 -26   1   4        588.82        615.97        58.51 o                         
 -25   1   4        245.17        373.37        46.64 o                         
 -24   1   4        491.26        543.53        67.20 o                         
 -23   1   4         69.75         41.36        35.41 o                         
 -22   1   4         19.92         14.98        13.03 o                         
 -21   1   4        152.04        160.69        19.77 o                         
 -20   1   4         22.96         25.82        17.23 o                         
 -19   1   4       1649.50       1652.39        53.86 o                         
 -18   1   4        678.61        657.09        27.57 o                         
 -17   1   4        220.63        232.06        14.27 o                         
 -16   1   4       6441.38       6456.26        81.27 o                         
 -15   1   4       2682.41       2817.41        40.60 o                         
 -14   1   4        704.74        704.25        16.90 o                         
 -13   1   4        208.45        212.51         8.10 o                         
 -12   1   4       1116.11        951.19        17.53 o                         
 -11   1   4      10014.15      10039.70        92.31 o                         
 -10   1   4        964.25       1141.92        16.95 o                         
  -9   1   4       5352.11       5164.61        54.41 o                         
  -8   1   4         52.25         79.24         4.51 o                         
  -7   1   4       9519.01      10298.81        94.29 o                         
  -6   1   4       6134.60       6622.50        67.49 o                         
  -5   1   4       5084.66       4975.24        77.70 o                         
  -4   1   4      17733.23      18535.41       193.80 o                         
  -3   1   4         60.72         43.39         3.15 o                         
  -2   1   4       5885.22       6011.93        64.18 o                         
  -1   1   4      50547.48      51234.72       592.60 o                         
   0   1   4        521.05        538.40        10.67 o                         
   1   1   4       8365.19       8675.03       103.88 o                         
   2   1   4      30256.78      31387.11       326.42 o                         
   3   1   4          0.72         -1.95         1.95 o                         
   4   1   4       3177.96       3172.18        64.29 o                         
   5   1   4       3495.61       3733.33        50.58 o                         
   6   1   4       5264.41       5512.69        61.52 o                         
   7   1   4        112.71        123.85         4.79 o                         
   8   1   4       2690.80       2782.85        33.28 o                         
   9   1   4       1746.82       1423.54        20.05 o                         
  10   1   4        558.24        648.33        11.26 o                         
  11   1   4        432.05        449.38         9.41 o                         
  12   1   4       3658.31       3473.29        47.18 o                         
  13   1   4       4544.20       4206.88        54.20 o                         
  14   1   4        294.24        326.73        13.03 o                         
  15   1   4          7.47          5.86         4.85 o                         
  16   1   4        722.26        700.79        25.81 o                         
  17   1   4         21.74          1.24         7.45 o                         
  18   1   4        109.49        121.33        16.00 o                         
  19   1   4       3290.56       3361.12        76.92 o                         
  20   1   4        264.43        295.91        22.43 o                         
  21   1   4        807.91        825.35        40.64 o                         
  22   1   4        647.55        672.47        36.02 o                         
  23   1   4         79.93         84.38        24.03 o                         
  24   1   4       1103.96       1128.13        48.99 o                         
  25   1   4          3.66          6.58        20.83 o                         
  26   1   4        161.97        169.51        42.13 o                         
 -27   2   4        472.48        506.54        58.18 o                         
 -26   2   4       1131.48       1147.22       100.65 o                         
 -25   2   4        893.12        960.90        45.25 o                         
 -24   2   4        159.60        192.53        35.46 o                         
 -23   2   4         26.36         38.01        13.11 o                         
 -22   2   4       2835.12       2703.35        77.90 o                         
 -21   2   4         65.71        102.71        17.54 o                         
 -20   2   4         48.62         42.24        17.46 o                         
 -19   2   4        531.63        575.10        27.42 o                         
 -18   2   4        546.13        470.73        23.95 o                         
 -17   2   4       2126.98       2096.63        44.75 o                         
 -16   2   4       1370.23       1458.64        30.40 o                         
 -15   2   4        366.01        440.24        14.08 o                         
 -14   2   4       1137.87       1083.54        23.05 o                         
 -13   2   4       2215.94       2118.60        32.39 o                         
 -12   2   4       3140.45       3021.28        37.43 o                         
 -11   2   4       1798.74       2076.43        27.92 o                         
 -10   2   4       5728.09       5423.17        57.69 o                         
  -9   2   4        190.52        127.67         6.64 o                         
  -8   2   4       1244.79       1314.88        19.52 o                         
  -7   2   4      10542.93      10553.87       110.39 o                         
  -6   2   4       9235.62       9778.61       127.05 o                         
  -5   2   4       3538.85       3742.70        44.77 o                         
  -4   2   4       7599.13       7561.57        78.52 o                         
  -3   2   4        628.99        625.12         9.64 o                         
  -2   2   4      26050.83      27246.02       241.89 o                         
  -1   2   4       5960.44       6065.58        57.16 o                         
   0   2   4       1477.20       1629.14        21.40 o                         
   1   2   4       4573.14       4830.75        48.04 o                         
   2   2   4       2828.00       2898.45        31.96 o                         
   3   2   4       8643.20       8585.23        78.83 o                         
   4   2   4       6786.92       6848.50        63.88 o                         
   5   2   4       2086.50       2129.26        31.12 o                         
   6   2   4      26649.66      27472.74       296.66 o                         
   7   2   4       2760.60       2556.50        28.64 o                         
   8   2   4       1973.80       1967.48        39.00 o                         
   9   2   4         22.09         15.07         3.10 o                         
  10   2   4        104.21        138.52         7.11 o                         
  11   2   4       5026.79       4760.38        57.31 o                         
  12   2   4       3064.52       3108.34        42.00 o                         
  13   2   4        662.63        664.83        17.99 o                         
  14   2   4       1206.90       1168.61        29.21 o                         
  15   2   4       1573.71       1538.41        45.59 o                         
  16   2   4       4705.51       4478.30        75.79 o                         
  17   2   4        137.99        167.25        15.50 o                         
  18   2   4         25.37         16.04         8.98 o                         
  19   2   4          2.89         10.61         8.62 o                         
  20   2   4        154.77        196.00        17.14 o                         
  21   2   4       1080.67       1094.33        40.41 o                         
  22   2   4       1441.47       1506.68        65.49 o                         
  23   2   4       2576.32       2699.41        95.06 o                         
  24   2   4        210.80        195.70        47.73 o                         
  25   2   4         43.71          9.29        14.83 o                         
 -26   3   4        100.69         54.79        16.96 o                         
 -25   3   4        138.59        169.55        22.52 o                         
 -24   3   4          1.28         17.63        12.10 o                         
 -23   3   4       3992.69       4068.44       104.58 o                         
 -22   3   4          1.03          0.63         9.92 o                         
 -21   3   4       1449.88       1502.08        48.20 o                         
 -20   3   4         41.79         43.73        12.58 o                         
 -19   3   4         51.83         41.84        11.03 o                         
 -18   3   4        392.84        364.14        21.53 o                         
 -17   3   4       2123.26       2155.37        55.59 o                         
 -16   3   4        608.43        610.57        18.08 o                         
 -15   3   4         17.25          7.99         5.23 o                         
 -14   3   4       1933.10       1836.20        32.56 o                         
 -13   3   4       5234.30       5216.82        68.30 o                         
 -12   3   4        641.21        431.33        13.41 o                         
 -11   3   4       1710.05       1724.48        28.89 o                         
 -10   3   4        125.34        104.62         7.42 o                         
  -9   3   4        728.67        872.73        16.07 o                         
  -8   3   4       7811.82       7545.38        83.17 o                         
  -7   3   4       1987.46       1772.65        26.97 o                         
  -6   3   4        967.42        931.31        15.20 o                         
  -5   3   4         49.17         44.69         4.03 o                         
  -4   3   4       4668.10       4713.94        48.05 o                         
  -3   3   4       4769.87       4675.40        45.62 o                         
  -2   3   4       2165.89       2245.26        23.48 o                         
  -1   3   4        177.52        175.06         5.49 o                         
   0   3   4         80.31        101.25         4.70 o                         
   1   3   4        983.00        960.10        15.20 o                         
   2   3   4         75.87         86.40         5.05 o                         
   3   3   4       3718.42       3301.74        35.55 o                         
   4   3   4       1150.37       1311.12        16.49 o                         
   5   3   4       3062.64       3195.71        35.20 o                         
   6   3   4        372.08        411.12         9.49 o                         
   7   3   4       7191.03       6962.22        70.09 o                         
   8   3   4         26.49         26.00         3.60 o                         
   9   3   4          3.36         -0.05         3.00 o                         
  10   3   4         83.61         38.99         4.57 o                         
  11   3   4       2812.75       2974.63        40.06 o                         
  12   3   4        229.49        198.25        10.96 o                         
  13   3   4       1914.67       1927.59        34.69 o                         
  14   3   4         50.35         36.62         7.85 o                         
  15   3   4       6678.23       6656.05       102.10 o                         
  16   3   4         27.71         36.05         9.93 o                         
  17   3   4       1956.35       1964.87        48.23 o                         
  18   3   4          8.54         -3.82         7.21 o                         
  19   3   4         12.09          8.84         9.73 o                         
  20   3   4        562.32        605.29        30.28 o                         
  21   3   4        535.91        531.27        32.51 o                         
  22   3   4         33.17         -1.19        10.74 o                         
  23   3   4        246.13        209.21        24.20 o                         
  24   3   4        303.30        307.22        37.19 o                         
 -25   4   4         69.56         61.24        18.19 o                         
 -24   4   4         68.24         30.56        14.62 o                         
 -23   4   4        434.12        460.83        27.60 o                         
 -22   4   4       1920.17       1960.22        58.19 o                         
 -21   4   4        289.45        236.45        21.64 o                         
 -20   4   4         43.54         23.15         9.92 o                         
 -19   4   4        205.34        215.57        32.29 o                         
 -18   4   4        813.41        792.09        33.85 o                         
 -17   4   4         19.65         39.53         7.82 o                         
 -16   4   4       1066.65       1173.39        28.38 o                         
 -15   4   4         74.86        102.36        10.80 o                         
 -14   4   4        807.51        757.69        21.13 o                         
 -13   4   4       1410.02       1580.37        31.54 o                         
 -12   4   4       7100.15       7052.61       105.89 o                         
 -11   4   4          6.64         16.58         5.12 o                         
 -10   4   4          0.18         -2.69         3.94 o                         
  -9   4   4        712.65        665.83        17.15 o                         
  -8   4   4       5457.19       5111.33        64.04 o                         
  -7   4   4       3199.64       3172.09        40.45 o                         
  -6   4   4       5633.34       5781.37        62.20 o                         
  -5   4   4       4279.03       4213.83        47.24 o                         
  -4   4   4      11544.55      11402.64       113.36 o                         
  -3   4   4         61.85         67.49         4.04 o                         
  -2   4   4       1536.60       1359.97        20.07 o                         
  -1   4   4       2628.19       2784.13        29.29 o                         
   0   4   4        681.29        695.55        12.61 o                         
   1   4   4        281.72        325.06         8.96 o                         
   2   4   4       2221.84       2013.21        26.68 o                         
   3   4   4       1312.36       1237.99        16.23 o                         
   4   4   4        446.39        377.06         9.20 o                         
   5   4   4        277.55        245.39         6.61 o                         
   6   4   4        837.40        629.38        11.92 o                         
   7   4   4       1580.54       1569.78        22.72 o                         
   8   4   4       5076.99       5025.53        62.88 o                         
   9   4   4        688.29        737.47        15.85 o                         
  10   4   4         22.95         41.64         5.62 o                         
  11   4   4       1258.39       1407.86        26.14 o                         
  12   4   4       6150.35       6031.73        86.63 o                         
  13   4   4       1056.39       1119.09        27.18 o                         
  14   4   4        158.08        219.88        15.68 o                         
  15   4   4        676.14        685.31        31.40 o                         
  16   4   4       2819.86       2985.61        63.02 o                         
  17   4   4          1.71         -2.38         9.64 o                         
  18   4   4          3.60          4.58         8.22 o                         
  19   4   4        669.69        680.09        28.29 o                         
  20   4   4        145.01        167.01        19.81 o                         
  21   4   4        286.23        258.32        22.45 o                         
  22   4   4       1569.40       1797.75        66.51 o                         
  23   4   4        407.74        370.79        30.04 o                         
  24   4   4         60.14         64.19        33.10 o                         
 -24   5   4       1594.38       1666.06        95.04 o                         
 -23   5   4        178.77        157.01        19.27 o                         
 -22   5   4         11.72          0.47        13.29 o                         
 -21   5   4         79.39         86.35        14.23 o                         
 -20   5   4         16.75         29.46        12.88 o                         
 -19   5   4         91.54         64.88        19.53 o                         
 -18   5   4          6.77          9.96         6.59 o                         
 -17   5   4        837.60        855.54        25.15 o                         
 -16   5   4       2398.50       2356.01        54.17 o                         
 -15   5   4          0.02          6.14         5.86 o                         
 -14   5   4       2760.59       2726.78        47.25 o                         
 -13   5   4       3767.51       3516.96        55.64 o                         
 -12   5   4       2116.70       2138.73        38.63 o                         
 -11   5   4         37.62         31.97         6.43 o                         
 -10   5   4        363.02        354.50        13.65 o                         
  -9   5   4        641.02        682.48        18.46 o                         
  -8   5   4         60.66         77.27         7.69 o                         
  -7   5   4      11833.87      11299.19       136.06 o                         
  -6   5   4       7459.81       6886.17        87.63 o                         
  -5   5   4        109.62        119.08         7.75 o                         
  -4   5   4       2754.21       2558.16        34.11 o                         
  -3   5   4       1177.52       1256.57        19.43 o                         
  -2   5   4        944.55        926.90        17.13 o                         
  -1   5   4       5844.40       6091.73        63.60 o                         
   0   5   4        171.00        165.95         6.65 o                         
   1   5   4          2.13         -2.21         2.21 o                         
   2   5   4        812.33        702.76        14.55 o                         
   3   5   4       2552.98       2285.00        32.39 o                         
   4   5   4       7181.74       6945.78        77.30 o                         
   5   5   4        120.88        137.94         8.55 o                         
   6   5   4        670.21        558.37        12.47 o                         
   7   5   4        777.84        707.16        14.78 o                         
   8   5   4          0.63         -2.75         3.86 o                         
   9   5   4       3066.54       3064.72        47.26 o                         
  10   5   4        531.23        435.45        17.89 o                         
  11   5   4         10.26         16.45         7.25 o                         
  12   5   4        907.52        962.03        25.25 o                         
  13   5   4       1322.99       1325.24        33.17 o                         
  14   5   4        618.17        669.59        25.19 o                         
  15   5   4        110.88        117.42        16.37 o                         
  16   5   4         60.28         56.69        10.71 o                         
  17   5   4         21.48          6.66         7.67 o                         
  18   5   4          0.44          0.05         7.54 o                         
  19   5   4        219.28        232.63        37.31 o                         
  20   5   4         13.92         11.06         9.26 o                         
  21   5   4        403.95        429.91        23.75 o                         
  22   5   4        702.88        706.13        48.65 o                         
  23   5   4         69.69         50.24        19.76 o                         
 -23   6   4        118.09         49.15        32.10 o                         
 -22   6   4         64.07         58.16        12.79 o                         
 -21   6   4         53.12         45.70        12.74 o                         
 -20   6   4       1456.14       1637.14        61.37 o                         
 -19   6   4        351.02        471.92        26.09 o                         
 -18   6   4        683.30        742.85        27.34 o                         
 -17   6   4        102.91         70.12        10.99 o                         
 -16   6   4        395.84        407.81        18.58 o                         
 -15   6   4       2408.16       2314.70        44.24 o                         
 -14   6   4        817.38        772.09        22.99 o                         
 -13   6   4         99.35        112.09        10.36 o                         
 -12   6   4        426.60        458.02        16.80 o                         
 -11   6   4         48.49         53.39         7.81 o                         
 -10   6   4       3411.42       3387.45        53.53 o                         
  -9   6   4        830.73        734.71        20.12 o                         
  -8   6   4        718.69        828.52        21.08 o                         
  -7   6   4         43.77         37.78         6.47 o                         
  -6   6   4       2536.28       2575.78        41.79 o                         
  -5   6   4       2949.14       2742.87        43.32 o                         
  -4   6   4       2839.42       2786.32        41.45 o                         
  -3   6   4          2.20          3.93         3.00 o                         
  -2   6   4        963.65        957.13        16.49 o                         
  -1   6   4         80.07         79.60         5.69 o                         
   0   6   4       5815.91       5674.32        71.08 o                         
   1   6   4         29.21         26.89         5.60 o                         
   2   6   4          8.14          1.83         4.46 o                         
   3   6   4       2426.58       2326.07        39.39 o                         
   4   6   4        431.97        380.45        13.92 o                         
   5   6   4       2041.91       1998.91        31.82 o                         
   6   6   4        147.35        203.37        10.75 o                         
   7   6   4        167.39        187.16         9.77 o                         
   8   6   4       1644.35       1606.60        30.55 o                         
   9   6   4         11.25         17.44         5.57 o                         
  10   6   4       3624.15       3649.57        55.94 o                         
  11   6   4        503.16        487.17        17.45 o                         
  12   6   4        340.85        321.12        14.78 o                         
  13   6   4        679.40        758.95        29.56 o                         
  14   6   4          3.81          3.79         6.32 o                         
  15   6   4         80.93         92.07        15.28 o                         
  16   6   4         87.39         68.61        12.32 o                         
  17   6   4          0.69          5.18         7.80 o                         
  18   6   4       1525.80       1500.76        43.24 o                         
  19   6   4         45.80         56.38        11.50 o                         
  20   6   4        652.01        680.60        32.60 o                         
  21   6   4         37.67         39.42        10.85 o                         
  22   6   4          5.27          4.25        16.13 o                         
 -21   7   4        257.78        229.70        53.16 o                         
 -20   7   4        580.95        565.11        35.07 o                         
 -19   7   4       2408.38       2511.33        66.97 o                         
 -18   7   4        217.95        254.53        19.12 o                         
 -17   7   4          1.59         -1.89         6.72 o                         
 -16   7   4         76.44         87.15        11.08 o                         
 -15   7   4         15.91         16.79         7.47 o                         
 -14   7   4          7.82         -5.71         5.71 o                         
 -13   7   4         41.92         45.22         8.05 o                         
 -12   7   4       1525.11       1608.71        34.64 o                         
 -11   7   4       2196.50       2233.53        42.80 o                         
 -10   7   4         72.48         89.78         9.46 o                         
  -9   7   4       2497.26       2499.90        44.03 o                         
  -8   7   4         13.96         19.81         6.02 o                         
  -7   7   4         31.70         37.46         6.74 o                         
  -6   7   4          9.13          3.29         5.02 o                         
  -5   7   4         22.00         11.16         4.93 o                         
  -4   7   4        329.36        319.87        11.96 o                         
  -3   7   4         13.00         14.24         4.66 o                         
  -2   7   4       1797.81       1744.42        30.21 o                         
  -1   7   4       5024.46       4849.20        64.18 o                         
   0   7   4         17.53         15.46         5.96 o                         
   1   7   4        416.91        377.06        14.42 o                         
   2   7   4       1648.27       1665.22        31.92 o                         
   3   7   4        217.30        236.55        12.28 o                         
   4   7   4        144.62        159.97        12.36 o                         
   5   7   4        600.59        607.75        21.87 o                         
   6   7   4        116.45         84.97         9.81 o                         
   7   7   4         97.35         71.30         9.45 o                         
   8   7   4        600.83        670.39        17.54 o                         
   9   7   4        870.09        935.93        22.32 o                         
  10   7   4        348.45        345.37        13.50 o                         
  11   7   4         23.08         16.95         6.18 o                         
  12   7   4         71.11         75.16         9.17 o                         
  13   7   4        446.43        438.86        18.75 o                         
  14   7   4        260.32        273.00        15.54 o                         
  15   7   4        338.21        351.97        22.11 o                         
  16   7   4       1448.02       1540.88        42.18 o                         
  17   7   4         51.86         71.80        13.82 o                         
  18   7   4         26.45         15.76        12.86 o                         
  19   7   4        780.80        803.31        30.95 o                         
  20   7   4          7.39          8.08         8.97 o                         
 -19   8   4        130.79        157.48        44.13 o                         
 -18   8   4          2.45         -0.21        16.13 o                         
 -17   8   4        322.82        276.97        18.37 o                         
 -16   8   4        684.85        725.26        25.56 o                         
 -15   8   4          1.41         -1.24         6.89 o                         
 -14   8   4        545.10        475.67        19.91 o                         
 -13   8   4         49.26         44.05         8.41 o                         
 -12   8   4         54.89         55.01         8.70 o                         
 -11   8   4       1252.23       1293.88        30.85 o                         
 -10   8   4        608.66        554.77        19.19 o                         
  -9   8   4        982.17        977.44        26.85 o                         
  -8   8   4         14.32         15.63         5.87 o                         
  -7   8   4        715.07        670.31        18.99 o                         
  -6   8   4        881.87        883.71        21.62 o                         
  -5   8   4         52.51         27.85         6.40 o                         
  -4   8   4        101.59         95.48         7.17 o                         
  -3   8   4         12.74         17.56         6.99 o                         
  -2   8   4         89.31         69.68         9.02 o                         
  -1   8   4        237.38        239.57        14.27 o                         
   0   8   4       1144.09       1144.74        28.78 o                         
   1   8   4       2568.51       2504.22        43.64 o                         
   2   8   4        867.40        847.20        24.18 o                         
   3   8   4       1374.12       1416.59        32.57 o                         
   4   8   4          9.45         -2.83         5.73 o                         
   5   8   4          8.47          2.13         6.54 o                         
   6   8   4        154.71        156.31        13.49 o                         
   7   8   4        855.09        849.33        40.42 o                         
   8   8   4        310.26        348.66        17.58 o                         
   9   8   4          0.89          0.49         6.64 o                         
  10   8   4        327.21        332.30        20.89 o                         
  11   8   4       1318.29       1298.68        37.64 o                         
  12   8   4        698.87        708.15        29.76 o                         
  13   8   4         29.73          8.59         9.46 o                         
  14   8   4          4.27         27.67         9.68 o                         
  15   8   4        662.39        663.25        33.18 o                         
  16   8   4        182.79        153.93        19.56 o                         
  17   8   4        471.99        512.92        32.36 o                         
  18   8   4        528.56        675.05        74.23 o                         
 -17   9   4        337.26        367.65        39.36 o                         
 -16   9   4         97.41         60.60        20.71 o                         
 -15   9   4         22.54         28.72         7.54 o                         
 -14   9   4         21.19         17.23         7.82 o                         
 -13   9   4       1097.34       1078.95        29.02 o                         
 -12   9   4        278.82        274.96        15.42 o                         
 -11   9   4         18.70         10.56         7.03 o                         
 -10   9   4          1.75          0.59         5.95 o                         
  -9   9   4        106.89         80.34         8.77 o                         
  -8   9   4        575.48        612.74        18.26 o                         
  -7   9   4       1152.15       1208.14        31.87 o                         
  -6   9   4         35.47         28.57         8.15 o                         
  -5   9   4         64.46         64.25         9.43 o                         
  -4   9   4         91.70         89.24        10.48 o                         
  -3   9   4        801.28        796.64        25.52 o                         
  -2   9   4        347.48        348.30        17.65 o                         
  -1   9   4          3.01          3.14         6.94 o                         
   0   9   4        271.30        280.28        16.74 o                         
   1   9   4         69.83         61.73        11.18 o                         
   2   9   4        639.26        638.39        23.40 o                         
   3   9   4        578.39        599.03        21.64 o                         
   4   9   4         30.67         18.55         8.81 o                         
   5   9   4        479.97        504.01        20.11 o                         
   6   9   4        122.83        122.37        11.90 o                         
   7   9   4        276.20        322.90        17.09 o                         
   8   9   4        867.31        846.78        34.17 o                         
   9   9   4         33.99         22.90         8.10 o                         
  10   9   4       1815.24       1957.60        53.15 o                         
  11   9   4        297.18        287.68        24.85 o                         
  12   9   4        215.65        151.07        20.56 o                         
  13   9   4         52.35         35.47        13.16 o                         
  14   9   4        159.11        170.15        21.46 o                         
 -13  10   4         17.47         27.23        13.80 o                         
 -12  10   4        131.21         98.52        19.08 o                         
 -11  10   4        486.04        514.49        22.01 o                         
 -10  10   4         21.75         13.84         8.00 o                         
  -9  10   4         41.76         48.11         8.58 o                         
  -8  10   4         19.27         29.45         8.17 o                         
  -7  10   4         34.65         18.01         8.43 o                         
  -6  10   4         40.78         32.49         8.42 o                         
  -5  10   4        219.06        240.84        15.89 o                         
  -4  10   4       1427.73       1496.50        36.68 o                         
  -3  10   4         14.75         11.40         8.82 o                         
  -2  10   4       1050.78       1079.90        37.34 o                         
  -1  10   4        150.46        137.39        14.51 o                         
   0  10   4          6.82         -2.11         7.53 o                         
   1  10   4          0.70          2.39         9.85 o                         
   2  10   4        507.49        562.85        22.90 o                         
   3  10   4         66.32         69.52        10.88 o                         
   4  10   4        427.04        424.13        20.58 o                         
   5  10   4        852.47        919.22        30.27 o                         
   6  10   4       2685.44       2903.77        56.59 o                         
   7  10   4        871.81        860.76        28.10 o                         
   8  10   4        697.20        725.22        25.62 o                         
   9  10   4          0.75         -7.70         7.70 o                         
  10  10   4         37.13         27.65        10.60 o                         
  11  10   4          7.48         23.74        19.11 o                         
  -7  11   4        931.57        949.88        96.29 o                         
  -6  11   4        791.16        870.15        50.47 o                         
  -5  11   4        189.36        163.33        33.10 o                         
  -4  11   4        697.04        656.68        66.83 o                         
  -3  11   4        485.60        515.88        48.63 o                         
  -2  11   4        145.07        142.04        24.21 o                         
  -1  11   4        106.93        102.28        22.45 o                         
   0  11   4          1.10        -11.79        14.72 o                         
   1  11   4          4.11         -4.85        17.77 o                         
   2  11   4         21.39         41.76        21.44 o                         
   3  11   4        215.42        131.66        31.54 o                         
   4  11   4        793.71        769.33        85.26 o                         
   5  11   4         11.12         -1.00        25.08 o                         
   6  11   4          3.26          3.01        27.08 o                         
 -27   0   5        144.47         86.26        37.11 o                         
 -25   0   5        612.99        578.76        76.23 o                         
 -23   0   5         26.70         -3.01        24.07 o                         
 -21   0   5        123.90        134.63        44.64 o                         
 -19   0   5        186.54        222.15        85.76 o                         
 -17   0   5        726.35        662.49        28.83 o                         
 -15   0   5         62.32         84.81        13.68 o                         
 -13   0   5       4327.10       4377.77        68.17 o                         
 -11   0   5       1501.78       1622.10        32.13 o                         
  -9   0   5       1284.68       1229.52        24.32 o                         
  -7   0   5        599.10        587.25        16.46 o                         
  -5   0   5        986.68        980.15        20.97 o                         
  -3   0   5       2292.54       2306.46        43.13 o                         
  -1   0   5       2164.71       2058.22        38.01 o                         
   1   0   5       8841.70       8996.00       134.67 o                         
   3   0   5      12717.90      13058.65       217.92 o                         
   5   0   5       1041.48       1077.68        26.92 o                         
   7   0   5          2.06          1.67         3.91 o                         
   9   0   5        195.32        216.76        11.46 o                         
  11   0   5         12.43         16.23         5.28 o                         
  13   0   5       1248.19       1281.69        39.44 o                         
  15   0   5       1805.54       1831.03        46.74 o                         
  17   0   5       1516.23       1518.21        49.28 o                         
  19   0   5        454.72        431.71        38.30 o                         
  21   0   5        391.33        400.49        38.98 o                         
  23   0   5         34.43         39.12        20.96 o                         
  25   0   5          6.93         28.44        18.71 o                         
 -27   1   5          6.42         25.08        23.07 o                         
 -26   1   5         11.85         22.07        21.28 o                         
 -25   1   5       1200.37       1335.63        83.69 o                         
 -24   1   5        762.29        760.25        60.80 o                         
 -23   1   5          1.52         -2.03        12.37 o                         
 -22   1   5         13.59         40.02        15.11 o                         
 -21   1   5        143.31        180.20        21.21 o                         
 -20   1   5        124.45        140.47        18.51 o                         
 -19   1   5        481.03        453.17        42.85 o                         
 -18   1   5         31.53         56.82        11.72 o                         
 -17   1   5        128.68        102.49         9.82 o                         
 -16   1   5         15.58          2.35         4.91 o                         
 -15   1   5        504.23        556.77        17.43 o                         
 -14   1   5        394.16        389.53        11.73 o                         
 -13   1   5        149.32        200.74         7.94 o                         
 -12   1   5         62.05         70.26         5.44 o                         
 -11   1   5       1438.17       1581.44        21.66 o                         
 -10   1   5       3083.76       3252.24        34.81 o                         
  -9   1   5        796.56        860.47        14.47 o                         
  -8   1   5        151.15        163.65         5.57 o                         
  -7   1   5        189.34        215.35         6.11 o                         
  -6   1   5        432.83        458.30         8.80 o                         
  -5   1   5       5847.18       5776.43        58.98 o                         
  -4   1   5         40.12         37.00         3.16 o                         
  -3   1   5      23940.79      24334.67       219.50 o                         
  -2   1   5       2219.48       2242.53        26.64 o                         
  -1   1   5      10247.32      10391.91       142.48 o                         
   0   1   5          2.08         -1.93         2.36 o                         
   1   1   5       5053.58       5266.01        65.20 o                         
   2   1   5          6.62          6.25         2.47 o                         
   3   1   5        348.22        347.37         6.19 o                         
   4   1   5        479.40        475.60         8.31 o                         
   5   1   5       4503.14       4556.21        50.05 o                         
   6   1   5        275.56        293.44         7.40 o                         
   7   1   5         90.24         75.73         4.75 o                         
   8   1   5        954.88       1054.30        16.79 o                         
   9   1   5         18.74         11.18         2.99 o                         
  10   1   5       1427.70       1508.57        26.62 o                         
  11   1   5       2579.09       2724.11        35.01 o                         
  12   1   5       1145.38       1176.13        22.96 o                         
  13   1   5        342.36        374.33        12.19 o                         
  14   1   5       1366.47       1492.88        26.83 o                         
  15   1   5        983.91       1044.86        26.22 o                         
  16   1   5        269.00        238.03        12.61 o                         
  17   1   5        143.71        146.66        14.44 o                         
  18   1   5        848.55        907.08        31.09 o                         
  19   1   5        778.88        826.54        46.95 o                         
  20   1   5        574.72        588.69        28.65 o                         
  21   1   5         11.52         14.46        10.89 o                         
  22   1   5        248.53        270.05        27.07 o                         
  23   1   5        119.04        106.00        18.31 o                         
  24   1   5          2.18          6.60        11.15 o                         
  25   1   5         47.33         66.10        16.99 o                         
  26   1   5        103.40        136.41        39.12 o                         
 -26   2   5         31.56         24.08        11.83 o                         
 -25   2   5          4.90         10.53        12.20 o                         
 -24   2   5        267.60        293.58        25.75 o                         
 -23   2   5        461.94        450.96        29.90 o                         
 -22   2   5          4.53         11.64        10.70 o                         
 -21   2   5        130.28        120.93        18.47 o                         
 -20   2   5        103.19         83.33        13.62 o                         
 -19   2   5         38.52         22.07         9.78 o                         
 -18   2   5          1.47          3.73         7.21 o                         
 -17   2   5        228.78        283.38        15.50 o                         
 -16   2   5        215.64        286.88        14.64 o                         
 -15   2   5         11.98          1.11         4.31 o                         
 -14   2   5        713.28        711.43        17.18 o                         
 -13   2   5        948.26        983.13        19.92 o                         
 -12   2   5        724.03        775.95        15.41 o                         
 -11   2   5       1507.26       1623.53        24.55 o                         
 -10   2   5          1.37         -1.10         2.82 o                         
  -9   2   5       1298.88       1419.89        22.39 o                         
  -8   2   5        290.60        320.60         9.17 o                         
  -7   2   5        530.27        549.77        11.66 o                         
  -6   2   5        125.93        143.84         6.28 o                         
  -5   2   5       1719.73       1731.62        22.58 o                         
  -4   2   5       8711.19       9353.12        95.55 o                         
  -3   2   5          3.38         -1.59         1.59 o                         
  -2   2   5        785.23        720.95        10.09 o                         
  -1   2   5       6485.03       6982.14        68.05 o                         
   0   2   5       2668.02       2836.03        33.21 o                         
   1   2   5       8621.43       8972.86       106.37 o                         
   2   2   5       9436.66       9880.46        98.45 o                         
   3   2   5       3746.63       3882.78        42.92 o                         
   4   2   5       1925.63       1862.39        19.98 o                         
   5   2   5        211.08        267.39         6.76 o                         
   6   2   5        937.65       1065.32        14.63 o                         
   7   2   5         97.37         86.35         4.57 o                         
   8   2   5        139.20        187.91         6.09 o                         
   9   2   5        251.21        261.84         7.77 o                         
  10   2   5       1349.16       1526.90        22.00 o                         
  11   2   5       2523.75       2406.53        33.35 o                         
  12   2   5        242.21        296.42        10.24 o                         
  13   2   5        310.21        326.40        12.77 o                         
  14   2   5         12.99         15.17         6.33 o                         
  15   2   5        157.35        160.15        17.88 o                         
  16   2   5        216.43        197.05        15.93 o                         
  17   2   5        968.71        943.75        31.02 o                         
  18   2   5        638.31        641.81        28.99 o                         
  19   2   5        153.18        143.47        15.38 o                         
  20   2   5         81.86         84.65        12.73 o                         
  21   2   5        116.90        113.91        16.20 o                         
  22   2   5         19.28          2.91        10.76 o                         
  23   2   5          4.46         36.41        15.19 o                         
  24   2   5        104.33         75.69        33.21 o                         
  25   2   5        219.83        136.41        34.10 o                         
 -26   3   5        182.64        150.85        22.25 o                         
 -25   3   5        418.94        485.82        32.17 o                         
 -24   3   5        273.56        297.36        27.73 o                         
 -23   3   5          3.28         39.01        13.59 o                         
 -22   3   5        437.44        410.80        32.57 o                         
 -21   3   5        129.44        119.37        16.72 o                         
 -20   3   5        115.38        125.09        16.36 o                         
 -19   3   5          3.21         -5.71         8.60 o                         
 -18   3   5        992.82       1021.30        28.19 o                         
 -17   3   5          5.26          9.30         6.61 o                         
 -16   3   5        187.06        208.86        14.78 o                         
 -15   3   5        209.32        223.67        11.72 o                         
 -14   3   5        252.80        260.37        11.59 o                         
 -13   3   5        155.20        180.60        10.28 o                         
 -12   3   5        636.75        636.66        16.46 o                         
 -11   3   5         22.37         23.65         4.88 o                         
 -10   3   5        147.01        145.02         8.37 o                         
  -9   3   5        618.60        657.91        14.51 o                         
  -8   3   5       2416.55       2463.16        33.36 o                         
  -7   3   5        510.84        618.13        14.42 o                         
  -6   3   5       2496.60       2547.36        31.03 o                         
  -5   3   5       1295.18       1400.28        18.28 o                         
  -4   3   5        530.00        513.68         9.04 o                         
  -3   3   5       1701.64       1827.28        24.21 o                         
  -2   3   5        330.04        349.29         7.54 o                         
  -1   3   5        703.02        716.00        11.16 o                         
   0   3   5         67.36         73.72         4.21 o                         
   1   3   5       6403.15       6844.26        70.65 o                         
   2   3   5        420.55        533.20        10.17 o                         
   3   3   5         10.10         19.81         3.09 o                         
   4   3   5        133.85        197.62         6.59 o                         
   5   3   5       3040.70       3373.24        38.43 o                         
   6   3   5        403.90        456.94         9.26 o                         
   7   3   5         67.00        107.94         5.56 o                         
   8   3   5       9456.95       9717.04       129.35 o                         
   9   3   5        528.01        566.39        12.46 o                         
  10   3   5        405.14        453.95        11.46 o                         
  11   3   5          5.40          6.04         3.75 o                         
  12   3   5        143.80        112.82         8.76 o                         
  13   3   5       1912.54       1960.41        40.35 o                         
  14   3   5          0.54          9.22         6.47 o                         
  15   3   5        897.04        874.45        26.29 o                         
  16   3   5        439.07        459.31        19.52 o                         
  17   3   5          0.63         -2.43         6.67 o                         
  18   3   5        338.38        365.47        22.84 o                         
  19   3   5         13.26          6.71         9.32 o                         
  20   3   5         74.61         87.66        17.91 o                         
  21   3   5         42.07         15.14        15.74 o                         
  22   3   5        309.96        304.73        27.77 o                         
  23   3   5        104.36         57.00        23.74 o                         
  24   3   5         69.48         20.52        15.50 o                         
 -25   4   5          4.98          7.91        12.74 o                         
 -24   4   5        220.00        193.16        23.51 o                         
 -23   4   5        433.01        434.19        30.68 o                         
 -22   4   5         59.48         60.60        17.31 o                         
 -21   4   5        141.00        150.43        18.02 o                         
 -20   4   5          8.71          0.02        10.93 o                         
 -19   4   5         13.13         21.02         9.83 o                         
 -18   4   5         26.80         16.14         7.37 o                         
 -17   4   5         28.72         21.33         7.44 o                         
 -16   4   5          4.18         10.48         5.86 o                         
 -15   4   5         44.64         26.17         6.48 o                         
 -14   4   5        345.75        365.38        14.83 o                         
 -13   4   5        593.91        607.06        18.33 o                         
 -12   4   5        722.56        732.37        19.60 o                         
 -11   4   5         19.22         15.63         5.28 o                         
 -10   4   5         27.27         29.83         5.61 o                         
  -9   4   5        686.41        700.30        16.43 o                         
  -8   4   5        110.29         77.79         6.54 o                         
  -7   4   5       2105.51       2116.88        29.77 o                         
  -6   4   5        237.94        203.98         6.49 o                         
  -5   4   5         62.87         87.51         5.71 o                         
  -4   4   5         18.66         11.02         2.56 o                         
  -3   4   5         16.56         13.15         2.42 o                         
  -2   4   5       5140.81       5355.89        58.58 o                         
  -1   4   5         78.50         95.99         4.99 o                         
   0   4   5        380.73        475.40         9.83 o                         
   1   4   5         37.76         21.24         3.52 o                         
   2   4   5       2981.61       3161.88        39.82 o                         
   3   4   5        165.07        182.59         6.88 o                         
   4   4   5        429.01        535.46        11.75 o                         
   5   4   5       2431.09       2524.02        30.49 o                         
   6   4   5        316.88        319.29         7.92 o                         
   7   4   5         48.60         55.13         4.44 o                         
   8   4   5         49.03         34.97         4.19 o                         
   9   4   5        496.94        440.08        11.95 o                         
  10   4   5        253.34        233.52         9.88 o                         
  11   4   5        878.08        856.88        20.75 o                         
  12   4   5       1976.38       1951.51        35.27 o                         
  13   4   5        885.86        743.19        23.23 o                         
  14   4   5        322.84        264.04        16.25 o                         
  15   4   5          0.79          7.56         8.67 o                         
  16   4   5        688.96        648.01        25.50 o                         
  17   4   5        237.25        253.46        17.87 o                         
  18   4   5         30.27         38.15         9.65 o                         
  19   4   5         53.53         40.56        13.55 o                         
  20   4   5        427.61        385.25        27.59 o                         
  21   4   5        434.39        414.32        26.61 o                         
  22   4   5          4.65         -9.31        11.23 o                         
  23   4   5          7.47         -1.36        11.25 o                         
  24   4   5        442.82        519.58        74.23 o                         
 -24   5   5        567.96        482.67        48.98 o                         
 -23   5   5         59.22         61.58        14.20 o                         
 -22   5   5         21.76          2.78        15.47 o                         
 -21   5   5        159.38        129.39        16.95 o                         
 -20   5   5       1190.68       1205.30        44.90 o                         
 -19   5   5        844.68        818.22        34.02 o                         
 -18   5   5         35.12         46.21         8.74 o                         
 -17   5   5        167.48        145.62        13.00 o                         
 -16   5   5         59.16         48.89         8.96 o                         
 -15   5   5          4.46          9.56         6.18 o                         
 -14   5   5         69.93         76.86         9.15 o                         
 -13   5   5        541.27        563.76        18.41 o                         
 -12   5   5          0.98          9.18         5.68 o                         
 -11   5   5        625.05        574.33        17.65 o                         
 -10   5   5          3.32          8.81         5.12 o                         
  -9   5   5        838.27        852.17        20.70 o                         
  -8   5   5        321.02        284.98        11.66 o                         
  -7   5   5          2.29          3.65         4.19 o                         
  -6   5   5          6.93          4.02         4.02 o                         
  -5   5   5       1481.92       1509.28        24.64 o                         
  -4   5   5        907.53        798.42        14.78 o                         
  -3   5   5        207.97        255.07         7.04 o                         
  -2   5   5        201.78        218.60         8.42 o                         
  -1   5   5       1123.46       1196.77        21.27 o                         
   0   5   5       2859.48       2738.68        37.72 o                         
   1   5   5       2266.86       2216.52        32.38 o                         
   2   5   5        842.59        737.01        16.70 o                         
   3   5   5       1324.64       1409.17        25.03 o                         
   4   5   5        210.20        173.79         9.51 o                         
   5   5   5        188.10        192.70         9.72 o                         
   6   5   5        110.02        149.50         6.90 o                         
   7   5   5        478.91        373.87         9.81 o                         
   8   5   5          0.33          0.29         4.05 o                         
   9   5   5         21.42         27.73         5.23 o                         
  10   5   5        146.56        152.40         9.81 o                         
  11   5   5         50.02         37.78         7.24 o                         
  12   5   5       2367.12       2281.45        46.11 o                         
  13   5   5          3.48         -2.28         5.78 o                         
  14   5   5        211.11        220.72        15.33 o                         
  15   5   5         97.65        111.84        14.88 o                         
  16   5   5        123.91        118.62        13.27 o                         
  17   5   5        218.97        201.53        16.81 o                         
  18   5   5        214.10        177.13        16.35 o                         
  19   5   5          4.03         15.08         8.89 o                         
  20   5   5        151.49        120.51        14.91 o                         
  21   5   5          0.05         -1.13         8.28 o                         
  22   5   5          4.15          8.81         7.93 o                         
  23   5   5        156.35        160.49        47.14 o                         
 -22   6   5        110.22        122.07        15.68 o                         
 -21   6   5          2.90         11.05        10.23 o                         
 -20   6   5         39.73          5.04        12.74 o                         
 -19   6   5        174.56        149.78        17.76 o                         
 -18   6   5         21.70         21.77         8.22 o                         
 -17   6   5          1.25         -1.89         7.09 o                         
 -16   6   5         21.23         20.74         7.55 o                         
 -15   6   5        459.65        454.75        18.18 o                         
 -14   6   5         57.40         46.41         8.27 o                         
 -13   6   5         30.81         25.32         7.08 o                         
 -12   6   5        319.50        308.74        14.27 o                         
 -11   6   5        831.79        825.00        22.34 o                         
 -10   6   5        130.38        163.14        10.92 o                         
  -9   6   5        105.97         81.87         8.55 o                         
  -8   6   5       1910.91       1833.37        33.87 o                         
  -7   6   5          2.10         -1.92         4.18 o                         
  -6   6   5         24.99         16.88         5.13 o                         
  -5   6   5         19.16         21.41         5.11 o                         
  -4   6   5       5106.02       5057.77        60.76 o                         
  -3   6   5        359.47        325.35        12.34 o                         
  -2   6   5        311.82        324.89        11.78 o                         
  -1   6   5         10.58          9.52         4.80 o                         
   0   6   5        730.63        734.74        21.77 o                         
   1   6   5       1750.07       1709.70        30.56 o                         
   2   6   5          6.06          1.47         4.42 o                         
   3   6   5        400.97        332.30        13.14 o                         
   4   6   5        679.34        640.43        18.20 o                         
   5   6   5       1155.04       1098.34        24.81 o                         
   6   6   5          6.84          2.95         5.24 o                         
   7   6   5         44.59         47.05         7.91 o                         
   8   6   5        105.49         78.87         6.52 o                         
   9   6   5         17.94         19.84         5.38 o                         
  10   6   5         41.21         25.09         6.66 o                         
  11   6   5        116.39        152.20        11.02 o                         
  12   6   5        617.56        601.54        22.62 o                         
  13   6   5        100.47         88.54        10.27 o                         
  14   6   5        544.87        618.08        28.56 o                         
  15   6   5        106.53        125.95        13.46 o                         
  16   6   5        121.55        110.12        12.63 o                         
  17   6   5        170.24        162.54        15.03 o                         
  18   6   5        195.82        248.70        18.21 o                         
  19   6   5        175.70        174.19        19.59 o                         
  20   6   5        209.05        205.67        17.66 o                         
  21   6   5        200.99        210.94        17.33 o                         
  22   6   5          4.41         43.21        17.06 o                         
 -20   7   5         76.44         45.74        13.88 o                         
 -19   7   5          0.70         -1.85        12.25 o                         
 -18   7   5        285.96        259.26        18.28 o                         
 -17   7   5         19.69          7.17         7.95 o                         
 -16   7   5        234.05        255.96        21.33 o                         
 -15   7   5          0.22          4.53         6.38 o                         
 -14   7   5          8.38          9.72         6.63 o                         
 -13   7   5        660.71        673.26        21.57 o                         
 -12   7   5         57.48         47.06         7.92 o                         
 -11   7   5         13.18          7.83         6.12 o                         
 -10   7   5          0.00         -1.03         5.59 o                         
  -9   7   5        784.69        844.95        22.40 o                         
  -8   7   5       1067.74       1092.11        25.49 o                         
  -7   7   5        265.92        250.94        11.91 o                         
  -6   7   5        950.49        991.72        22.04 o                         
  -5   7   5        222.33        197.92         9.76 o                         
  -4   7   5       1526.74       1604.16        33.25 o                         
  -3   7   5       6288.56       6045.68        84.55 o                         
  -2   7   5        552.50        513.76        16.90 o                         
  -1   7   5         54.08         54.46         7.56 o                         
   0   7   5       1467.51       1402.66        31.57 o                         
   1   7   5        686.03        649.96        18.78 o                         
   2   7   5        501.37        508.08        16.67 o                         
   3   7   5        143.33        149.66        10.85 o                         
   4   7   5       1858.94       1836.16        38.40 o                         
   5   7   5        794.71        800.43        24.41 o                         
   6   7   5        491.77        519.52        19.35 o                         
   7   7   5        238.44        188.17        13.65 o                         
   8   7   5          0.30         -5.26         5.63 o                         
   9   7   5          8.75          4.02         8.06 o                         
  10   7   5         91.43        110.01        12.76 o                         
  11   7   5         43.98         23.93         8.74 o                         
  12   7   5         78.25         43.18         6.27 o                         
  13   7   5        442.44        444.46        17.36 o                         
  14   7   5        254.85        265.34        16.15 o                         
  15   7   5         88.35         80.38        14.18 o                         
  16   7   5        334.61        394.81        19.88 o                         
  17   7   5          5.38         -0.17         7.29 o                         
  18   7   5         49.92         65.84        11.07 o                         
  19   7   5        639.74        670.95        46.65 o                         
  20   7   5        501.52        525.84        27.97 o                         
 -18   8   5        425.85        469.21        32.20 o                         
 -17   8   5         12.42         18.24         8.19 o                         
 -16   8   5        134.10        103.84        12.65 o                         
 -15   8   5       1019.48       1072.66        30.94 o                         
 -14   8   5         77.92         83.25        12.81 o                         
 -13   8   5        295.46        281.68        14.97 o                         
 -12   8   5         66.82         61.39         8.73 o                         
 -11   8   5          2.70          6.60         8.02 o                         
 -10   8   5        272.66        251.42        13.82 o                         
  -9   8   5         93.87         85.46         8.91 o                         
  -8   8   5         56.00         55.18         7.33 o                         
  -7   8   5       1468.34       1449.63        32.57 o                         
  -6   8   5          0.81          8.52         6.52 o                         
  -5   8   5         74.38         64.50         9.36 o                         
  -4   8   5         13.86          9.10         6.39 o                         
  -3   8   5        984.46        958.45        27.52 o                         
  -2   8   5         47.10         39.89         7.82 o                         
  -1   8   5        588.02        583.80        19.83 o                         
   0   8   5        127.45        111.66        10.73 o                         
   1   8   5        869.05        839.64        22.91 o                         
   2   8   5        161.26        155.89        12.41 o                         
   3   8   5       2274.99       2212.21        50.93 o                         
   4   8   5         99.33        108.94        11.18 o                         
   5   8   5         69.43         69.23         9.69 o                         
   6   8   5         16.28         22.13         7.86 o                         
   7   8   5         31.87         35.55         8.27 o                         
   8   8   5        397.91        380.26        18.43 o                         
   9   8   5       1857.28       1987.21        48.57 o                         
  10   8   5        206.02        202.98        16.32 o                         
  11   8   5        172.37        159.11        16.40 o                         
  12   8   5        386.86        379.03        22.56 o                         
  13   8   5        391.21        370.15        22.65 o                         
  14   8   5        267.08        238.88        21.18 o                         
  15   8   5        580.59        691.15        34.09 o                         
  16   8   5         54.88         84.31        18.36 o                         
  17   8   5        135.04        128.35        19.24 o                         
 -16   9   5         51.92         11.81        46.64 o                         
 -15   9   5         90.74         91.95        15.06 o                         
 -14   9   5        175.99        185.54        17.35 o                         
 -13   9   5         94.86         93.20        10.09 o                         
 -12   9   5        204.33        209.99        13.12 o                         
 -11   9   5         39.79         25.99         6.56 o                         
 -10   9   5        164.41        187.09        10.82 o                         
  -9   9   5        281.60        271.57        16.42 o                         
  -8   9   5        173.41        169.94        14.17 o                         
  -7   9   5         29.11         21.64         7.84 o                         
  -6   9   5        140.51        145.85        14.04 o                         
  -5   9   5         30.69         32.73         8.03 o                         
  -4   9   5        704.54        705.83        30.94 o                         
  -3   9   5       3662.65       3760.39        65.76 o                         
  -2   9   5        143.62        126.86        12.56 o                         
  -1   9   5          9.36         -5.03         7.96 o                         
   0   9   5          1.50         12.18         7.31 o                         
   1   9   5          1.01         -5.62         6.44 o                         
   2   9   5         70.64         35.36         8.89 o                         
   3   9   5        418.75        414.62        19.30 o                         
   4   9   5         61.94         55.04        10.09 o                         
   5   9   5        674.11        642.90        22.87 o                         
   6   9   5        141.68        165.39        18.07 o                         
   7   9   5       2530.02       2538.23        50.46 o                         
   8   9   5       1080.30       1126.19        32.91 o                         
   9   9   5       1046.41       1018.51        36.03 o                         
  10   9   5          2.54          1.67         9.11 o                         
  11   9   5          4.13         -4.55         8.16 o                         
  12   9   5          4.72         -5.35         9.02 o                         
  13   9   5        148.91        132.37        16.38 o                         
  14   9   5          0.70         -4.11         8.58 o                         
 -13  10   5         96.12        110.19        38.62 o                         
 -12  10   5          7.92         11.21        11.28 o                         
 -11  10   5         46.65         34.29         9.60 o                         
 -10  10   5        197.66        170.50        14.04 o                         
  -9  10   5         51.12         39.40         9.19 o                         
  -8  10   5        523.44        536.29        21.76 o                         
  -7  10   5         28.78         29.79         8.57 o                         
  -6  10   5        103.22        110.71        12.05 o                         
  -5  10   5         49.04         48.31         9.36 o                         
  -4  10   5        882.01        926.56        30.03 o                         
  -3  10   5        627.29        634.95        25.97 o                         
  -2  10   5        454.02        409.52        21.60 o                         
  -1  10   5         37.19         24.85         9.58 o                         
   0  10   5         76.05         48.41        10.59 o                         
   1  10   5        171.84        170.28        15.65 o                         
   2  10   5        498.52        526.44        22.57 o                         
   3  10   5         71.25         65.28        10.64 o                         
   4  10   5        293.95        280.20        18.30 o                         
   5  10   5         32.46         34.62         9.21 o                         
   6  10   5        384.80        407.81        19.60 o                         
   7  10   5          1.97          8.67         8.48 o                         
   8  10   5        767.55        726.84        45.02 o                         
   9  10   5        270.76        286.92        19.77 o                         
  10  10   5         58.22         49.29        22.19 o                         
  11  10   5         57.62          7.18        24.07 o                         
  -7  11   5       1023.00        987.22        67.28 o                         
  -6  11   5         34.30         41.18        19.04 o                         
  -5  11   5          0.55         -5.02        23.57 o                         
  -4  11   5         12.77         13.84        18.99 o                         
  -3  11   5         37.24         53.37        25.11 o                         
  -2  11   5         80.10         72.55        25.06 o                         
  -1  11   5         15.84         21.01        19.42 o                         
   0  11   5        511.86        573.37        52.43 o                         
   1  11   5          2.09        -14.94        14.94 o                         
   2  11   5        303.98        322.29        41.27 o                         
   3  11   5         64.34         40.63        19.42 o                         
 -26   0   6        172.31        148.45        48.15 o                         
 -24   0   6        351.49        264.80        58.18 o                         
 -22   0   6       3227.97       3224.06       121.82 o                         
 -20   0   6        379.78        368.78        35.69 o                         
 -18   0   6       2342.57       2350.71        73.01 o                         
 -16   0   6        617.03        627.48        24.59 o                         
 -14   0   6         42.20         41.99         7.36 o                         
 -12   0   6      11065.32      11174.48       150.03 o                         
 -10   0   6       2096.88       2088.82        36.83 o                         
  -8   0   6      20696.71      21344.21       268.35 o                         
  -6   0   6       4694.68       4604.06        68.32 o                         
  -4   0   6       8254.25       8354.22       127.55 o                         
  -2   0   6       2453.90       2670.39        48.67 o                         
   0   0   6        442.47        433.06        11.72 o                         
   2   0   6       2003.24       1921.43        35.07 o                         
   4   0   6         83.00        105.18         7.95 o                         
   6   0   6       2905.85       2622.19        53.99 o                         
   8   0   6       2717.52       2469.99        48.20 o                         
  10   0   6       3912.57       3818.30        70.11 o                         
  12   0   6       1874.15       1897.12        44.60 o                         
  14   0   6         52.51         47.18        10.39 o                         
  16   0   6       7372.43       7164.03       129.90 o                         
  18   0   6        587.94        635.80        31.43 o                         
  20   0   6        110.71        103.73        24.49 o                         
  22   0   6        343.67        338.48        38.07 o                         
  24   0   6         32.81          7.77        16.57 o                         
 -27   1   6        491.65        534.62        72.22 o                         
 -26   1   6        161.60        129.54        34.02 o                         
 -25   1   6          1.43          1.08        18.19 o                         
 -24   1   6         86.03         84.15        19.27 o                         
 -23   1   6        244.09        259.74        28.67 o                         
 -22   1   6         89.50        106.45        20.89 o                         
 -21   1   6       1324.77       1398.39        59.85 o                         
 -20   1   6        446.06        484.42        32.27 o                         
 -19   1   6       1166.38       1162.08        38.21 o                         
 -18   1   6       4029.33       4010.77        75.14 o                         
 -17   1   6       1018.94       1001.40        24.43 o                         
 -16   1   6          6.02         11.44         5.59 o                         
 -15   1   6        118.10        128.19        11.09 o                         
 -14   1   6        110.81         87.02         6.65 o                         
 -13   1   6        892.49        835.58        17.01 o                         
 -12   1   6          7.35         12.84         3.37 o                         
 -11   1   6       5157.34       5478.12        56.32 o                         
 -10   1   6       2725.11       2429.57        27.83 o                         
  -9   1   6       2193.35       2081.47        26.08 o                         
  -8   1   6        116.32        146.48         5.29 o                         
  -7   1   6       2205.90       2559.97        33.22 o                         
  -6   1   6         99.00         91.83         4.38 o                         
  -5   1   6       9100.44       9590.71        94.96 o                         
  -4   1   6      11180.50      11184.19       108.25 o                         
  -3   1   6        723.91        684.15         9.74 o                         
  -2   1   6       2893.98       2932.16        32.89 o                         
  -1   1   6       1076.24       1136.51        19.27 o                         
   0   1   6          3.09          3.23         2.57 o                         
   1   1   6        155.16        176.44         6.41 o                         
   2   1   6      28986.67      29714.44       309.77 o                         
   3   1   6      45800.73      46698.20       418.65 o                         
   4   1   6        372.78        342.96         7.16 o                         
   5   1   6       2597.13       2751.11        31.00 o                         
   6   1   6       2850.95       2855.75        34.45 o                         
   7   1   6       7474.12       7157.01        77.31 o                         
   8   1   6        671.20        583.98        11.72 o                         
   9   1   6        115.08        107.14         6.43 o                         
  10   1   6        595.14        501.49        11.36 o                         
  11   1   6       8066.12       7570.28       108.30 o                         
  12   1   6         17.48         17.53         4.59 o                         
  13   1   6        153.04        165.24         9.06 o                         
  14   1   6          0.03          6.89         4.87 o                         
  15   1   6       3150.71       3032.92        46.97 o                         
  16   1   6        558.77        574.64        18.72 o                         
  17   1   6       3603.64       3697.37        72.65 o                         
  18   1   6        323.93        360.83        20.00 o                         
  19   1   6         56.36         52.97        11.03 o                         
  20   1   6        200.06        207.47        18.83 o                         
  21   1   6       1813.01       1810.91        99.03 o                         
  22   1   6         46.27         47.31        13.54 o                         
  23   1   6        512.92        476.54        30.87 o                         
  24   1   6        922.54        970.24        45.03 o                         
  25   1   6         68.00         77.92        16.58 o                         
 -27   2   6         11.51         -3.20        13.11 o                         
 -26   2   6        415.12        485.50        39.78 o                         
 -25   2   6          8.36         16.89        15.09 o                         
 -24   2   6        714.93        642.59        35.63 o                         
 -23   2   6          1.10          5.49        10.86 o                         
 -22   2   6          9.96          3.72        10.04 o                         
 -21   2   6        143.83        146.06        19.69 o                         
 -20   2   6         22.70         22.21        11.37 o                         
 -19   2   6       2943.90       2948.60        81.81 o                         
 -18   2   6       1088.96       1079.88        30.69 o                         
 -17   2   6        105.49         88.43         9.79 o                         
 -16   2   6        141.14        178.79        11.42 o                         
 -15   2   6       1124.37       1207.70        24.99 o                         
 -14   2   6       1706.62       1670.49        28.48 o                         
 -13   2   6        304.61        336.45        11.48 o                         
 -12   2   6       3132.74       2862.03        37.93 o                         
 -11   2   6       2028.42       1782.01        26.48 o                         
 -10   2   6       2787.11       2935.11        35.45 o                         
  -9   2   6       5329.40       4872.84        54.72 o                         
  -8   2   6        371.40        347.81         9.54 o                         
  -7   2   6        301.85        307.88         8.71 o                         
  -6   2   6      18004.48      18254.76       174.85 o                         
  -5   2   6       1535.36       1735.85        21.75 o                         
  -4   2   6       1147.98       1266.10        15.12 o                         
  -3   2   6       2553.89       2659.66        30.14 o                         
  -2   2   6       6314.91       6749.89        65.67 o                         
  -1   2   6      39567.01      41666.71       394.79 o                         
   0   2   6        340.11        327.34         8.28 o                         
   1   2   6       2178.99       2077.80        27.61 o                         
   2   2   6       2960.36       3006.95        33.67 o                         
   3   2   6         34.12         41.81         3.42 o                         
   4   2   6       6002.06       6044.02        60.59 o                         
   5   2   6         12.41         22.46         2.46 o                         
   6   2   6        705.94        691.30        11.34 o                         
   7   2   6      11271.90      11846.95       117.12 o                         
   8   2   6       4420.12       4229.88        47.48 o                         
   9   2   6       2413.10       2270.03        28.06 o                         
  10   2   6       1909.76       1775.03        26.08 o                         
  11   2   6         76.24         70.01         5.90 o                         
  12   2   6       2456.99       2347.85        40.46 o                         
  13   2   6        153.54        177.58        10.14 o                         
  14   2   6        283.05        279.72        12.33 o                         
  15   2   6         22.15         29.91         8.32 o                         
  16   2   6        874.07        835.14        29.23 o                         
  17   2   6       1065.20       1032.92        32.69 o                         
  18   2   6       2141.20       2105.78        51.37 o                         
  19   2   6       4260.39       4146.05        82.42 o                         
  20   2   6       2394.98       2448.15        79.17 o                         
  21   2   6          7.09         21.68        10.39 o                         
  22   2   6        868.52        933.21        43.47 o                         
  23   2   6         90.69         76.81        19.98 o                         
  24   2   6        112.54         89.30        16.84 o                         
 -26   3   6        157.17        119.84        20.89 o                         
 -25   3   6       1878.83       2188.72        72.08 o                         
 -24   3   6         31.70         28.49        13.18 o                         
 -23   3   6        775.62        809.78        39.89 o                         
 -22   3   6         31.98         25.16        12.25 o                         
 -21   3   6        205.59        252.49        21.48 o                         
 -20   3   6        654.12        668.96        30.17 o                         
 -19   3   6        408.20        371.58        22.29 o                         
 -18   3   6         45.53         66.71         9.53 o                         
 -17   3   6        214.12        245.83        13.55 o                         
 -16   3   6        348.86        318.77        14.37 o                         
 -15   3   6       8930.62       9167.82       111.54 o                         
 -14   3   6       2226.11       2097.99        35.81 o                         
 -13   3   6        968.84        869.02        19.26 o                         
 -12   3   6        564.89        488.49        13.70 o                         
 -11   3   6       6435.96       6018.06        74.41 o                         
 -10   3   6       1431.55       1220.80        21.64 o                         
  -9   3   6        186.46        156.79         7.68 o                         
  -8   3   6         69.24        110.71         5.93 o                         
  -7   3   6       4690.50       4775.33        54.69 o                         
  -6   3   6       4140.82       3970.50        44.57 o                         
  -5   3   6      10426.62      10037.75        92.61 o                         
  -4   3   6          0.19         -1.63         2.03 o                         
  -3   3   6       3429.75       3529.83        38.47 o                         
  -2   3   6       2498.07       2602.61        29.92 o                         
  -1   3   6       5044.26       5193.49        51.42 o                         
   0   3   6      11798.91      12351.39       117.63 o                         
   1   3   6        402.01        390.85         8.03 o                         
   2   3   6       1714.07       1822.19        22.62 o                         
   3   3   6      18872.12      19099.46       187.28 o                         
   4   3   6         81.77         74.32         4.69 o                         
   5   3   6       5672.53       5171.34        54.66 o                         
   6   3   6          8.60          2.13         2.16 o                         
   7   3   6       2935.16       2857.55        32.17 o                         
   8   3   6       9629.77       9675.15        92.00 o                         
   9   3   6        717.98        709.17        17.71 o                         
  10   3   6        367.74        258.44         9.43 o                         
  11   3   6        510.85        485.87        15.76 o                         
  12   3   6       1565.21       1551.46        41.42 o                         
  13   3   6       6387.34       6386.69        96.56 o                         
  14   3   6        795.52        767.17        26.32 o                         
  15   3   6       5299.10       4949.89        81.20 o                         
  16   3   6        128.14        112.64        13.38 o                         
  17   3   6       1682.05       1744.52        44.96 o                         
  18   3   6       1330.41       1257.46        51.61 o                         
  19   3   6        172.29        136.11        16.98 o                         
  20   3   6          0.27          3.46         9.57 o                         
  21   3   6        963.72       1031.34        40.69 o                         
  22   3   6         70.11         50.11        13.70 o                         
  23   3   6       1245.69       1299.60        60.81 o                         
  24   3   6          2.83          4.25        11.65 o                         
 -25   4   6          1.65          5.27        15.56 o                         
 -24   4   6       2938.33       3164.92        89.79 o                         
 -23   4   6        416.58        428.66        26.95 o                         
 -22   4   6         13.34         17.85        10.74 o                         
 -21   4   6        400.86        368.88        23.75 o                         
 -20   4   6         40.37         52.19        11.96 o                         
 -19   4   6        575.49        587.25        22.05 o                         
 -18   4   6       1114.37       1077.39        29.98 o                         
 -17   4   6        408.06        317.23        16.55 o                         
 -16   4   6       2475.60       2408.81        43.87 o                         
 -15   4   6       1158.00       1182.97        26.43 o                         
 -14   4   6       2672.22       2708.97        45.86 o                         
 -13   4   6       1439.22       1389.38        29.18 o                         
 -12   4   6        671.17        787.99        20.50 o                         
 -11   4   6        424.24        495.40        15.58 o                         
 -10   4   6         11.46          3.17         4.52 o                         
  -9   4   6        201.34        203.22         9.29 o                         
  -8   4   6       1067.32       1066.46        20.59 o                         
  -7   4   6       2017.55       2026.75        28.66 o                         
  -6   4   6      21171.35      20955.55       194.60 o                         
  -5   4   6       4838.97       4973.07        50.32 o                         
  -4   4   6       6936.31       7245.02        77.04 o                         
  -3   4   6      10155.19      10481.39        99.62 o                         
  -2   4   6       2319.53       2309.93        34.33 o                         
  -1   4   6       2132.31       2191.42        26.59 o                         
   0   4   6        959.02       1001.47        16.18 o                         
   1   4   6         32.16         95.25         6.42 o                         
   2   4   6        358.03        426.86        10.06 o                         
   3   4   6       1056.77       1181.04        18.70 o                         
   4   4   6      12985.07      12811.45       129.43 o                         
   5   4   6        334.23        313.68         9.22 o                         
   6   4   6       4368.05       4184.94        51.98 o                         
   7   4   6        590.65        600.07        11.38 o                         
   8   4   6          7.45          8.59         3.39 o                         
   9   4   6        799.77        916.81        18.04 o                         
  10   4   6       1299.77       1356.84        26.55 o                         
  11   4   6        165.34        180.17        10.27 o                         
  12   4   6        399.75        367.81        14.62 o                         
  13   4   6        320.85        323.19        16.68 o                         
  14   4   6       7413.69       7429.11       121.66 o                         
  15   4   6         31.20         45.70         9.41 o                         
  16   4   6        533.12        524.52        22.94 o                         
  17   4   6        798.43        808.61        29.21 o                         
  18   4   6         22.36         34.39         8.98 o                         
  19   4   6        230.05        241.85        24.06 o                         
  20   4   6         30.72         23.59        11.29 o                         
  21   4   6        869.33        831.55        36.77 o                         
  22   4   6        942.89        990.17        43.25 o                         
  23   4   6         40.78         38.40        13.38 o                         
  24   4   6        546.91        601.83        80.24 o                         
 -24   5   6        211.86        313.95        65.20 o                         
 -23   5   6        106.10        158.35        18.50 o                         
 -22   5   6       1523.37       1624.58        52.37 o                         
 -21   5   6        179.93        162.42        18.29 o                         
 -20   5   6        129.18        124.66        16.37 o                         
 -19   5   6        733.18        675.91        29.94 o                         
 -18   5   6        908.17        945.92        28.61 o                         
 -17   5   6       2575.46       2578.50        51.02 o                         
 -16   5   6        194.91        199.70        14.50 o                         
 -15   5   6         86.16         77.54         9.48 o                         
 -14   5   6        415.43        463.15        17.01 o                         
 -13   5   6        918.08        879.11        23.23 o                         
 -12   5   6       1204.51       1238.80        27.51 o                         
 -11   5   6        563.97        553.25        17.28 o                         
 -10   5   6        621.57        619.38        17.94 o                         
  -9   5   6       1689.34       1678.93        31.12 o                         
  -8   5   6       2568.71       2430.82        39.51 o                         
  -7   5   6        992.49       1058.54        22.29 o                         
  -6   5   6        895.54        812.84        16.63 o                         
  -5   5   6       7385.24       7205.97        84.12 o                         
  -4   5   6        330.22        284.19        10.60 o                         
  -3   5   6       1482.16       1495.96        23.82 o                         
  -2   5   6       4180.74       4200.25        50.57 o                         
  -1   5   6         50.64         52.94         5.35 o                         
   0   5   6       2253.31       2052.35        30.71 o                         
   1   5   6       1721.22       1590.36        25.90 o                         
   2   5   6       6867.76       6776.54        81.91 o                         
   3   5   6       1939.25       1977.92        31.58 o                         
   4   5   6         24.47         27.56         5.32 o                         
   5   5   6       1198.95       1074.82        21.69 o                         
   6   5   6       3364.05       3292.15        49.75 o                         
   7   5   6         67.12         53.65         6.68 o                         
   8   5   6       2620.76       2621.78        40.77 o                         
   9   5   6         26.97         20.30         6.10 o                         
  10   5   6       2736.56       2551.74        44.30 o                         
  11   5   6       2582.73       2730.52        47.42 o                         
  12   5   6       1319.55       1355.19        32.16 o                         
  13   5   6        185.81        206.91        15.44 o                         
  14   5   6        190.38        197.02        14.67 o                         
  15   5   6          0.18          0.12         6.90 o                         
  16   5   6       1556.59       1530.36        41.26 o                         
  17   5   6       1252.71       1321.68        39.82 o                         
  18   5   6       2428.95       2426.39        57.67 o                         
  19   5   6        864.95        940.93        35.59 o                         
  20   5   6       1174.11       1218.30        46.73 o                         
  21   5   6        373.16        413.26        26.94 o                         
  22   5   6         20.96         -1.17        12.45 o                         
 -22   6   6        513.93        526.74        64.57 o                         
 -21   6   6        163.10        166.44        18.87 o                         
 -20   6   6        102.07         81.91        13.70 o                         
 -19   6   6         48.64         33.58         8.86 o                         
 -18   6   6       3739.90       3759.88        68.12 o                         
 -17   6   6        701.61        796.01        35.89 o                         
 -16   6   6        736.57        716.52        24.27 o                         
 -15   6   6        256.47        261.78        14.70 o                         
 -14   6   6         22.24         21.19         6.79 o                         
 -13   6   6         12.93          5.30         5.78 o                         
 -12   6   6       2644.04       2589.15        45.54 o                         
 -11   6   6         25.19         14.33         5.98 o                         
 -10   6   6        292.46        298.36        13.31 o                         
  -9   6   6         55.17         45.30         7.24 o                         
  -8   6   6        726.14        747.97        19.52 o                         
  -7   6   6        280.05        271.81        11.49 o                         
  -6   6   6       1209.83       1140.61        23.71 o                         
  -5   6   6         99.21         82.61         5.77 o                         
  -4   6   6       1296.31       1293.14        27.52 o                         
  -3   6   6          3.92         -4.01         4.01 o                         
  -2   6   6       7624.22       7312.71        86.76 o                         
  -1   6   6         29.09         23.67         5.37 o                         
   0   6   6       1267.71       1242.41        25.04 o                         
   1   6   6        824.43        742.73        18.63 o                         
   2   6   6       1598.58       1494.24        28.35 o                         
   3   6   6        187.54        182.22        11.05 o                         
   4   6   6         28.10         38.63         6.58 o                         
   5   6   6        208.93        202.15        11.65 o                         
   6   6   6       3428.71       3398.27        56.70 o                         
   7   6   6        613.20        608.12        19.77 o                         
   8   6   6       2624.71       2467.36        46.09 o                         
   9   6   6         34.26         19.04         7.15 o                         
  10   6   6       1608.34       1655.81        39.76 o                         
  11   6   6       1922.28       1914.52        44.79 o                         
  12   6   6       1719.52       1672.33        36.99 o                         
  13   6   6          0.02          2.64         5.77 o                         
  14   6   6         15.55         20.07         7.58 o                         
  15   6   6        273.34        228.66        16.02 o                         
  16   6   6       1597.39       1685.24        43.79 o                         
  17   6   6         61.47         37.58        10.24 o                         
  18   6   6        133.31        125.93        23.48 o                         
  19   6   6        112.27         73.76        12.34 o                         
  20   6   6        818.76        856.51        34.47 o                         
  21   6   6         72.34         94.47        14.55 o                         
  22   6   6        546.94        522.52        45.05 o                         
 -20   7   6         23.72         37.55        11.37 o                         
 -19   7   6         89.42         99.98        12.88 o                         
 -18   7   6        403.12        366.57        20.15 o                         
 -17   7   6        948.85       1005.15        31.98 o                         
 -16   7   6        184.09        156.26        14.73 o                         
 -15   7   6        137.60        122.46        11.13 o                         
 -14   7   6         37.90         34.73         9.24 o                         
 -13   7   6        472.90        510.89        18.67 o                         
 -12   7   6         70.51         80.87         9.41 o                         
 -11   7   6        643.14        679.41        20.71 o                         
 -10   7   6       1969.04       1951.58        37.68 o                         
  -9   7   6       2322.99       2295.82        41.14 o                         
  -8   7   6       1145.88       1071.56        24.78 o                         
  -7   7   6        151.93        161.95        10.47 o                         
  -6   7   6          0.03          1.24         5.50 o                         
  -5   7   6        244.93        241.66        13.36 o                         
  -4   7   6        831.13        830.68        22.97 o                         
  -3   7   6       1074.50       1068.12        26.16 o                         
  -2   7   6       1111.65       1089.47        25.06 o                         
  -1   7   6          5.83         -1.87         5.20 o                         
   0   7   6       1514.73       1496.23        30.10 o                         
   1   7   6       4295.48       4225.19        60.94 o                         
   2   7   6         29.53         21.94         6.32 o                         
   3   7   6         64.08         82.94         8.83 o                         
   4   7   6          0.08          5.13         5.93 o                         
   5   7   6         81.65         62.06         8.89 o                         
   6   7   6        103.09        121.17        11.44 o                         
   7   7   6        887.55        943.92        26.87 o                         
   8   7   6        289.42        251.81        15.01 o                         
   9   7   6         23.69         33.34         7.88 o                         
  10   7   6        180.12        210.78        16.25 o                         
  11   7   6       3623.30       3559.68        74.02 o                         
  12   7   6         41.29         18.90        11.46 o                         
  13   7   6        357.76        306.63        20.48 o                         
  14   7   6         40.14         27.42        11.17 o                         
  15   7   6        138.08        144.99        18.16 o                         
  16   7   6        249.49        237.68        24.07 o                         
  17   7   6        157.73        168.93        19.86 o                         
  18   7   6        364.61        345.76        27.17 o                         
  19   7   6         79.09         74.42        15.29 o                         
  20   7   6         49.87         61.19        22.07 o                         
 -19   8   6        146.32        164.50        38.12 o                         
 -18   8   6         75.12         61.19        17.09 o                         
 -17   8   6        127.91        129.30        14.23 o                         
 -16   8   6         15.46          4.12         8.59 o                         
 -15   8   6         77.93         78.71        13.27 o                         
 -14   8   6        244.36        282.75        15.68 o                         
 -13   8   6         22.58         13.03         9.77 o                         
 -12   8   6        307.09        340.66        15.40 o                         
 -11   8   6       2603.71       2708.16        48.63 o                         
 -10   8   6         38.89         25.54         6.94 o                         
  -9   8   6       1882.22       1886.61        34.92 o                         
  -8   8   6        618.68        596.20        21.24 o                         
  -7   8   6        261.75        276.45        15.35 o                         
  -6   8   6       1893.66       1813.04        38.50 o                         
  -5   8   6        528.27        517.08        19.40 o                         
  -4   8   6         16.18         14.62         6.70 o                         
  -3   8   6         12.91          2.46         6.11 o                         
  -2   8   6         74.93         68.93         9.90 o                         
  -1   8   6       1372.85       1382.54        32.01 o                         
   0   8   6        586.12        619.19        24.95 o                         
   1   8   6        143.00        143.47        11.45 o                         
   2   8   6        920.78        954.97        30.34 o                         
   3   8   6        923.41        893.23        25.39 o                         
   4   8   6         38.45         24.78         7.51 o                         
   5   8   6        312.85        293.32        15.70 o                         
   6   8   6         31.92         11.79         7.25 o                         
   7   8   6        303.35        317.63        16.77 o                         
   8   8   6        256.94        229.84        15.29 o                         
   9   8   6       1353.84       1435.67        42.16 o                         
  10   8   6        519.27        538.88        26.99 o                         
  11   8   6          9.86          8.83        12.66 o                         
  12   8   6        245.74        252.66        20.26 o                         
  13   8   6        643.52        722.11        30.70 o                         
  14   8   6        125.44        134.85        17.84 o                         
  15   8   6          1.19          8.73        10.34 o                         
  16   8   6         43.35         68.15        16.05 o                         
  17   8   6        152.93        113.55        20.60 o                         
 -16   9   6         83.08         94.24        14.43 o                         
 -15   9   6        692.67        772.45        84.61 o                         
 -14   9   6          8.86          0.15         7.09 o                         
 -13   9   6         13.78         35.73        10.03 o                         
 -12   9   6        201.25        163.33        17.80 o                         
 -11   9   6         79.69         76.06        10.46 o                         
 -10   9   6        707.55        712.12        24.88 o                         
  -9   9   6         74.15         71.03        10.37 o                         
  -8   9   6         37.00         34.77         8.88 o                         
  -7   9   6        269.81        252.39        16.00 o                         
  -6   9   6        280.49        258.83        16.39 o                         
  -5   9   6        481.78        506.71        20.15 o                         
  -4   9   6        122.87        110.91        11.75 o                         
  -3   9   6          0.09         10.25         7.27 o                         
  -2   9   6        542.44        538.63        21.67 o                         
  -1   9   6        930.84        911.57        28.31 o                         
   0   9   6       3427.44       3419.39        63.28 o                         
   1   9   6        199.05        219.73        24.07 o                         
   2   9   6        710.38        708.32        24.89 o                         
   3   9   6        193.70        191.21        14.72 o                         
   4   9   6        381.60        413.25        18.34 o                         
   5   9   6        992.58       1060.04        31.61 o                         
   6   9   6        174.95        148.50        13.42 o                         
   7   9   6        294.49        288.45        17.55 o                         
   8   9   6       1184.39       1216.51        36.70 o                         
   9   9   6         10.10         20.07        12.56 o                         
  10   9   6        212.66        243.48        20.71 o                         
  11   9   6         10.84         25.18        10.27 o                         
  12   9   6         92.44        105.86        15.27 o                         
  13   9   6        262.31        236.20        19.74 o                         
  14   9   6          0.63         -7.38        12.77 o                         
 -12  10   6         18.30         32.10        24.07 o                         
 -11  10   6        555.43        543.16        79.56 o                         
 -10  10   6          0.16          6.91         6.62 o                         
  -9  10   6         38.93         37.27         8.92 o                         
  -8  10   6        115.34        120.61        12.70 o                         
  -7  10   6        694.52        729.10        25.49 o                         
  -6  10   6        908.92        983.03        29.72 o                         
  -5  10   6         68.81         39.79         9.53 o                         
  -4  10   6       1075.20       1108.54        43.65 o                         
  -3  10   6        199.35        173.18        16.46 o                         
  -2  10   6        105.09        100.69        13.05 o                         
  -1  10   6       1042.39       1011.41        33.49 o                         
   0  10   6         21.01         11.25         8.94 o                         
   1  10   6         30.11         28.06         8.75 o                         
   2  10   6          1.66          8.46         7.70 o                         
   3  10   6        902.42        931.07        30.36 o                         
   4  10   6       1083.99       1146.55        34.19 o                         
   5  10   6        342.17        374.68        20.33 o                         
   6  10   6         36.46         31.54         9.21 o                         
   7  10   6         24.33         32.16         9.33 o                         
   8  10   6        425.42        422.44        22.47 o                         
   9  10   6        308.79        317.02        25.39 o                         
  10  10   6         30.18          2.21        17.07 o                         
  11  10   6         12.60         11.03        20.06 o                         
  -7  11   6          2.91         31.09        21.06 o                         
  -6  11   6         22.81          2.83        13.84 o                         
  -5  11   6        899.03        916.14       130.90 o                         
  -4  11   6        334.22        261.12        38.65 o                         
  -3  11   6        154.75        146.63        44.13 o                         
  -2  11   6        153.61        182.74        33.96 o                         
  -1  11   6         24.82         10.53        19.86 o                         
   0  11   6        103.69        108.78        48.65 o                         
   1  11   6         12.16         20.06        26.08 o                         
   2  11   6        244.42        190.58        50.15 o                         
   3  11   6         79.65         46.14        28.09 o                         
 -27   0   7         63.09        116.35        44.13 o                         
 -25   0   7          7.77          9.03        30.09 o                         
 -23   0   7         19.26         20.62        14.05 o                         
 -21   0   7        538.89        600.42        56.17 o                         
 -19   0   7        112.06         82.22        20.60 o                         
 -17   0   7       1165.48       1266.20        48.76 o                         
 -15   0   7        448.63        582.11        20.51 o                         
 -13   0   7        215.72        211.39        11.91 o                         
 -11   0   7       4518.34       4917.74        72.60 o                         
  -9   0   7       4182.62       4602.40        66.71 o                         
  -7   0   7        632.13        648.72        16.12 o                         
  -5   0   7         80.21         99.36         9.72 o                         
  -3   0   7        118.91        121.28         7.17 o                         
  -1   0   7         12.17         11.46         3.76 o                         
   1   0   7      35167.90      36340.71       529.60 o                         
   3   0   7       2880.55       3274.40        53.80 o                         
   5   0   7       4898.94       5079.89        93.25 o                         
   7   0   7       2048.94       2240.23        51.69 o                         
   9   0   7        519.96        481.69        20.44 o                         
  11   0   7       1713.09       1803.55        79.50 o                         
  13   0   7       2501.11       2406.85        58.62 o                         
  15   0   7          2.16          9.18         8.25 o                         
  17   0   7       3070.59       3147.37        77.02 o                         
  19   0   7       2138.65       2023.18       125.38 o                         
  21   0   7       3035.04       3127.89       120.42 o                         
  23   0   7         57.70         36.93        20.06 o                         
  25   0   7          1.00        -18.05        18.05 o                         
 -27   1   7        340.69        333.56        44.12 o                         
 -26   1   7        397.45        466.51        37.26 o                         
 -25   1   7        213.56        219.73        48.21 o                         
 -24   1   7         34.71         18.44        20.90 o                         
 -23   1   7        204.22        213.75        28.44 o                         
 -22   1   7        142.40        123.15        22.63 o                         
 -21   1   7         11.80         -1.17        12.29 o                         
 -20   1   7          7.04         -1.04         9.07 o                         
 -19   1   7          1.16         10.69         9.98 o                         
 -18   1   7          0.35          2.00         6.27 o                         
 -17   1   7       2606.86       2394.40        42.09 o                         
 -16   1   7          1.97         -2.39         5.14 o                         
 -15   1   7         87.31         70.43         7.91 o                         
 -14   1   7        137.97        158.49         9.49 o                         
 -13   1   7        785.32        775.30        16.25 o                         
 -12   1   7        104.07        100.05         5.99 o                         
 -11   1   7       1470.25       1599.33        23.59 o                         
 -10   1   7        204.14        236.76         7.48 o                         
  -9   1   7       1534.37       1559.64        20.43 o                         
  -8   1   7        598.73        694.65        12.16 o                         
  -7   1   7        151.76        157.10         6.14 o                         
  -6   1   7       1810.17       2026.55        23.85 o                         
  -5   1   7        778.76        815.64        11.98 o                         
  -4   1   7       4848.24       5086.23        49.72 o                         
  -3   1   7        325.54        411.11         6.55 o                         
  -2   1   7        325.24        344.73         7.20 o                         
  -1   1   7       2563.33       2575.75        35.49 o                         
   0   1   7       1748.24       1770.67        24.21 o                         
   1   1   7       4059.41       4189.70        50.63 o                         
   2   1   7       1792.72       1827.13        23.34 o                         
   3   1   7         82.38         98.19         5.08 o                         
   4   1   7        611.91        692.11         9.91 o                         
   5   1   7        502.67        619.29        10.80 o                         
   6   1   7       1861.50       1941.08        24.07 o                         
   7   1   7          1.89          1.66         2.56 o                         
   8   1   7        102.91        109.07         5.74 o                         
   9   1   7       2536.69       2476.25        32.84 o                         
  10   1   7        315.47        242.19         8.60 o                         
  11   1   7        167.86        143.66         8.47 o                         
  12   1   7         91.29         58.62         6.52 o                         
  13   1   7        253.98        248.92        11.62 o                         
  14   1   7        600.84        592.57        17.11 o                         
  15   1   7        580.65        564.14        17.85 o                         
  16   1   7        407.47        405.55        15.20 o                         
  17   1   7         50.67         29.62         8.75 o                         
  18   1   7         67.74         60.66        11.02 o                         
  19   1   7        338.70        323.76        20.47 o                         
  20   1   7         20.20         32.37        11.07 o                         
  21   1   7         62.14         48.51        12.66 o                         
  22   1   7        683.58        667.41        43.18 o                         
  23   1   7        714.41        681.24        36.55 o                         
  24   1   7         29.35         37.11        13.18 o                         
  25   1   7         44.87         45.39        41.63 o                         
 -26   2   7        109.15        100.35        25.52 o                         
 -25   2   7        254.54        338.77        32.91 o                         
 -24   2   7        183.81        140.42        23.93 o                         
 -23   2   7         28.92         22.11        13.55 o                         
 -22   2   7          1.05         -9.71         9.71 o                         
 -21   2   7         42.92         39.41        12.91 o                         
 -20   2   7          2.77         -4.69         9.11 o                         
 -19   2   7        103.06        118.58        13.28 o                         
 -18   2   7        262.80        257.37        14.65 o                         
 -17   2   7         36.67         29.53         6.67 o                         
 -16   2   7         17.53         16.88         6.25 o                         
 -15   2   7        452.54        452.16        14.97 o                         
 -14   2   7        194.24        201.63        10.10 o                         
 -13   2   7        364.51        399.14        11.92 o                         
 -12   2   7        446.38        420.48        12.56 o                         
 -11   2   7        109.11         80.83         6.16 o                         
 -10   2   7          1.37          6.39         3.11 o                         
  -9   2   7        634.30        729.43        14.21 o                         
  -8   2   7       3152.07       3361.81        39.94 o                         
  -7   2   7         55.57         63.96         4.37 o                         
  -6   2   7          4.56         -2.22         2.22 o                         
  -5   2   7       9148.90       9804.08        92.91 o                         
  -4   2   7       1555.54       1745.69        21.94 o                         
  -3   2   7       5607.01       6001.18        67.47 o                         
  -2   2   7        421.86        386.95         8.23 o                         
  -1   2   7        164.06        187.69         6.57 o                         
   0   2   7        727.80        875.59        14.86 o                         
   1   2   7        576.69        609.18        12.03 o                         
   2   2   7        854.87        946.52        17.82 o                         
   3   2   7        269.88        302.49         7.84 o                         
   4   2   7        520.72        522.19         9.64 o                         
   5   2   7       1258.09       1396.91        18.69 o                         
   6   2   7         48.54         31.70         2.81 o                         
   7   2   7        481.92        423.30         8.71 o                         
   8   2   7        275.47        279.90         8.67 o                         
   9   2   7        343.30        385.50         9.07 o                         
  10   2   7       2648.68       2741.50        35.81 o                         
  11   2   7       1268.46       1288.08        24.36 o                         
  12   2   7         11.70          0.14         4.17 o                         
  13   2   7        925.81        889.65        20.67 o                         
  14   2   7        589.66        525.72        17.10 o                         
  15   2   7       1784.69       1749.12        42.35 o                         
  16   2   7        304.98        308.52        18.05 o                         
  17   2   7        420.16        367.69        21.37 o                         
  18   2   7        164.93        120.75        14.39 o                         
  19   2   7       1019.41        989.88        33.75 o                         
  20   2   7        114.71        118.80        15.84 o                         
  21   2   7          1.05         10.65         8.45 o                         
  22   2   7        151.68        113.36        19.06 o                         
  23   2   7        672.25        671.57        48.21 o                         
  24   2   7        130.18        107.99        25.48 o                         
  25   2   7          1.34         33.10        26.08 o                         
 -26   3   7          3.82          2.51        15.60 o                         
 -25   3   7         69.97         42.13        14.38 o                         
 -24   3   7        266.86        217.06        23.39 o                         
 -23   3   7        373.16        395.91        27.93 o                         
 -22   3   7        424.48        500.74        30.49 o                         
 -21   3   7          0.01         -3.80         9.16 o                         
 -20   3   7         10.26         -4.50         8.05 o                         
 -19   3   7        483.63        526.85        22.04 o                         
 -18   3   7        117.51        104.98        11.30 o                         
 -17   3   7         15.13         11.49         7.11 o                         
 -16   3   7        373.46        367.84        15.31 o                         
 -15   3   7       2102.61       1946.88        40.11 o                         
 -14   3   7         13.69         12.51         5.11 o                         
 -13   3   7        217.45        216.17        10.38 o                         
 -12   3   7        293.37        259.74        10.33 o                         
 -11   3   7          0.30         -3.47         3.47 o                         
 -10   3   7          0.13         -3.15         3.15 o                         
  -9   3   7       4835.44       4980.37        59.23 o                         
  -8   3   7       5729.37       6009.86        69.49 o                         
  -7   3   7       1785.72       1983.78        27.25 o                         
  -6   3   7       1673.87       1706.27        22.78 o                         
  -5   3   7        118.02        137.09         4.49 o                         
  -4   3   7         84.98         90.21         5.00 o                         
  -3   3   7        689.78        877.67        13.16 o                         
  -2   3   7       2948.47       3210.02        34.33 o                         
  -1   3   7       3363.96       3483.12        36.66 o                         
   0   3   7        376.08        444.39         9.20 o                         
   1   3   7        299.80        322.60         7.01 o                         
   2   3   7        200.34        232.15         6.24 o                         
   3   3   7        236.62        224.71         6.63 o                         
   4   3   7         30.71         13.07         2.87 o                         
   5   3   7       2388.92       2484.02        38.21 o                         
   6   3   7         48.53         44.47         4.27 o                         
   7   3   7       1197.80       1108.37        15.40 o                         
   8   3   7       1670.93       1757.95        22.73 o                         
   9   3   7          7.18          7.57         3.95 o                         
  10   3   7        701.45        668.30        14.78 o                         
  11   3   7       1555.58       1608.42        27.85 o                         
  12   3   7        574.71        567.74        20.57 o                         
  13   3   7        291.25        251.78        14.02 o                         
  14   3   7        658.16        646.56        21.72 o                         
  15   3   7        988.26        946.05        27.59 o                         
  16   3   7       2119.08       2081.45        49.06 o                         
  17   3   7        376.86        348.29        24.33 o                         
  18   3   7         34.70         34.58        10.03 o                         
  19   3   7        364.88        391.14        26.31 o                         
  20   3   7        538.35        484.75        25.05 o                         
  21   3   7         30.00         28.18        10.86 o                         
  22   3   7        180.83        172.33        21.75 o                         
  23   3   7         27.42         18.84        12.53 o                         
 -25   4   7         42.02          3.57        40.12 o                         
 -24   4   7        336.61        363.43        31.21 o                         
 -23   4   7         20.76         13.51        15.90 o                         
 -22   4   7          2.39          2.15        10.32 o                         
 -21   4   7        125.08        152.83        17.20 o                         
 -20   4   7        224.46        219.86        20.47 o                         
 -19   4   7        408.52        397.77        18.43 o                         
 -18   4   7         78.80         99.88        11.11 o                         
 -17   4   7        121.98        110.28        10.48 o                         
 -16   4   7        221.87        200.26        13.15 o                         
 -15   4   7          8.36         13.19         5.62 o                         
 -14   4   7        263.19        234.43        12.41 o                         
 -13   4   7        139.33        160.32        10.78 o                         
 -12   4   7        544.57        511.02        16.23 o                         
 -11   4   7          0.02          3.27         4.63 o                         
 -10   4   7       1719.28       1886.59        32.93 o                         
  -9   4   7         14.03          3.93         3.69 o                         
  -8   4   7       1151.52       1196.87        20.39 o                         
  -7   4   7        799.62        905.47        16.90 o                         
  -6   4   7       1454.02       1450.55        19.83 o                         
  -5   4   7       1256.47       1303.18        21.86 o                         
  -4   4   7        145.24        161.31         6.71 o                         
  -3   4   7        311.93        330.93         8.38 o                         
  -2   4   7       1434.39       1417.66        19.55 o                         
  -1   4   7       1656.96       1713.11        22.17 o                         
   0   4   7        282.65        279.99         7.92 o                         
   1   4   7        492.39        550.67        11.54 o                         
   2   4   7        675.21        688.14        13.24 o                         
   3   4   7          3.38         -2.42         2.70 o                         
   4   4   7       1687.70       1697.40        24.50 o                         
   5   4   7        935.67       1038.66        18.01 o                         
   6   4   7        990.52        957.11        18.58 o                         
   7   4   7        152.67        163.81         8.42 o                         
   8   4   7       6404.10       6369.32        68.89 o                         
   9   4   7       2701.62       2645.41        34.14 o                         
  10   4   7          8.33         16.61         4.52 o                         
  11   4   7        372.22        323.44        13.74 o                         
  12   4   7        785.96        837.29        23.76 o                         
  13   4   7        546.71        588.49        20.45 o                         
  14   4   7        596.07        548.46        20.30 o                         
  15   4   7          3.09         -3.27         6.57 o                         
  16   4   7          0.97          7.43         7.64 o                         
  17   4   7         93.54         83.92        11.81 o                         
  18   4   7       1099.40       1039.03        38.06 o                         
  19   4   7        211.66        245.15        20.09 o                         
  20   4   7         65.48         60.29        17.84 o                         
  21   4   7          7.56          4.38        10.17 o                         
  22   4   7          6.34         14.98        10.86 o                         
  23   4   7        234.85        188.76        27.42 o                         
  24   4   7         15.20         14.04        24.07 o                         
 -24   5   7         65.88         24.07        31.09 o                         
 -23   5   7         54.27         55.22        14.58 o                         
 -22   5   7         99.97        112.51        17.84 o                         
 -21   5   7        640.25        628.04        30.42 o                         
 -20   5   7         74.04         93.16        14.59 o                         
 -19   5   7        210.06        227.79        16.34 o                         
 -18   5   7         53.15         37.68         8.68 o                         
 -17   5   7        113.70        123.25        11.32 o                         
 -16   5   7         44.11         37.78         7.76 o                         
 -15   5   7        487.90        530.10        18.64 o                         
 -14   5   7        196.68        251.77        15.17 o                         
 -13   5   7        118.50         99.60         9.76 o                         
 -12   5   7       2097.04       2015.95        37.32 o                         
 -11   5   7        635.40        694.47        19.53 o                         
 -10   5   7       2526.49       2524.87        41.93 o                         
  -9   5   7        171.37        176.70        10.18 o                         
  -8   5   7       1997.86       1890.03        32.95 o                         
  -7   5   7        379.18        363.87        10.49 o                         
  -6   5   7         13.53         14.05         3.18 o                         
  -5   5   7        398.87        371.35        14.05 o                         
  -4   5   7        456.77        465.88        15.01 o                         
  -3   5   7        247.96        243.27         9.01 o                         
  -2   5   7          4.64          5.72         3.53 o                         
  -1   5   7        966.84        933.34        17.79 o                         
   0   5   7        311.65        287.91         9.19 o                         
   1   5   7         26.77         30.83         4.84 o                         
   2   5   7       1215.71       1338.23        24.35 o                         
   3   5   7        155.18        122.11         8.12 o                         
   4   5   7       3080.83       3005.15        43.34 o                         
   5   5   7       1116.98       1123.44        22.51 o                         
   6   5   7       1030.13       1120.08        22.71 o                         
   7   5   7         16.28         15.94         5.22 o                         
   8   5   7       1299.28       1346.84        27.71 o                         
   9   5   7          8.20         23.21         6.27 o                         
  10   5   7        902.99        819.52        20.39 o                         
  11   5   7        278.90        260.34        12.52 o                         
  12   5   7       2298.74       2328.00        45.24 o                         
  13   5   7          0.40         -6.04         6.04 o                         
  14   5   7       1819.84       1765.00        42.85 o                         
  15   5   7        160.15        125.84        12.65 o                         
  16   5   7        212.23        178.77        14.93 o                         
  17   5   7         11.08         -1.63         7.34 o                         
  18   5   7        231.90        279.49        18.84 o                         
  19   5   7        143.39        127.40        14.46 o                         
  20   5   7          4.57          0.94         9.59 o                         
  21   5   7         30.24          8.04        13.74 o                         
  22   5   7        213.58        231.26        21.64 o                         
  23   5   7         97.63         60.18        32.10 o                         
 -22   6   7        156.75        164.49        32.39 o                         
 -21   6   7        885.17        868.59        40.16 o                         
 -20   6   7        107.61         76.70        14.69 o                         
 -19   6   7          5.30         -1.70         6.76 o                         
 -18   6   7         19.93         37.54         9.06 o                         
 -17   6   7         16.74         22.19         8.21 o                         
 -16   6   7       1308.10       1230.39        32.38 o                         
 -15   6   7        308.89        313.19        19.98 o                         
 -14   6   7       1162.73       1045.30        26.74 o                         
 -13   6   7       1162.99       1198.74        28.48 o                         
 -12   6   7         60.78         52.15         7.84 o                         
 -11   6   7       1188.13       1171.38        29.02 o                         
 -10   6   7        483.50        440.57        16.04 o                         
  -9   6   7        127.74        103.30         8.76 o                         
  -8   6   7        481.79        467.31        14.92 o                         
  -7   6   7        845.16        797.15        18.05 o                         
  -6   6   7          0.35          3.17         5.35 o                         
  -5   6   7        120.78         90.90         8.90 o                         
  -4   6   7       1397.73       1384.73        28.77 o                         
  -3   6   7         16.84          3.99         5.13 o                         
  -2   6   7         15.40         17.44         5.15 o                         
  -1   6   7         83.71         91.60         8.32 o                         
   0   6   7         12.53         20.58         5.78 o                         
   1   6   7       1904.73       1860.31        32.56 o                         
   2   6   7       1555.87       1590.04        29.63 o                         
   3   6   7       1042.56        933.63        22.52 o                         
   4   6   7       1426.24       1287.62        27.46 o                         
   5   6   7         26.81         19.60         6.08 o                         
   6   6   7        449.51        438.25        15.58 o                         
   7   6   7        138.09        145.57        11.55 o                         
   8   6   7         28.98         11.65         6.15 o                         
   9   6   7        588.17        594.81        22.79 o                         
  10   6   7        159.05        165.13        14.72 o                         
  11   6   7          2.57          2.50         7.16 o                         
  12   6   7        654.18        705.75        27.58 o                         
  13   6   7         32.73         23.78         7.70 o                         
  14   6   7         26.70         21.57         8.30 o                         
  15   6   7         94.10         71.29        10.24 o                         
  16   6   7         99.67         87.26        11.36 o                         
  17   6   7        387.63        396.46        22.73 o                         
  18   6   7          0.27         11.44         8.06 o                         
  19   6   7        184.51        226.87        31.88 o                         
  20   6   7          3.64         15.52         9.27 o                         
  21   6   7        136.42        170.97        19.26 o                         
 -20   7   7        401.86        369.47        25.55 o                         
 -19   7   7       1154.07       1263.72        37.87 o                         
 -18   7   7        288.04        263.46        29.53 o                         
 -17   7   7        666.20        692.60        28.03 o                         
 -16   7   7        148.52        153.60        18.47 o                         
 -15   7   7        374.49        339.64        19.50 o                         
 -14   7   7         66.18         64.95        12.24 o                         
 -13   7   7         91.06         83.46         9.51 o                         
 -12   7   7        973.40        934.90        25.69 o                         
 -11   7   7         21.78         18.45         6.40 o                         
 -10   7   7          6.40          6.40         5.31 o                         
  -9   7   7         22.53         37.50         6.43 o                         
  -8   7   7        190.52        220.28        14.33 o                         
  -7   7   7        470.97        496.37        18.51 o                         
  -6   7   7        190.84        189.75        12.53 o                         
  -5   7   7         95.63         89.99         9.61 o                         
  -4   7   7       1063.36       1083.09        26.56 o                         
  -3   7   7          8.39          3.86         5.75 o                         
  -2   7   7         21.03         24.48         6.59 o                         
  -1   7   7       1564.18       1553.40        32.56 o                         
   0   7   7         19.78         14.14         6.07 o                         
   1   7   7          9.24         22.56         6.29 o                         
   2   7   7         72.40         83.19         8.68 o                         
   3   7   7        121.40        107.29         9.40 o                         
   4   7   7        197.88        195.61        12.70 o                         
   5   7   7          1.39          4.21         6.10 o                         
   6   7   7        353.53        365.61        16.62 o                         
   7   7   7         75.52         79.29        11.24 o                         
   8   7   7         50.49         37.21         9.30 o                         
   9   7   7         98.36         68.86        11.93 o                         
  10   7   7        133.87        117.66        18.77 o                         
  11   7   7       1383.26       1345.60        40.06 o                         
  12   7   7        428.79        429.11        23.03 o                         
  13   7   7       1258.06       1276.37        47.49 o                         
  14   7   7        443.62        445.26        26.97 o                         
  15   7   7          5.30         13.98        11.10 o                         
  16   7   7       1342.02       1395.27        49.54 o                         
  17   7   7        212.68        216.90        22.40 o                         
  18   7   7          5.40        -10.12        10.12 o                         
  19   7   7        130.41        120.04        34.10 o                         
 -19   8   7        108.32         73.60        21.52 o                         
 -18   8   7          0.74         12.72         9.01 o                         
 -17   8   7        272.70        285.81        19.58 o                         
 -16   8   7         69.36         64.60        11.30 o                         
 -15   8   7         39.25         76.69        10.45 o                         
 -14   8   7         17.23          8.23         6.80 o                         
 -13   8   7        947.53        997.90        30.49 o                         
 -12   8   7        454.97        456.89        17.04 o                         
 -11   8   7          2.94         10.21         5.39 o                         
 -10   8   7         60.98         50.23         9.95 o                         
  -9   8   7          0.19         -3.04         6.25 o                         
  -8   8   7          0.64          3.76         6.42 o                         
  -7   8   7        410.10        399.33        17.55 o                         
  -6   8   7          2.89          2.99         6.74 o                         
  -5   8   7        271.70        306.61        16.68 o                         
  -4   8   7       1528.17       1552.00        34.65 o                         
  -3   8   7         46.95         44.86         8.44 o                         
  -2   8   7        143.76        157.97        14.50 o                         
  -1   8   7        142.83        146.72        12.18 o                         
   0   8   7        888.94        902.35        25.34 o                         
   1   8   7        983.05        956.75        26.27 o                         
   2   8   7         33.71         26.81         7.21 o                         
   3   8   7        379.47        375.35        18.75 o                         
   4   8   7        150.13        124.56        11.39 o                         
   5   8   7        169.81        173.40        13.24 o                         
   6   8   7         40.50         47.73         9.43 o                         
   7   8   7        837.92        844.13        26.55 o                         
   8   8   7        461.11        486.59        21.71 o                         
   9   8   7         14.08         16.24         8.77 o                         
  10   8   7         13.71          9.23         8.62 o                         
  11   8   7        369.46        408.07        22.77 o                         
  12   8   7        275.44        230.64        19.41 o                         
  13   8   7         22.25         10.64        10.97 o                         
  14   8   7          5.05         13.62        10.98 o                         
  15   8   7       2082.90       2005.49        70.77 o                         
  16   8   7         68.43         56.82        14.33 o                         
  17   8   7        184.38        189.58        38.12 o                         
 -16   9   7        218.34        251.76        49.15 o                         
 -15   9   7         32.43         24.43        23.07 o                         
 -14   9   7        338.81        330.43        22.22 o                         
 -13   9   7         19.72         15.89        10.02 o                         
 -12   9   7          8.14         -2.41         8.69 o                         
 -11   9   7        348.57        334.33        17.86 o                         
 -10   9   7          6.34         18.09         7.28 o                         
  -9   9   7       1162.49       1221.82        41.85 o                         
  -8   9   7         34.77         29.82         8.16 o                         
  -7   9   7         54.14         48.43         9.20 o                         
  -6   9   7        391.61        392.66        18.50 o                         
  -5   9   7        256.67        241.60        15.93 o                         
  -4   9   7        918.75        970.08        28.01 o                         
  -3   9   7       1055.15       1023.24        30.41 o                         
  -2   9   7        238.67        260.62        16.74 o                         
  -1   9   7        376.76        339.04        17.92 o                         
   0   9   7        676.93        667.55        24.31 o                         
   1   9   7        368.61        331.54        18.15 o                         
   2   9   7         43.41         25.54         8.24 o                         
   3   9   7          1.91         -6.87         6.87 o                         
   4   9   7        266.92        244.98        16.33 o                         
   5   9   7        155.18        162.61        13.50 o                         
   6   9   7        654.10        701.27        25.68 o                         
   7   9   7          0.10          1.42         7.54 o                         
   8   9   7          8.25          5.75         8.86 o                         
   9   9   7        878.39        935.41        34.83 o                         
  10   9   7         21.16         13.06        10.69 o                         
  11   9   7        369.46        382.46        23.37 o                         
  12   9   7         29.12         41.87        11.16 o                         
  13   9   7         64.73         57.29        15.54 o                         
 -12  10   7         46.35          4.01        18.05 o                         
 -11  10   7        209.03        170.21        93.28 o                         
 -10  10   7        316.86        316.03        23.97 o                         
  -9  10   7         36.44         24.91         9.84 o                         
  -8  10   7        672.33        674.76        26.03 o                         
  -7  10   7        269.05        306.57        17.79 o                         
  -6  10   7         81.30         58.19        10.36 o                         
  -5  10   7         12.17         14.76         8.94 o                         
  -4  10   7         95.60         90.43        12.75 o                         
  -3  10   7         75.59         60.29        11.71 o                         
  -2  10   7        192.84        183.82        16.77 o                         
  -1  10   7         24.20         22.55         9.38 o                         
   0  10   7        739.85        827.30        30.29 o                         
   1  10   7         47.94         39.93         9.44 o                         
   2  10   7         14.76          1.12         7.65 o                         
   3  10   7         62.50         59.68        11.96 o                         
   4  10   7         56.61         68.47        11.41 o                         
   5  10   7         22.28          6.53         9.62 o                         
   6  10   7        268.81        302.50        24.50 o                         
   7  10   7         69.23         63.57        11.55 o                         
   8  10   7         70.39         61.41        11.45 o                         
   9  10   7        403.56        420.16        38.80 o                         
  10  10   7        393.05        412.12        38.96 o                         
  11  10   7          4.28        -16.05        18.05 o                         
  -6  11   7        100.48         47.14        28.09 o                         
  -4  11   7         86.64         75.23        33.10 o                         
  -3  11   7        154.16        201.61        47.14 o                         
  -2  11   7          6.13         76.23        30.09 o                         
  -1  11   7         20.30        -16.05        22.07 o                         
   0  11   7         46.00        108.33        43.13 o                         
   1  11   7         41.93         45.14        29.09 o                         
   2  11   7        286.19        266.81        59.18 o                         
   3  11   7         17.89         40.12        28.09 o                         
 -26   0   8          2.78         27.08        28.09 o                         
 -24   0   8          2.18          8.02        13.67 o                         
 -22   0   8        291.65        309.82        39.84 o                         
 -20   0   8       6984.98       7074.31       208.22 o                         
 -18   0   8       1559.46       1466.29        54.38 o                         
 -16   0   8          9.98          5.70         7.73 o                         
 -14   0   8        192.35        131.39        11.00 o                         
 -12   0   8        646.65        595.45        18.72 o                         
 -10   0   8       5328.66       4798.37        70.27 o                         
  -8   0   8       2998.11       3067.56        50.46 o                         
  -6   0   8      11823.23      11869.56       180.90 o                         
  -4   0   8        196.29        199.79         8.05 o                         
  -2   0   8       3065.36       2927.04        54.31 o                         
   0   0   8       1330.51       1254.35        23.40 o                         
   2   0   8       7112.11       7021.42        97.10 o                         
   4   0   8       9664.95       9945.84       170.99 o                         
   6   0   8       9039.49       9620.69       202.83 o                         
   8   0   8        328.03        101.84         8.35 o                         
  10   0   8       7683.80       7623.58       125.73 o                         
  12   0   8      10337.61      10054.18       185.55 o                         
  14   0   8         58.94         81.49        11.35 o                         
  16   0   8        522.35        500.28        26.81 o                         
  18   0   8       1987.15       2083.85        55.47 o                         
  20   0   8         54.33         31.52        16.85 o                         
  22   0   8        772.52        806.76        82.75 o                         
  24   0   8        590.51        585.82        83.75 o                         
 -27   1   8        251.15        137.06        28.38 o                         
 -26   1   8        214.70        192.54        27.58 o                         
 -25   1   8         50.36         16.86        18.25 o                         
 -24   1   8        444.36        487.28        37.29 o                         
 -23   1   8        109.04        104.48        23.68 o                         
 -22   1   8         39.67         41.21        15.67 o                         
 -21   1   8        559.47        526.64        29.37 o                         
 -20   1   8          0.39         -5.56         8.92 o                         
 -19   1   8        905.54        916.16        33.47 o                         
 -18   1   8       1183.64       1216.43        38.30 o                         
 -17   1   8       1113.65       1152.01        26.70 o                         
 -16   1   8       1911.00       2021.41        36.79 o                         
 -15   1   8        445.33        438.61        14.41 o                         
 -14   1   8        500.85        479.29        14.49 o                         
 -13   1   8         52.53         76.24         7.14 o                         
 -12   1   8        669.62        590.47        12.76 o                         
 -11   1   8       7583.64       7435.02        76.03 o                         
 -10   1   8       3886.90       4124.10        45.48 o                         
  -9   1   8       6484.50       6525.67        65.37 o                         
  -8   1   8        420.16        278.58         7.52 o                         
  -7   1   8       1979.39       2000.47        24.43 o                         
  -6   1   8        281.05        217.24         6.05 o                         
  -5   1   8        194.02        231.61         5.71 o                         
  -4   1   8       3142.56       3203.27        33.09 o                         
  -3   1   8        794.69        926.22        14.44 o                         
  -2   1   8      13141.17      13802.65       140.25 o                         
  -1   1   8      26665.77      27488.10       320.74 o                         
   0   1   8       1696.35       1616.22        22.89 o                         
   1   1   8        844.56        985.45        15.98 o                         
   2   1   8       1383.55       1492.80        19.19 o                         
   3   1   8        953.45        870.52        13.03 o                         
   4   1   8        895.48       1147.66        13.99 o                         
   5   1   8        428.88        405.19         8.42 o                         
   6   1   8       1347.33       1250.45        18.15 o                         
   7   1   8       1325.44       1672.64        23.15 o                         
   8   1   8         40.20         44.23         3.84 o                         
   9   1   8       2546.11       2262.82        36.51 o                         
  10   1   8        388.63        333.62        11.17 o                         
  11   1   8        668.87        598.64        23.64 o                         
  12   1   8        596.64        473.42        18.87 o                         
  13   1   8       3265.38       3186.61        52.93 o                         
  14   1   8       1113.31       1181.29        28.35 o                         
  15   1   8         25.57         21.86         6.07 o                         
  16   1   8        160.51        189.57        12.87 o                         
  17   1   8        755.82        757.23        26.09 o                         
  18   1   8        201.66        165.64        16.38 o                         
  19   1   8       1516.84       1591.72        44.11 o                         
  20   1   8        373.10        334.12        22.43 o                         
  21   1   8        402.34        424.52        28.81 o                         
  22   1   8        755.80        765.78        38.35 o                         
  23   1   8        270.42        239.11        24.49 o                         
  24   1   8          4.87          4.20        11.62 o                         
  25   1   8          3.43         25.08        23.07 o                         
 -26   2   8        628.08        612.70        51.32 o                         
 -25   2   8        280.43        292.53        47.20 o                         
 -24   2   8        255.63        217.75        27.91 o                         
 -23   2   8        245.03        314.23        30.32 o                         
 -22   2   8        917.02       1017.17        53.88 o                         
 -21   2   8        121.43         85.55        28.30 o                         
 -20   2   8        249.16        307.59        23.21 o                         
 -19   2   8        466.45        456.61        21.47 o                         
 -18   2   8         74.74         93.78        10.46 o                         
 -17   2   8       5325.56       5308.53        75.88 o                         
 -16   2   8       2401.67       2316.13        40.96 o                         
 -15   2   8        204.60        217.65        11.59 o                         
 -14   2   8       1049.22       1148.50        23.81 o                         
 -13   2   8       1904.96       1675.65        26.77 o                         
 -12   2   8        164.38        196.35         8.48 o                         
 -11   2   8        691.76        671.98        14.67 o                         
 -10   2   8       1591.79       1448.00        22.55 o                         
  -9   2   8        836.97        824.63        17.89 o                         
  -8   2   8        195.29        178.90         6.34 o                         
  -7   2   8        187.75        280.52         6.77 o                         
  -6   2   8       2536.86       2648.86        30.83 o                         
  -5   2   8       5668.58       5809.43        55.30 o                         
  -4   2   8       3335.40       3030.25        39.37 o                         
  -3   2   8       2019.74       2032.55        24.47 o                         
  -2   2   8      17049.32      18981.76       191.88 o                         
  -1   2   8       4094.84       4244.10        50.35 o                         
   0   2   8       3906.94       4214.52        52.63 o                         
   1   2   8      14928.18      16012.57       170.71 o                         
   2   2   8        174.92        254.99         7.88 o                         
   3   2   8       4153.71       3934.82        45.15 o                         
   4   2   8         20.93         22.39         3.05 o                         
   5   2   8        975.28       1160.21        16.61 o                         
   6   2   8       7278.51       7308.56        69.43 o                         
   7   2   8       9206.14       9923.96        92.64 o                         
   8   2   8       1550.35       1529.38        20.02 o                         
   9   2   8       6892.98       6933.24        71.35 o                         
  10   2   8         31.28         20.20         4.44 o                         
  11   2   8       5011.22       4302.71        57.36 o                         
  12   2   8       3569.83       3429.40        55.37 o                         
  13   2   8       2005.57       1970.53        35.95 o                         
  14   2   8        600.04        541.92        17.58 o                         
  15   2   8       1170.27       1045.53        31.14 o                         
  16   2   8       2125.80       2255.48        51.29 o                         
  17   2   8        598.37        590.79        24.52 o                         
  18   2   8         26.52         19.24         9.00 o                         
  19   2   8        544.92        513.90        39.97 o                         
  20   2   8         30.00         26.13         9.77 o                         
  21   2   8       1212.72       1268.52        40.56 o                         
  22   2   8         67.15         61.93        15.87 o                         
  23   2   8        494.66        562.27        47.79 o                         
  24   2   8        270.31        264.62        27.07 o                         
  25   2   8       1184.72       1343.07       102.31 o                         
 -26   3   8         48.90        111.34        42.13 o                         
 -25   3   8        145.19        139.34        29.83 o                         
 -24   3   8          1.67         29.55        15.00 o                         
 -23   3   8       5246.37       5489.25       165.34 o                         
 -22   3   8          1.12         -6.31         9.10 o                         
 -21   3   8        175.60        201.77        19.69 o                         
 -20   3   8         72.01         77.86        13.90 o                         
 -19   3   8          0.17         -1.67         7.00 o                         
 -18   3   8       1585.33       1560.99        34.16 o                         
 -17   3   8        824.47        963.22        25.35 o                         
 -16   3   8         20.42         14.81         6.40 o                         
 -15   3   8         14.08          6.42         5.91 o                         
 -14   3   8        169.00        141.73        10.09 o                         
 -13   3   8      12213.34      11838.36       129.73 o                         
 -12   3   8        843.12        768.39        17.62 o                         
 -11   3   8       2689.81       2584.07        36.98 o                         
 -10   3   8         15.09          3.76         3.58 o                         
  -9   3   8       1546.75       1506.95        22.69 o                         
  -8   3   8       4529.23       4497.53        50.82 o                         
  -7   3   8       5032.59       4805.80        58.52 o                         
  -6   3   8         18.58          3.87         2.17 o                         
  -5   3   8       9129.78       9441.07        97.66 o                         
  -4   3   8        573.88        593.41        11.45 o                         
  -3   3   8       3444.53       2881.40        31.84 o                         
  -2   3   8        700.42        764.14        11.35 o                         
  -1   3   8         49.87         30.43         4.01 o                         
   0   3   8         21.99         30.45         3.96 o                         
   1   3   8        157.88        108.36         6.10 o                         
   2   3   8        172.97        135.82         4.87 o                         
   3   3   8      14206.22      14290.46       136.16 o                         
   4   3   8         70.97         53.13         4.64 o                         
   5   3   8      15743.65      16458.54       156.65 o                         
   6   3   8       3110.27       3274.36        38.21 o                         
   7   3   8       4164.43       3862.54        44.26 o                         
   8   3   8        135.36        175.63         6.01 o                         
   9   3   8        152.12        147.41         6.51 o                         
  10   3   8       4610.59       4427.19        59.22 o                         
  11   3   8      11832.86      11775.06       134.87 o                         
  12   3   8        135.42        178.52        10.80 o                         
  13   3   8        258.00        264.89        17.95 o                         
  14   3   8        240.06        258.05        14.48 o                         
  15   3   8       6746.51       6452.31       109.11 o                         
  16   3   8         45.22         45.56         9.45 o                         
  17   3   8        732.52        761.53        28.27 o                         
  18   3   8         42.66         41.02        10.44 o                         
  19   3   8        679.84        672.08        28.06 o                         
  20   3   8        693.33        733.03        29.98 o                         
  21   3   8        994.18       1041.41        36.61 o                         
  22   3   8        188.82        242.32        22.71 o                         
  23   3   8        208.31        208.17        23.25 o                         
 -25   4   8        146.29        105.42        83.25 o                         
 -24   4   8        868.69        913.57        49.06 o                         
 -23   4   8        268.52        243.56        26.61 o                         
 -22   4   8       1810.65       1856.19        87.32 o                         
 -21   4   8        255.84        256.15        21.48 o                         
 -20   4   8         10.65         12.45         7.68 o                         
 -19   4   8        115.50        104.35        11.49 o                         
 -18   4   8       1575.50       1533.79        36.76 o                         
 -17   4   8        107.01        104.78        10.67 o                         
 -16   4   8       1399.74       1559.45        33.53 o                         
 -15   4   8       4153.90       4133.89        63.21 o                         
 -14   4   8       3451.08       3454.62        52.13 o                         
 -13   4   8         33.61         34.58         6.77 o                         
 -12   4   8       7280.84       6927.22        91.26 o                         
 -11   4   8        514.03        477.90        14.26 o                         
 -10   4   8        682.59        698.77        17.04 o                         
  -9   4   8        132.31        150.87         8.65 o                         
  -8   4   8      11525.05      11182.80       118.81 o                         
  -7   4   8       4153.64       3859.37        44.99 o                         
  -6   4   8       3279.71       3049.44        42.62 o                         
  -5   4   8        382.09        401.74        10.20 o                         
  -4   4   8       7739.95       7502.67        76.80 o                         
  -3   4   8          0.08         -1.13         2.54 o                         
  -2   4   8         20.52         11.78         2.94 o                         
  -1   4   8       1069.61       1074.93        17.35 o                         
   0   4   8         71.22         64.69         4.47 o                         
   1   4   8        392.43        361.65         9.00 o                         
   2   4   8       6675.59       6838.40        81.13 o                         
   3   4   8       4020.97       4059.57        47.32 o                         
   4   4   8        141.85        165.61         6.98 o                         
   5   4   8        153.59        130.52         6.71 o                         
   6   4   8       8094.00       7817.79        88.35 o                         
   7   4   8       1482.37       1445.28        24.50 o                         
   8   4   8        277.23        239.88        10.16 o                         
   9   4   8         57.99         69.28         8.70 o                         
  10   4   8       1409.56       1310.43        25.22 o                         
  11   4   8       2354.60       2296.51        40.28 o                         
  12   4   8       4014.10       3854.80        64.67 o                         
  13   4   8       1013.10       1039.72        27.57 o                         
  14   4   8       4007.69       3870.18       107.15 o                         
  15   4   8       1179.43       1123.46        30.36 o                         
  16   4   8       1425.22       1478.17        44.19 o                         
  17   4   8        561.67        555.53        26.42 o                         
  18   4   8          3.72          6.34         8.43 o                         
  19   4   8        389.55        382.62        24.33 o                         
  20   4   8       1434.08       1547.10        51.01 o                         
  21   4   8         37.15         44.82        12.24 o                         
  22   4   8        750.00        895.66        38.05 o                         
  23   4   8        361.62        358.09        71.22 o                         
 -24   5   8       1244.89       1317.87        74.64 o                         
 -23   5   8         12.61         18.16        11.61 o                         
 -22   5   8          6.38         -4.21        10.29 o                         
 -21   5   8         94.37         75.74        15.03 o                         
 -20   5   8        489.49        485.45        22.23 o                         
 -19   5   8        729.54        763.16        26.00 o                         
 -18   5   8         15.59         15.95         7.88 o                         
 -17   5   8       2471.83       2476.04        46.64 o                         
 -16   5   8       3206.22       3120.60        53.72 o                         
 -15   5   8        252.87        251.00        14.92 o                         
 -14   5   8       1288.29       1290.27        29.35 o                         
 -13   5   8       1021.95        968.04        24.40 o                         
 -12   5   8       1144.17       1133.69        32.36 o                         
 -11   5   8      10106.36      10232.96       128.09 o                         
 -10   5   8        496.51        505.39        15.95 o                         
  -9   5   8        421.47        446.00        14.40 o                         
  -8   5   8       3029.34       3074.99        42.67 o                         
  -7   5   8       9015.70       8817.49       108.92 o                         
  -6   5   8       6257.06       5713.25        81.89 o                         
  -5   5   8       1005.23       1035.07        21.53 o                         
  -4   5   8       4180.58       3872.18        49.81 o                         
  -3   5   8        324.33        318.82        10.14 o                         
  -2   5   8         13.70          6.91         3.79 o                         
  -1   5   8       5725.79       5675.94        64.39 o                         
   0   5   8         22.91         37.65         4.66 o                         
   1   5   8         12.03          8.31         4.21 o                         
   2   5   8       4965.95       4945.84        63.41 o                         
   3   5   8         40.52         68.24         6.67 o                         
   4   5   8       9733.71       9484.93       110.94 o                         
   5   5   8        863.51        830.63        18.99 o                         
   6   5   8       2032.91       1921.62        33.94 o                         
   7   5   8        159.20        124.10         9.08 o                         
   8   5   8          7.46          8.29         4.90 o                         
   9   5   8       2780.14       2665.61        51.39 o                         
  10   5   8        861.65        812.93        26.86 o                         
  11   5   8          0.77         -4.87        10.04 o                         
  12   5   8        164.21        176.07        11.15 o                         
  13   5   8         77.03         61.28         8.60 o                         
  14   5   8       1274.87       1316.12        35.19 o                         
  15   5   8       1489.49       1349.70        39.03 o                         
  16   5   8        154.89        129.17        14.58 o                         
  17   5   8        617.55        587.72        26.77 o                         
  18   5   8         21.93         16.06         9.00 o                         
  19   5   8        121.74        106.37        14.89 o                         
  20   5   8         32.85         49.59        11.48 o                         
  21   5   8        109.53        111.73        15.96 o                         
  22   5   8        237.89        249.87        22.85 o                         
  23   5   8        210.63        192.58        50.15 o                         
 -22   6   8         87.20         96.09        27.00 o                         
 -21   6   8        145.23        196.68        22.29 o                         
 -20   6   8       1235.55       1293.43        38.20 o                         
 -19   6   8          0.74         12.52         8.27 o                         
 -18   6   8       1271.00       1236.98        36.04 o                         
 -17   6   8        990.73       1013.48        27.93 o                         
 -16   6   8        661.75        710.91        23.75 o                         
 -15   6   8        445.27        475.74        21.45 o                         
 -14   6   8        701.26        696.97        22.75 o                         
 -13   6   8         60.23         55.55         8.22 o                         
 -12   6   8       2273.62       2256.34        41.15 o                         
 -11   6   8          1.85          1.40         5.50 o                         
 -10   6   8       6116.79       6188.48        84.66 o                         
  -9   6   8        381.26        380.38        13.67 o                         
  -8   6   8          1.12         -4.64         6.26 o                         
  -7   6   8         31.20         26.89         6.85 o                         
  -6   6   8        416.54        398.47        15.09 o                         
  -5   6   8       3891.37       3778.14        57.57 o                         
  -4   6   8          3.87         -1.42         4.86 o                         
  -3   6   8         24.92         37.13         6.59 o                         
  -2   6   8       4573.44       4366.99        57.30 o                         
  -1   6   8        246.20        213.92        11.02 o                         
   0   6   8      14723.80      13847.05       158.97 o                         
   1   6   8        272.27        306.28        12.48 o                         
   2   6   8       1210.59       1191.70        25.92 o                         
   3   6   8        412.53        404.19        15.13 o                         
   4   6   8          0.22         -2.86         5.03 o                         
   5   6   8         49.23         52.94         7.45 o                         
   6   6   8         38.56         24.05         6.35 o                         
   7   6   8       1138.54       1121.81        27.98 o                         
   8   6   8       2155.95       2061.15        41.19 o                         
   9   6   8        297.22        323.36        19.90 o                         
  10   6   8       2089.01       2062.23        49.26 o                         
  11   6   8         28.78         19.44         8.52 o                         
  12   6   8          1.16          5.95         7.76 o                         
  13   6   8         87.66         92.76        14.91 o                         
  14   6   8        146.06        125.18        16.59 o                         
  15   6   8        798.60        867.14        36.45 o                         
  16   6   8         58.94         51.90         9.94 o                         
  17   6   8          0.04         -0.98         7.55 o                         
  18   6   8       2436.88       2413.82        55.40 o                         
  19   6   8         61.24         34.17         9.05 o                         
  20   6   8        152.57        125.55        13.08 o                         
  21   6   8         19.45         23.40        10.77 o                         
 -20   7   8         11.89          9.64         7.41 o                         
 -19   7   8       1256.16       1294.98        38.02 o                         
 -18   7   8        133.94        141.78        14.22 o                         
 -17   7   8         51.78         49.83        10.92 o                         
 -16   7   8         49.54         44.97         9.36 o                         
 -15   7   8         77.29         92.53        11.13 o                         
 -14   7   8          0.06          4.41         6.31 o                         
 -13   7   8         21.58         22.38         7.16 o                         
 -12   7   8        291.28        272.48        13.58 o                         
 -11   7   8       1378.59       1445.73        30.97 o                         
 -10   7   8        323.20        344.54        13.09 o                         
  -9   7   8        135.13        139.58        12.54 o                         
  -8   7   8        804.80        805.18        25.09 o                         
  -7   7   8        742.00        718.59        22.31 o                         
  -6   7   8        122.62        106.79        10.40 o                         
  -5   7   8         32.63         26.27         6.84 o                         
  -4   7   8        545.89        518.85        18.19 o                         
  -3   7   8         11.61          3.49         5.92 o                         
  -2   7   8       1188.60       1115.66        27.00 o                         
  -1   7   8       4554.77       4544.48        68.21 o                         
   0   7   8        431.73        444.45        15.80 o                         
   1   7   8        760.69        727.67        31.03 o                         
   2   7   8        564.60        633.87        18.82 o                         
   3   7   8        896.76        896.32        25.34 o                         
   4   7   8        770.34        749.73        21.46 o                         
   5   7   8          1.69          1.16         5.94 o                         
   6   7   8        125.19        119.07        11.41 o                         
   7   7   8        359.09        356.83        16.58 o                         
   8   7   8         69.77         84.09        10.68 o                         
   9   7   8       1651.16       1677.82        44.66 o                         
  10   7   8        445.04        440.29        22.37 o                         
  11   7   8         13.22          2.10         7.90 o                         
  12   7   8        373.32        393.24        22.17 o                         
  13   7   8        158.88        138.21        17.28 o                         
  14   7   8          0.10         -6.33        11.97 o                         
  15   7   8        363.73        370.68        25.15 o                         
  16   7   8         71.70         90.68        15.50 o                         
  17   7   8        282.57        272.59        40.55 o                         
  18   7   8         28.32         31.10        11.71 o                         
  19   7   8        572.52        645.25        48.92 o                         
 -19   8   8        373.31        388.75        55.69 o                         
 -18   8   8        263.56        314.35        24.46 o                         
 -17   8   8        175.38        148.36        14.77 o                         
 -16   8   8        422.49        412.84        19.32 o                         
 -15   8   8          0.00          4.93         6.86 o                         
 -14   8   8         97.52         85.08        10.52 o                         
 -13   8   8        109.33        120.81        10.40 o                         
 -12   8   8        138.39        155.89        20.62 o                         
 -11   8   8         31.59         20.90         9.22 o                         
 -10   8   8       1195.74       1245.09        32.24 o                         
  -9   8   8       1250.10       1231.89        31.54 o                         
  -8   8   8         94.86         96.61        10.70 o                         
  -7   8   8         88.71         74.15         9.99 o                         
  -6   8   8        211.66        188.59        13.82 o                         
  -5   8   8         33.90         21.62         7.17 o                         
  -4   8   8        218.01        219.48        13.74 o                         
  -3   8   8        530.69        523.44        21.97 o                         
  -2   8   8         61.77         51.07         9.22 o                         
  -1   8   8         55.52         48.15         8.63 o                         
   0   8   8        345.01        366.90        16.59 o                         
   1   8   8       1435.08       1535.98        35.25 o                         
   2   8   8          4.55         -2.91         5.56 o                         
   3   8   8        259.62        258.64        16.46 o                         
   4   8   8         49.43         24.95         7.69 o                         
   5   8   8        780.70        853.75        26.25 o                         
   6   8   8        169.28        181.53        15.30 o                         
   7   8   8        388.50        409.56        20.28 o                         
   8   8   8        266.40        263.70        19.58 o                         
   9   8   8        335.55        337.36        20.37 o                         
  10   8   8          4.91          1.69         8.48 o                         
  11   8   8       1179.02       1197.28        39.39 o                         
  12   8   8        364.85        350.89        28.86 o                         
  13   8   8        194.32        181.02        19.97 o                         
  14   8   8         60.24         52.31        12.83 o                         
  15   8   8        289.04        295.01        24.29 o                         
  16   8   8        194.95        194.96        30.33 o                         
  17   8   8         87.09        156.47        35.11 o                         
 -15   9   8         29.72         23.48        13.28 o                         
 -14   9   8         97.08         87.85        15.86 o                         
 -13   9   8        739.12        745.24        32.11 o                         
 -12   9   8        981.93        989.88        36.63 o                         
 -11   9   8         25.66         28.71        10.50 o                         
 -10   9   8          3.86          1.67         8.29 o                         
  -9   9   8         49.75         27.03        11.89 o                         
  -8   9   8        222.69        249.65        15.96 o                         
  -7   9   8         11.72          7.44         7.61 o                         
  -6   9   8        305.63        299.25        17.24 o                         
  -5   9   8        386.42        441.21        19.16 o                         
  -4   9   8         70.71         96.43        12.03 o                         
  -3   9   8        144.83        178.71        14.98 o                         
  -2   9   8        627.24        683.31        29.24 o                         
  -1   9   8         17.88          3.68         7.30 o                         
   0   9   8         60.62         58.09         9.82 o                         
   1   9   8          0.03          0.44         7.10 o                         
   2   9   8       1108.14       1169.58        33.13 o                         
   3   9   8        323.57        355.64        18.49 o                         
   4   9   8         30.45          9.31         7.56 o                         
   5   9   8       1135.97       1188.87        33.83 o                         
   6   9   8        928.33        956.79        32.76 o                         
   7   9   8        396.30        396.82        19.50 o                         
   8   9   8        316.78        331.28        21.72 o                         
   9   9   8         20.43         11.92         9.30 o                         
  10   9   8        325.81        304.24        22.25 o                         
  11   9   8          2.74         -8.25         8.40 o                         
  12   9   8          0.75         -0.02         8.83 o                         
  13   9   8          0.47         -6.55         8.45 o                         
 -11  10   8        608.69        604.83        73.22 o                         
 -10  10   8        165.92        148.59        25.05 o                         
  -9  10   8        583.73        627.34        28.69 o                         
  -8  10   8        749.52        727.50        31.28 o                         
  -7  10   8          0.14          0.09         8.79 o                         
  -6  10   8         49.87         34.08        14.74 o                         
  -5  10   8        413.26        364.65        20.89 o                         
  -4  10   8        517.42        503.93        22.31 o                         
  -3  10   8        525.90        589.13        25.78 o                         
  -2  10   8        239.06        267.81        19.24 o                         
  -1  10   8        105.58         97.97        13.85 o                         
   0  10   8          8.34          2.05         8.52 o                         
   1  10   8         27.23         13.37         8.34 o                         
   2  10   8        332.31        344.71        20.28 o                         
   3  10   8        264.33        290.81        19.33 o                         
   4  10   8        283.23        281.87        20.06 o                         
   5  10   8         27.58         22.64        10.79 o                         
   6  10   8       1141.88       1156.05        36.95 o                         
   7  10   8        668.20        680.66        28.58 o                         
   8  10   8        117.79         91.20        12.10 o                         
   9  10   8          0.50        -12.50        12.50 o                         
  10  10   8         15.76         13.76        13.50 o                         
  11  10   8         42.12        -15.05        21.06 o                         
  -6  11   8        434.67        176.54        46.14 o                         
  -1  11   8         24.25         43.13        28.09 o                         
   0  11   8        140.89         99.30        30.09 o                         
   1  11   8        591.72        677.05        84.26 o                         
   2  11   8          5.70        -20.06        20.06 o                         
   3  11   8        283.29        226.69        50.15 o                         
 -25   0   9         17.05         25.30        24.57 o                         
 -23   0   9        788.76        803.77        95.29 o                         
 -21   0   9          1.18        -12.53        12.53 o                         
 -19   0   9        545.45        559.43        33.67 o                         
 -17   0   9        390.92        412.64        23.99 o                         
 -15   0   9        310.17        291.22        27.94 o                         
 -13   0   9          8.00          8.56         5.08 o                         
 -11   0   9       3744.83       3830.80        87.55 o                         
  -9   0   9        568.70        707.19        18.94 o                         
  -7   0   9       2833.44       3214.40        57.06 o                         
  -5   0   9       3567.71       3544.02        59.96 o                         
  -3   0   9       3572.31       3694.01        67.60 o                         
  -1   0   9       1905.42       1968.06        33.97 o                         
   1   0   9       6854.31       7712.04       106.26 o                         
   3   0   9         12.98         22.37         3.45 o                         
   5   0   9       5298.18       5259.22        96.94 o                         
   7   0   9        554.29        532.88        19.51 o                         
   9   0   9       1571.48       1635.46        39.17 o                         
  11   0   9        136.89        102.51        12.57 o                         
  13   0   9        260.14        274.45        16.58 o                         
  15   0   9       1146.48       1095.13        35.25 o                         
  17   0   9       3342.85       3459.03        77.18 o                         
  19   0   9          8.41          5.99        10.69 o                         
  21   0   9        937.20        838.91        72.22 o                         
  23   0   9        169.90         69.12        29.59 o                         
 -27   1   9         36.48         10.58        15.41 o                         
 -26   1   9        106.52         89.83        23.75 o                         
 -25   1   9         85.35         98.44        36.11 o                         
 -24   1   9        264.63        239.04        28.99 o                         
 -23   1   9        220.46        204.14        43.39 o                         
 -22   1   9        113.22        104.78        16.95 o                         
 -21   1   9         57.71         60.10        14.49 o                         
 -20   1   9          2.41         -8.46         8.46 o                         
 -19   1   9        175.14        208.91        16.00 o                         
 -18   1   9         60.84         53.76         9.73 o                         
 -17   1   9          7.85         12.26         6.23 o                         
 -16   1   9       1341.32       1396.35        33.97 o                         
 -15   1   9       1166.29       1253.23        25.43 o                         
 -14   1   9       1796.30       1757.77        30.53 o                         
 -13   1   9        197.02        203.01         9.86 o                         
 -12   1   9        100.31        102.59         8.17 o                         
 -11   1   9        841.81        941.30        16.20 o                         
 -10   1   9        760.49        818.87        14.43 o                         
  -9   1   9        419.11        410.57         9.84 o                         
  -8   1   9        323.51        353.78         8.50 o                         
  -7   1   9        307.58        374.37         8.46 o                         
  -6   1   9        535.29        540.25         9.41 o                         
  -5   1   9       1626.56       1876.52        22.47 o                         
  -4   1   9        100.35        102.28         3.81 o                         
  -3   1   9       2243.81       2358.49        30.14 o                         
  -2   1   9       1280.47       1296.03        17.52 o                         
  -1   1   9        452.15        425.67         8.12 o                         
   0   1   9        349.71        354.78         8.65 o                         
   1   1   9       1868.38       2076.99        25.03 o                         
   2   1   9        630.61        682.05        11.07 o                         
   3   1   9       2383.86       2485.42        29.73 o                         
   4   1   9       2572.54       2725.82        29.64 o                         
   5   1   9        625.92        588.08         9.64 o                         
   6   1   9        658.12        729.03        12.75 o                         
   7   1   9         48.35         63.81         4.51 o                         
   8   1   9       2479.52       2331.19        30.57 o                         
   9   1   9         81.08         96.61         8.56 o                         
  10   1   9         62.84         65.66         6.30 o                         
  11   1   9        945.31       1070.26        23.05 o                         
  12   1   9        103.64         91.36         8.07 o                         
  13   1   9          5.00          2.63         4.75 o                         
  14   1   9        321.40        334.95        13.98 o                         
  15   1   9        945.86        935.23        22.96 o                         
  16   1   9        100.90         87.71         9.13 o                         
  17   1   9        372.65        347.71        14.69 o                         
  18   1   9        136.48        147.53        14.01 o                         
  19   1   9        632.52        661.64        27.49 o                         
  20   1   9       1828.60       1866.02        49.64 o                         
  21   1   9         28.98         28.10        14.18 o                         
  22   1   9        115.83        141.15        29.04 o                         
  23   1   9        237.59        239.04        24.49 o                         
  24   1   9        115.88         80.41        16.31 o                         
 -26   2   9          6.44          5.50        32.10 o                         
 -25   2   9        314.24        273.54        35.38 o                         
 -24   2   9         38.20         19.73        15.39 o                         
 -23   2   9        573.62        628.74        40.08 o                         
 -22   2   9        548.52        573.98        37.40 o                         
 -21   2   9         27.25         27.25        14.24 o                         
 -20   2   9        423.30        418.42        26.76 o                         
 -19   2   9         74.53         84.35         9.35 o                         
 -18   2   9       2085.68       2106.21        40.20 o                         
 -17   2   9          3.93         14.94         6.05 o                         
 -16   2   9         83.09         86.61         8.94 o                         
 -15   2   9        404.85        411.99        16.50 o                         
 -14   2   9        557.98        534.40        18.07 o                         
 -13   2   9       1840.94       1870.55        30.28 o                         
 -12   2   9       1185.94       1233.81        21.71 o                         
 -11   2   9          6.19         18.19         4.52 o                         
 -10   2   9        443.67        443.80        11.34 o                         
  -9   2   9        553.44        625.34        12.07 o                         
  -8   2   9       1464.76       1637.89        21.55 o                         
  -7   2   9       1032.73       1125.78        15.57 o                         
  -6   2   9        192.61        217.95         5.57 o                         
  -5   2   9        160.49        172.41         5.68 o                         
  -4   2   9       1995.18       2372.39        28.25 o                         
  -3   2   9         71.90         58.57         3.42 o                         
  -2   2   9       8580.79       9324.33       102.95 o                         
  -1   2   9       6886.84       7123.16        80.33 o                         
   0   2   9        853.79        859.18        15.88 o                         
   1   2   9       1026.08       1101.82        18.05 o                         
   2   2   9        105.27        103.27         5.81 o                         
   3   2   9         11.41         13.76         2.62 o                         
   4   2   9       1092.16       1175.97        17.60 o                         
   5   2   9        196.92        224.02         6.82 o                         
   6   2   9         91.61         99.72         5.09 o                         
   7   2   9       1156.61       1175.61        16.27 o                         
   8   2   9        388.59        450.26        10.01 o                         
   9   2   9         51.03         97.72         6.12 o                         
  10   2   9       1067.33       1140.77        22.13 o                         
  11   2   9        781.47        836.89        19.02 o                         
  12   2   9          0.09         -1.79         4.29 o                         
  13   2   9        741.79        723.11        19.95 o                         
  14   2   9        627.73        605.52        18.68 o                         
  15   2   9       1152.08       1087.31        27.81 o                         
  16   2   9          9.37          2.30         6.57 o                         
  17   2   9        159.66        171.71        15.88 o                         
  18   2   9         44.83         28.07         9.22 o                         
  19   2   9          2.99         -3.41         7.79 o                         
  20   2   9        304.88        343.60        29.01 o                         
  21   2   9        117.42        126.16        15.07 o                         
  22   2   9        231.11        207.80        21.31 o                         
  23   2   9        311.87        316.17        26.05 o                         
  24   2   9          9.18          0.16        24.07 o                         
  25   2   9         60.76         65.20        26.08 o                         
 -26   3   9         30.12         88.27        35.11 o                         
 -25   3   9        684.24        698.90        66.20 o                         
 -24   3   9        163.99        209.30        32.65 o                         
 -23   3   9         88.33         99.25        23.94 o                         
 -22   3   9        332.00        387.75        30.28 o                         
 -21   3   9        296.26        321.53        28.51 o                         
 -20   3   9         99.39         95.45        12.84 o                         
 -19   3   9          6.43         -1.77         7.12 o                         
 -18   3   9        134.13         87.64         9.84 o                         
 -17   3   9        476.62        514.76        18.26 o                         
 -16   3   9        528.30        556.29        18.71 o                         
 -15   3   9        165.63        146.35        10.23 o                         
 -14   3   9       1748.88       1717.03        31.29 o                         
 -13   3   9        440.35        423.30        13.55 o                         
 -12   3   9       1403.19       1446.72        25.66 o                         
 -11   3   9         10.41         18.96         4.26 o                         
 -10   3   9          4.22          1.98         3.42 o                         
  -9   3   9       1120.28       1177.13        19.25 o                         
  -8   3   9          2.74          0.33         2.68 o                         
  -7   3   9         64.67         65.17         3.54 o                         
  -6   3   9          0.00         -0.79         2.30 o                         
  -5   3   9         32.85         32.24         3.61 o                         
  -4   3   9       1345.08       1349.00        18.52 o                         
  -3   3   9        154.10        160.79         5.13 o                         
  -2   3   9         11.45         23.09         2.72 o                         
  -1   3   9         93.06        135.56         6.15 o                         
   0   3   9       3229.54       3619.07        48.44 o                         
   1   3   9        935.26       1042.18        17.90 o                         
   2   3   9       2716.62       2612.49        36.12 o                         
   3   3   9         24.57         34.70         3.49 o                         
   4   3   9       1702.46       1819.62        23.82 o                         
   5   3   9       2060.85       2173.76        27.73 o                         
   6   3   9        367.47        328.95         9.56 o                         
   7   3   9       2152.37       2110.92        29.47 o                         
   8   3   9       1399.72       1475.89        21.17 o                         
   9   3   9        602.14        560.10        12.04 o                         
  10   3   9       1082.95        984.08        19.19 o                         
  11   3   9         12.30         17.00         4.73 o                         
  12   3   9         15.25         22.11         5.19 o                         
  13   3   9        817.14        840.89        22.84 o                         
  14   3   9         90.51         93.38        11.30 o                         
  15   3   9         47.00         41.25         9.44 o                         
  16   3   9        204.64        194.00        20.65 o                         
  17   3   9        319.18        288.00        19.21 o                         
  18   3   9       1865.25       1791.80        46.93 o                         
  19   3   9        384.41        398.33        21.98 o                         
  20   3   9          9.29         23.88         9.62 o                         
  21   3   9         29.36         47.90        11.63 o                         
  22   3   9        196.18        206.14        19.29 o                         
  23   3   9         10.97          3.58         9.29 o                         
  24   3   9        296.45        322.98        65.20 o                         
 -25   4   9         28.00         16.55        18.44 o                         
 -24   4   9         18.38         46.92        15.75 o                         
 -23   4   9          2.38          7.51        14.78 o                         
 -22   4   9         28.98          5.31         9.86 o                         
 -21   4   9        375.99        414.27        27.40 o                         
 -20   4   9         11.14          9.79         7.96 o                         
 -19   4   9         31.61         29.32         8.53 o                         
 -18   4   9        117.53        113.95        11.05 o                         
 -17   4   9        261.40        239.65        14.10 o                         
 -16   4   9         39.74         51.23         8.04 o                         
 -15   4   9          0.04          4.13         5.77 o                         
 -14   4   9       1043.25       1089.28        25.99 o                         
 -13   4   9       1554.12       1562.23        29.98 o                         
 -12   4   9          5.75          6.90         5.29 o                         
 -11   4   9       1895.17       1778.43        30.77 o                         
 -10   4   9       2120.02       2131.41        34.10 o                         
  -9   4   9         45.78         65.66         6.33 o                         
  -8   4   9         10.80          8.16         3.23 o                         
  -7   4   9         10.63         27.55         4.96 o                         
  -6   4   9       1861.58       1902.08        30.40 o                         
  -5   4   9        561.26        547.25        12.06 o                         
  -4   4   9       2003.60       2239.68        28.60 o                         
  -3   4   9        241.18        261.63         8.76 o                         
  -2   4   9        685.78        721.52        12.60 o                         
  -1   4   9        522.29        528.23        10.36 o                         
   0   4   9         16.54          5.42         2.55 o                         
   1   4   9          6.62         -1.66         2.37 o                         
   2   4   9       4509.46       4623.58        50.57 o                         
   3   4   9        931.70        888.65        17.82 o                         
   4   4   9         21.71         -1.26         2.87 o                         
   5   4   9        202.69        187.89         7.43 o                         
   6   4   9       3551.14       3560.96        44.74 o                         
   7   4   9        239.03        231.00         9.03 o                         
   8   4   9        423.28        342.00        11.40 o                         
   9   4   9       4375.91       4493.78        67.58 o                         
  10   4   9         92.90         94.95         9.14 o                         
  11   4   9       4652.11       4371.15        69.67 o                         
  12   4   9         68.63         62.61         7.90 o                         
  13   4   9         92.48         98.36        10.14 o                         
  14   4   9         14.10          9.77         9.40 o                         
  15   4   9        261.78        246.84        15.63 o                         
  16   4   9         41.00         42.70         9.38 o                         
  17   4   9        469.66        489.37        24.51 o                         
  18   4   9         53.60         48.16        11.08 o                         
  19   4   9          0.01         -5.89         8.08 o                         
  20   4   9        159.98        182.91        26.34 o                         
  21   4   9        686.92        626.33        31.00 o                         
  22   4   9        180.98        181.94        22.61 o                         
  23   4   9         63.46         50.67        32.60 o                         
 -24   5   9        403.89        467.28        58.18 o                         
 -23   5   9         39.52          7.95        11.84 o                         
 -22   5   9          4.72          6.84        11.52 o                         
 -21   5   9         20.98          6.66        16.18 o                         
 -20   5   9         25.86         13.90         7.95 o                         
 -19   5   9        288.40        293.06        18.77 o                         
 -18   5   9        622.45        639.30        23.00 o                         
 -17   5   9          0.39          5.16         6.23 o                         
 -16   5   9        386.42        399.99        16.58 o                         
 -15   5   9         36.83         35.30         7.21 o                         
 -14   5   9         74.98         75.47         9.22 o                         
 -13   5   9          3.21          3.28         5.62 o                         
 -12   5   9          0.02         -2.93         5.10 o                         
 -11   5   9         66.84         65.42         7.63 o                         
 -10   5   9         57.67         74.22         7.58 o                         
  -9   5   9        272.41        290.32        12.67 o                         
  -8   5   9        116.47         83.61         9.08 o                         
  -7   5   9       2620.38       2528.84        44.61 o                         
  -6   5   9        143.05        127.95         9.45 o                         
  -5   5   9       1493.84       1478.99        26.97 o                         
  -4   5   9        263.94        272.65         9.99 o                         
  -3   5   9         36.24         48.19         5.31 o                         
  -2   5   9          0.68          1.62         3.40 o                         
  -1   5   9       1078.39       1185.27        20.11 o                         
   0   5   9         54.47         59.44         5.48 o                         
   1   5   9        136.72        145.20         7.47 o                         
   2   5   9        567.43        418.36        14.74 o                         
   3   5   9        194.62        235.84        10.05 o                         
   4   5   9        433.13        431.97        17.06 o                         
   5   5   9        187.55        162.75         9.21 o                         
   6   5   9        297.95        343.80        12.38 o                         
   7   5   9          7.65          7.70         4.80 o                         
   8   5   9       1469.86       1354.39        26.63 o                         
   9   5   9        211.70        235.41        14.23 o                         
  10   5   9         63.05         55.05        10.01 o                         
  11   5   9          9.30          4.15         6.51 o                         
  12   5   9        762.61        792.37        31.38 o                         
  13   5   9        352.02        351.53        21.96 o                         
  14   5   9       1284.51       1291.06        33.47 o                         
  15   5   9          2.09         -3.12         6.00 o                         
  16   5   9         67.13         67.23        13.76 o                         
  17   5   9         84.82         69.37        11.31 o                         
  18   5   9         49.84         29.53        10.02 o                         
  19   5   9        654.10        654.82        32.62 o                         
  20   5   9        240.43        250.30        20.03 o                         
  21   5   9         17.12         17.48         9.93 o                         
  22   5   9        583.45        574.07        32.41 o                         
 -22   6   9         19.33         22.69        15.60 o                         
 -21   6   9         82.84         88.48        16.41 o                         
 -20   6   9          4.72          8.94         8.66 o                         
 -19   6   9          0.88          4.13         8.16 o                         
 -18   6   9        558.21        581.49        24.82 o                         
 -17   6   9        227.78        226.46        15.68 o                         
 -16   6   9        404.21        401.92        19.40 o                         
 -15   6   9        248.64        262.49        16.05 o                         
 -14   6   9        397.20        376.18        16.54 o                         
 -13   6   9         24.09         18.76         6.86 o                         
 -12   6   9         44.08         54.61         7.63 o                         
 -11   6   9        662.38        657.33        18.96 o                         
 -10   6   9        567.78        608.39        17.27 o                         
  -9   6   9        204.55        213.55        15.36 o                         
  -8   6   9       1390.62       1371.77        31.91 o                         
  -7   6   9        722.29        727.24        22.09 o                         
  -6   6   9        112.01         97.50         9.37 o                         
  -5   6   9          7.93          9.10         5.45 o                         
  -4   6   9        111.74         86.94         8.40 o                         
  -3   6   9        108.41         91.96         8.46 o                         
  -2   6   9       1040.64       1027.29        22.65 o                         
  -1   6   9          1.89          8.01         4.82 o                         
   0   6   9        278.74        301.23        12.36 o                         
   1   6   9        116.69        119.21         9.08 o                         
   2   6   9         67.94         86.47         8.60 o                         
   3   6   9        134.06        104.30         9.08 o                         
   4   6   9        121.17        122.25         9.80 o                         
   5   6   9       2093.87       1883.57        35.71 o                         
   6   6   9        167.50        160.38        11.35 o                         
   7   6   9        616.25        527.33        18.84 o                         
   8   6   9         42.85         29.01         8.39 o                         
   9   6   9        199.84        237.04        16.78 o                         
  10   6   9         37.41         36.31         9.26 o                         
  11   6   9        202.98        242.53        17.10 o                         
  12   6   9        310.40        309.09        21.19 o                         
  13   6   9         33.49         38.15        11.37 o                         
  14   6   9        246.73        266.60        21.47 o                         
  15   6   9        299.64        343.28        24.15 o                         
  16   6   9          6.45          7.71        10.21 o                         
  17   6   9        176.17        133.50        18.36 o                         
  18   6   9        363.92        361.69        32.84 o                         
  19   6   9        299.35        261.76        28.99 o                         
  20   6   9         47.03         65.73        19.69 o                         
 -20   7   9         28.89         27.01        12.45 o                         
 -19   7   9        141.07        197.72        22.07 o                         
 -18   7   9         24.37         40.52        13.31 o                         
 -17   7   9        134.44        145.82        13.67 o                         
 -16   7   9         66.14         55.97        10.02 o                         
 -15   7   9        279.56        300.85        16.75 o                         
 -14   7   9          2.45          8.09         6.33 o                         
 -13   7   9        242.39        261.83        15.04 o                         
 -12   7   9         36.02         25.31         6.47 o                         
 -11   7   9        365.17        378.65        18.26 o                         
 -10   7   9        388.39        404.22        23.79 o                         
  -9   7   9        491.41        517.31        22.35 o                         
  -8   7   9        257.30        305.19        18.29 o                         
  -7   7   9        105.17        105.38        10.33 o                         
  -6   7   9         98.81        105.14        10.18 o                         
  -5   7   9        149.81        166.34        12.31 o                         
  -4   7   9        449.86        455.22        17.76 o                         
  -3   7   9       1076.24        940.22        24.58 o                         
  -2   7   9        299.28        294.10        14.91 o                         
  -1   7   9       3013.40       3123.29        52.03 o                         
   0   7   9        191.45        198.92        11.94 o                         
   1   7   9         94.04        118.60         9.84 o                         
   2   7   9         20.48         15.86         6.67 o                         
   3   7   9         82.32         98.15         9.44 o                         
   4   7   9        965.09        913.44        24.15 o                         
   5   7   9        259.86        261.31        14.57 o                         
   6   7   9         75.83         66.59         9.27 o                         
   7   7   9         63.21         35.47        10.74 o                         
   8   7   9        139.92        110.19        13.18 o                         
   9   7   9        249.59        241.50        20.78 o                         
  10   7   9        687.13        690.37        30.13 o                         
  11   7   9        154.11        164.99        16.57 o                         
  12   7   9         13.92          6.15         9.66 o                         
  13   7   9       1863.36       1974.83        59.16 o                         
  14   7   9        767.05        877.93        37.38 o                         
  15   7   9         56.77         56.37        13.20 o                         
  16   7   9         32.48         39.58        12.50 o                         
  17   7   9         44.03         39.98        13.01 o                         
  18   7   9        137.57        142.30        18.85 o                         
  19   7   9        109.34        152.46        36.11 o                         
 -18   8   9        228.76        233.16        20.27 o                         
 -17   8   9         23.20         30.69        10.97 o                         
 -16   8   9          0.03          0.19         8.30 o                         
 -15   8   9        536.82        528.93        27.21 o                         
 -14   8   9        521.51        572.57        36.86 o                         
 -13   8   9        103.51        101.12        13.91 o                         
 -12   8   9         36.16         37.17        13.38 o                         
 -11   8   9         75.83         65.23        14.13 o                         
 -10   8   9          5.19          7.03         7.60 o                         
  -9   8   9        341.70        340.67        16.79 o                         
  -8   8   9        642.42        637.78        23.74 o                         
  -7   8   9       1326.10       1366.96        33.05 o                         
  -6   8   9         59.29         59.34         9.30 o                         
  -5   8   9        668.72        707.08        24.39 o                         
  -4   8   9         32.86         40.42         8.07 o                         
  -3   8   9         97.03         99.53        11.37 o                         
  -2   8   9          0.22         -4.88         6.28 o                         
  -1   8   9        334.86        333.58        15.91 o                         
   0   8   9        342.26        362.15        16.56 o                         
   1   8   9        169.94        155.21        12.65 o                         
   2   8   9        149.79        147.18        11.60 o                         
   3   8   9       2138.70       2121.84        42.50 o                         
   4   8   9        378.25        390.21        17.38 o                         
   5   8   9         23.59         19.29         7.45 o                         
   6   8   9        317.24        303.56        17.86 o                         
   7   8   9       1083.21       1124.23        33.37 o                         
   8   8   9        430.11        456.43        23.29 o                         
   9   8   9        594.88        590.78        27.66 o                         
  10   8   9        369.12        338.07        23.10 o                         
  11   8   9          0.12         -5.22        10.02 o                         
  12   8   9        753.98        731.67        33.92 o                         
  13   8   9        214.11        195.91        20.30 o                         
  14   8   9        456.51        455.33        41.02 o                         
  15   8   9          0.16         -7.53        10.09 o                         
  16   8   9         20.89         20.15        13.28 o                         
 -15   9   9          2.47        -12.72        20.64 o                         
 -14   9   9        125.45        110.16        15.88 o                         
 -13   9   9         18.79         11.43         9.81 o                         
 -12   9   9       1512.00       1558.39        47.72 o                         
 -11   9   9         44.97         49.99        14.13 o                         
 -10   9   9        597.74        585.26        27.85 o                         
  -9   9   9          5.44          6.93         8.28 o                         
  -8   9   9        402.13        398.21        23.10 o                         
  -7   9   9        139.98        120.34        15.18 o                         
  -6   9   9        348.89        381.65        22.44 o                         
  -5   9   9          0.13          0.40         6.67 o                         
  -4   9   9        352.91        349.15        18.19 o                         
  -3   9   9        722.21        752.01        26.05 o                         
  -2   9   9        865.90        854.30        27.61 o                         
  -1   9   9        647.83        653.19        24.12 o                         
   0   9   9        310.67        302.93        16.73 o                         
   1   9   9        150.80        130.04        14.07 o                         
   2   9   9        472.61        456.40        21.89 o                         
   3   9   9         95.53         99.60        12.92 o                         
   4   9   9        919.87        844.29        30.23 o                         
   5   9   9        451.93        462.91        20.78 o                         
   6   9   9        119.70        102.76        12.65 o                         
   7   9   9       1048.28       1074.68        34.93 o                         
   8   9   9        712.50        685.58        30.73 o                         
   9   9   9        228.65        255.58        21.08 o                         
  10   9   9         14.47         17.85         9.69 o                         
  11   9   9        259.14        216.16        19.60 o                         
  12   9   9        198.36        192.81        26.46 o                         
  13   9   9          8.13         -4.02        12.62 o                         
 -10  10   9          7.88          5.63        15.56 o                         
  -9  10   9        135.97        111.67        14.12 o                         
  -8  10   9        953.38        984.71        40.49 o                         
  -7  10   9         31.19         22.11        10.29 o                         
  -6  10   9        164.48        157.26        17.08 o                         
  -5  10   9          1.25         -2.86        10.99 o                         
  -4  10   9        357.74        330.96        22.65 o                         
  -3  10   9         74.64         57.45        10.61 o                         
  -2  10   9        329.46        276.73        21.32 o                         
  -1  10   9         68.19         75.12        12.57 o                         
   0  10   9         43.51         27.43        14.13 o                         
   1  10   9         92.48         84.68        12.47 o                         
   2  10   9        167.93        179.48        20.42 o                         
   3  10   9        175.31        146.30        15.40 o                         
   4  10   9        393.30        400.78        21.77 o                         
   5  10   9         14.08         14.03        11.00 o                         
   6  10   9       1006.91       1021.33        37.72 o                         
   7  10   9         49.77         31.46         9.66 o                         
   8  10   9       1177.02       1045.03        69.45 o                         
   9  10   9        498.77        496.49        41.01 o                         
  10  10   9        107.33         93.90        30.09 o                         
   2  11   9        193.44        206.63        46.14 o                         
   3  11   9         21.49        -22.07        22.07 o                         
 -26   0  10          1.06        -17.05        19.06 o                         
 -24   0  10         33.19         11.40        24.07 o                         
 -22   0  10        959.11        901.99        56.87 o                         
 -20   0  10        243.96        263.09        24.11 o                         
 -18   0  10       2328.21       2475.35        76.54 o                         
 -16   0  10        127.08        119.97        15.78 o                         
 -14   0  10        767.85        694.83        29.76 o                         
 -12   0  10       8840.94       8462.27       137.86 o                         
 -10   0  10        158.97         88.99         7.99 o                         
  -8   0  10       5670.64       4660.25        71.90 o                         
  -6   0  10       3332.08       3459.00        59.79 o                         
  -4   0  10       7894.72       8100.75       125.47 o                         
  -2   0  10      18927.24      19388.92       282.03 o                         
   0   0  10        180.71        319.92         8.98 o                         
   2   0  10      26898.19      27822.55       369.10 o                         
   4   0  10       1417.88       1620.58        28.31 o                         
   6   0  10       3377.93       2927.12        76.88 o                         
   8   0  10        310.90        206.35        13.22 o                         
  10   0  10      12724.59      12974.42       230.43 o                         
  12   0  10        384.01        353.04        20.09 o                         
  14   0  10        813.17        850.97        30.27 o                         
  16   0  10       1757.24       1742.19        48.23 o                         
  18   0  10        719.86        686.18        30.35 o                         
  20   0  10       1427.75       1369.61        70.83 o                         
  22   0  10        187.88        226.27        33.21 o                         
  24   0  10        292.59        285.88        73.72 o                         
 -26   1  10          8.54         -3.01        22.07 o                         
 -25   1  10          0.12          2.88        16.27 o                         
 -24   1  10        145.68        146.23        27.63 o                         
 -23   1  10        114.22        111.57        16.59 o                         
 -22   1  10         72.81         70.66        14.68 o                         
 -21   1  10         75.57         87.36        14.83 o                         
 -20   1  10        881.22        891.24        33.98 o                         
 -19   1  10       1389.18       1431.86        39.34 o                         
 -18   1  10       1105.60       1062.48        30.30 o                         
 -17   1  10       2481.19       2445.11        49.07 o                         
 -16   1  10          1.97          4.44         5.59 o                         
 -15   1  10       2367.39       2348.32        40.29 o                         
 -14   1  10         55.27         34.15         5.81 o                         
 -13   1  10       6637.06       6523.88        80.16 o                         
 -12   1  10         51.85         48.52         5.20 o                         
 -11   1  10       1773.35       1778.80        26.94 o                         
 -10   1  10       1952.80       2030.74        26.42 o                         
  -9   1  10       4488.76       4271.86        48.50 o                         
  -8   1  10        201.40        241.93         8.00 o                         
  -7   1  10       1414.77       1395.70        18.05 o                         
  -6   1  10       1637.79       1862.33        22.46 o                         
  -5   1  10        300.91        264.30         6.07 o                         
  -4   1  10       1289.73       1121.52        15.41 o                         
  -3   1  10      11261.51      11028.94       119.64 o                         
  -2   1  10       6360.38       6263.88        67.21 o                         
  -1   1  10       2534.87       2715.16        33.42 o                         
   0   1  10       6780.70       6781.68        71.68 o                         
   1   1  10      21179.94      21904.37       219.91 o                         
   2   1  10        129.20        122.49         4.93 o                         
   3   1  10       3830.96       4509.37        50.07 o                         
   4   1  10        741.73        840.68        13.59 o                         
   5   1  10        504.92        518.00        11.03 o                         
   6   1  10      10277.37      10429.04       108.03 o                         
   7   1  10       2373.34       2227.81        29.03 o                         
   8   1  10       3694.51       3734.07        44.74 o                         
   9   1  10        979.00        968.83        20.04 o                         
  10   1  10        180.80        149.32         9.50 o                         
  11   1  10       5932.47       5576.45        74.95 o                         
  12   1  10       1075.24       1109.01        24.46 o                         
  13   1  10         14.50         20.77         5.79 o                         
  14   1  10         36.71         27.47         6.61 o                         
  15   1  10       3392.88       3386.93        58.23 o                         
  16   1  10        964.73        956.94        23.95 o                         
  17   1  10       1287.50       1263.99        33.24 o                         
  18   1  10        328.60        306.29        18.10 o                         
  19   1  10        131.44        143.79        14.50 o                         
  20   1  10          0.07          5.00         8.87 o                         
  21   1  10        451.89        439.82        40.57 o                         
  22   1  10         19.90          5.38        11.00 o                         
  23   1  10        221.20        152.25        21.12 o                         
  24   1  10        136.19        128.54        19.09 o                         
 -26   2  10          8.78         46.75        16.75 o                         
 -25   2  10          6.46          5.82        15.59 o                         
 -24   2  10        941.83        842.48        55.91 o                         
 -23   2  10        233.92        288.04        98.80 o                         
 -22   2  10         65.08         77.29        20.70 o                         
 -21   2  10        353.85        380.04        29.62 o                         
 -20   2  10          0.02          2.18         8.75 o                         
 -19   2  10       1145.73       1243.25        33.85 o                         
 -18   2  10       2305.77       2337.06        45.92 o                         
 -17   2  10        893.13        826.99        22.72 o                         
 -16   2  10       1628.14       1655.17        33.07 o                         
 -15   2  10        536.56        502.89        16.84 o                         
 -14   2  10        765.36        726.84        19.34 o                         
 -13   2  10       5403.30       5232.77        64.67 o                         
 -12   2  10        356.35        342.62        11.44 o                         
 -11   2  10       3709.79       3555.73        44.22 o                         
 -10   2  10       4399.02       4412.69        55.27 o                         
  -9   2  10       2911.01       2852.22        32.44 o                         
  -8   2  10       1091.66       1060.32        15.46 o                         
  -7   2  10       1004.43       1074.61        15.16 o                         
  -6   2  10      20325.11      20019.88       178.79 o                         
  -5   2  10       1639.79       1620.12        21.05 o                         
  -4   2  10        759.41        691.95        11.50 o                         
  -3   2  10      11099.77      11408.69       109.27 o                         
  -2   2  10       6617.10       6499.55        70.99 o                         
  -1   2  10      44663.74      46838.50       630.15 o                         
   0   2  10       4682.12       5068.99        59.68 o                         
   1   2  10       2851.52       2833.28        36.80 o                         
   2   2  10        816.25        726.19        14.25 o                         
   3   2  10          2.53          0.37         2.21 o                         
   4   2  10       3350.08       2952.54        34.72 o                         
   5   2  10       3942.62       4120.65        46.36 o                         
   6   2  10       1811.93       1851.53        25.73 o                         
   7   2  10       1442.25       1390.83        20.12 o                         
   8   2  10       3601.84       3516.59        46.44 o                         
   9   2  10       8702.17       8924.62       110.04 o                         
  10   2  10        952.46        906.38        19.34 o                         
  11   2  10          7.68          8.30         4.81 o                         
  12   2  10          9.41         18.67         5.99 o                         
  13   2  10       1031.80       1083.23        25.12 o                         
  14   2  10         32.29         33.08         6.59 o                         
  15   2  10        314.99        325.45        14.46 o                         
  16   2  10       2140.43       2192.45        47.34 o                         
  17   2  10       1295.68       1335.50        44.67 o                         
  18   2  10         17.11          1.58         8.15 o                         
  19   2  10        120.64        100.14        13.38 o                         
  20   2  10         45.00         33.69        10.15 o                         
  21   2  10         33.64         20.15         9.76 o                         
  22   2  10        268.92        253.98        21.94 o                         
  23   2  10         29.50         27.74        11.79 o                         
  24   2  10         75.08         60.18        26.08 o                         
 -26   3  10         85.87        144.44        42.13 o                         
 -25   3  10       1378.32       1507.57        79.50 o                         
 -24   3  10          2.18         31.52        16.55 o                         
 -23   3  10        958.30       1025.13        65.20 o                         
 -22   3  10        585.03        536.46        43.22 o                         
 -21   3  10       1214.04       1304.47        55.31 o                         
 -20   3  10        204.47        237.80        20.27 o                         
 -19   3  10        367.95        383.43        17.63 o                         
 -18   3  10         39.80         43.93         8.49 o                         
 -17   3  10       1153.88       1179.95        28.51 o                         
 -16   3  10       1331.75       1227.57        26.84 o                         
 -15   3  10       2596.81       2555.83        41.88 o                         
 -14   3  10        345.58        361.64        13.55 o                         
 -13   3  10        451.43        482.64        14.94 o                         
 -12   3  10       2738.84       2461.65        38.30 o                         
 -11   3  10       1301.93       1196.90        21.93 o                         
 -10   3  10       2359.17       2081.89        30.02 o                         
  -9   3  10         11.23         17.42         3.33 o                         
  -8   3  10       1373.55       1250.06        20.03 o                         
  -7   3  10      12991.69      13263.35       117.29 o                         
  -6   3  10       2149.71       2264.56        29.36 o                         
  -5   3  10      18452.15      18551.76       182.08 o                         
  -4   3  10          0.11         -2.37         2.38 o                         
  -3   3  10       1418.20       1517.62        19.39 o                         
  -2   3  10         51.05         89.51         5.88 o                         
  -1   3  10       2536.65       2627.29        34.58 o                         
   0   3  10        552.88        765.27        15.63 o                         
   1   3  10        298.27        363.98        12.34 o                         
   2   3  10       2009.60       2022.88        28.84 o                         
   3   3  10      15928.07      16002.67       152.15 o                         
   4   3  10        169.69        183.36         6.39 o                         
   5   3  10       6008.13       6023.32        63.35 o                         
   6   3  10       1589.36       1667.67        24.50 o                         
   7   3  10       4152.65       4195.83        50.01 o                         
   8   3  10       4719.54       4831.80        66.49 o                         
   9   3  10        395.93        451.01        12.91 o                         
  10   3  10        630.71        562.29        12.98 o                         
  11   3  10        842.37        875.39        19.69 o                         
  12   3  10       2185.29       2222.20        38.74 o                         
  13   3  10       3998.06       3911.43        62.75 o                         
  14   3  10       1749.25       1692.65        38.43 o                         
  15   3  10         48.97         57.44        10.28 o                         
  16   3  10         47.89         38.65         9.17 o                         
  17   3  10        215.56        207.14        21.01 o                         
  18   3  10        593.23        579.16        33.03 o                         
  19   3  10         15.07         20.05         9.38 o                         
  20   3  10         56.73         49.38        11.08 o                         
  21   3  10       2795.88       2811.93        66.49 o                         
  22   3  10          1.46         -2.19         9.11 o                         
  23   3  10        946.24       1018.03        40.30 o                         
  24   3  10        394.80        381.91        40.84 o                         
 -25   4  10        299.48        283.87        75.23 o                         
 -24   4  10       1259.60       1255.49        57.49 o                         
 -23   4  10        298.45        375.03        31.17 o                         
 -22   4  10        417.01        432.58        31.05 o                         
 -21   4  10        164.25        193.34        17.88 o                         
 -20   4  10         32.26         18.36         8.82 o                         
 -19   4  10        801.89        810.46        35.27 o                         
 -18   4  10        321.21        349.27        17.03 o                         
 -17   4  10        120.42        141.94        13.46 o                         
 -16   4  10       3329.48       3463.20        56.69 o                         
 -15   4  10        599.35        610.94        19.99 o                         
 -14   4  10       1351.72       1342.58        29.37 o                         
 -13   4  10       3733.38       3605.88        77.27 o                         
 -12   4  10       8470.06       8114.87        94.17 o                         
 -11   4  10       1181.12       1084.72        22.56 o                         
 -10   4  10       2037.30       1904.73        31.37 o                         
  -9   4  10         70.11         70.86         5.35 o                         
  -8   4  10        569.05        547.04        13.06 o                         
  -7   4  10       1737.97       1693.09        28.70 o                         
  -6   4  10      10869.17      10517.69       120.21 o                         
  -5   4  10        103.64        113.99         6.23 o                         
  -4   4  10        130.55        125.87         5.82 o                         
  -3   4  10       3671.37       3671.93        39.04 o                         
  -2   4  10       1238.36       1047.62        15.96 o                         
  -1   4  10        522.99        485.21         9.90 o                         
   0   4  10         97.28         75.63         4.16 o                         
   1   4  10       1072.47        955.46        15.90 o                         
   2   4  10       2981.17       3096.42        36.67 o                         
   3   4  10        112.18        112.94         5.92 o                         
   4   4  10      14557.41      15042.93       145.83 o                         
   5   4  10       8337.15       8500.35        87.39 o                         
   6   4  10         72.17         73.76         6.17 o                         
   7   4  10        200.95        212.99         8.88 o                         
   8   4  10         32.53         26.68         5.54 o                         
   9   4  10       2971.83       2911.13        46.75 o                         
  10   4  10       4399.16       4537.86        65.80 o                         
  11   4  10         12.56         17.31         6.46 o                         
  12   4  10        556.50        576.87        17.89 o                         
  13   4  10        121.56        132.00        10.40 o                         
  14   4  10       3761.45       3875.81        87.76 o                         
  15   4  10        466.78        476.79        20.42 o                         
  16   4  10        244.24        196.76        20.04 o                         
  17   4  10        432.50        452.29        20.96 o                         
  18   4  10        137.78        126.50        13.95 o                         
  19   4  10         41.11         62.16        14.65 o                         
  20   4  10          0.00          3.25         9.26 o                         
  21   4  10        280.97        288.01        29.88 o                         
  22   4  10        688.29        734.44        33.53 o                         
  23   4  10        109.94        121.48        28.56 o                         
 -24   5  10        195.95        143.80        26.75 o                         
 -23   5  10          6.75          7.44        10.49 o                         
 -22   5  10       1272.00       1286.01        77.86 o                         
 -21   5  10        580.41        602.08        25.27 o                         
 -20   5  10        268.75        290.04        18.55 o                         
 -19   5  10        729.35        767.49        27.97 o                         
 -18   5  10        611.85        677.82        24.00 o                         
 -17   5  10        390.08        386.01        21.26 o                         
 -16   5  10        260.76        241.52        15.90 o                         
 -15   5  10       2451.71       2393.26        46.84 o                         
 -14   5  10       1018.59        992.98        25.18 o                         
 -13   5  10        280.37        342.65        14.97 o                         
 -12   5  10        542.56        526.90        17.91 o                         
 -11   5  10       1869.96       1847.13        34.13 o                         
 -10   5  10        199.09        204.38        10.26 o                         
  -9   5  10        646.72        635.95        20.42 o                         
  -8   5  10       1646.82       1626.54        33.68 o                         
  -7   5  10        181.07        204.45        10.87 o                         
  -6   5  10         62.27         57.25         7.09 o                         
  -5   5  10       3344.95       3228.94        46.33 o                         
  -4   5  10       2828.17       2855.37        41.95 o                         
  -3   5  10       2975.72       2718.68        36.72 o                         
  -2   5  10       1686.34       1643.32        25.19 o                         
  -1   5  10         28.31         23.62         4.00 o                         
   0   5  10         26.82         12.53         3.75 o                         
   1   5  10       4357.66       4078.24        51.29 o                         
   2   5  10       2030.64       2214.12        32.33 o                         
   3   5  10       1362.94       1450.41        26.27 o                         
   4   5  10         21.36         17.51         4.90 o                         
   5   5  10         91.70        106.13         8.06 o                         
   6   5  10       2163.54       2122.19        34.89 o                         
   7   5  10        372.16        319.99        12.85 o                         
   8   5  10       1321.28       1378.06        30.99 o                         
   9   5  10       4882.43       5082.87       123.64 o                         
  10   5  10        117.31        131.58        12.26 o                         
  11   5  10         23.73         28.45         9.68 o                         
  12   5  10          0.17          1.89         8.02 o                         
  13   5  10        733.55        789.04        37.68 o                         
  14   5  10        487.84        590.71        28.82 o                         
  15   5  10          1.73         -1.54        10.04 o                         
  16   5  10       1322.88       1511.84        41.73 o                         
  17   5  10        735.97        748.75        28.18 o                         
  18   5  10        499.95        528.76        31.21 o                         
  19   5  10        491.78        472.59        35.42 o                         
  20   5  10        294.47        304.46        20.36 o                         
  21   5  10        652.73        583.66        29.46 o                         
  22   5  10         82.50         62.48        26.08 o                         
 -22   6  10         25.25         48.34        18.22 o                         
 -21   6  10         96.59         85.25        13.22 o                         
 -20   6  10         33.80         48.40        10.51 o                         
 -19   6  10         47.40         59.22        10.80 o                         
 -18   6  10       2632.51       2771.34        57.86 o                         
 -17   6  10        530.05        593.08        22.29 o                         
 -16   6  10         21.45          9.56         9.77 o                         
 -15   6  10          6.04         23.15         7.28 o                         
 -14   6  10         15.69         27.17         9.76 o                         
 -13   6  10         91.81         94.46        10.52 o                         
 -12   6  10       2408.30       2366.59        44.15 o                         
 -11   6  10          0.42         -0.41         4.54 o                         
 -10   6  10       1032.68       1039.36        28.07 o                         
  -9   6  10          0.12          5.11         6.25 o                         
  -8   6  10        588.92        578.55        20.19 o                         
  -7   6  10        525.22        519.81        17.67 o                         
  -6   6  10         50.85         32.01         6.77 o                         
  -5   6  10       1922.90       1903.70        35.81 o                         
  -4   6  10         61.62         42.92         7.02 o                         
  -3   6  10        824.34        837.46        20.50 o                         
  -2   6  10        698.81        677.43        22.31 o                         
  -1   6  10          0.00         -4.31         4.31 o                         
   0   6  10       5058.97       5026.78        67.70 o                         
   1   6  10         17.97          4.10         5.34 o                         
   2   6  10       3881.45       3778.50        57.14 o                         
   3   6  10        314.25        340.52        13.66 o                         
   4   6  10        956.66        987.57        23.88 o                         
   5   6  10        216.78        220.76        12.05 o                         
   6   6  10        195.11        258.51        17.58 o                         
   7   6  10       1911.84       1882.75        42.41 o                         
   8   6  10        181.14        171.75        14.68 o                         
   9   6  10          7.79          5.50         7.47 o                         
  10   6  10       2903.38       2929.08        62.57 o                         
  11   6  10       1597.69       1682.61        49.22 o                         
  12   6  10        375.10        339.28        22.01 o                         
  13   6  10        206.07        200.73        19.77 o                         
  14   6  10         35.75         43.47        11.49 o                         
  15   6  10       1173.99       1212.29        53.50 o                         
  16   6  10       1088.24       1194.99        64.73 o                         
  17   6  10        137.85        126.99        28.49 o                         
  18   6  10         71.34         84.86        29.10 o                         
  19   6  10          3.87         14.24        14.62 o                         
  20   6  10        889.99        980.98        90.27 o                         
 -21   7  10         10.58         16.91        14.98 o                         
 -20   7  10        797.02        860.62        30.08 o                         
 -19   7  10        503.86        536.58        23.40 o                         
 -18   7  10         13.22          7.00         7.64 o                         
 -17   7  10       1067.26       1191.36        32.65 o                         
 -16   7  10        521.03        592.06        22.64 o                         
 -15   7  10         19.16         20.60         7.30 o                         
 -14   7  10          1.30         -6.93         6.93 o                         
 -13   7  10        479.35        470.99        23.87 o                         
 -12   7  10          4.07          9.74         8.37 o                         
 -11   7  10        432.37        452.24        22.95 o                         
 -10   7  10        235.03        205.81        17.82 o                         
  -9   7  10       4144.37       4190.82        75.37 o                         
  -8   7  10         68.89         49.52        10.23 o                         
  -7   7  10        126.18        100.69        10.04 o                         
  -6   7  10        154.95        154.15        12.21 o                         
  -5   7  10        247.20        283.43        14.25 o                         
  -4   7  10          1.09          5.26         5.69 o                         
  -3   7  10          0.17         -5.80         5.80 o                         
  -2   7  10       1257.65       1204.67        31.68 o                         
  -1   7  10        314.66        321.63        14.70 o                         
   0   7  10        100.86        110.37         9.62 o                         
   1   7  10        874.45        872.89        22.47 o                         
   2   7  10        712.22        717.97        20.22 o                         
   3   7  10          9.48          6.07         5.74 o                         
   4   7  10         16.16          9.80         6.18 o                         
   5   7  10        850.92        912.29        27.66 o                         
   6   7  10        131.63        129.57        12.65 o                         
   7   7  10       3163.91       3158.88        60.95 o                         
   8   7  10        483.21        518.51        23.25 o                         
   9   7  10       1108.12       1179.22        36.59 o                         
  10   7  10          0.22         -6.96         6.96 o                         
  11   7  10       2945.82       2990.14        66.55 o                         
  12   7  10        493.68        511.96        40.97 o                         
  13   7  10        254.49        274.70        23.37 o                         
  14   7  10         55.80         56.09        13.10 o                         
  15   7  10         14.21          6.90        10.95 o                         
  16   7  10        190.53        137.10        18.40 o                         
  17   7  10        113.89        100.83        19.31 o                         
  18   7  10         94.91         91.86        19.76 o                         
  19   7  10        337.52        353.07        45.14 o                         
 -18   8  10         36.28         26.66        14.79 o                         
 -17   8  10        311.51        278.36        29.24 o                         
 -16   8  10         69.05         71.64        13.53 o                         
 -15   8  10         22.37          6.63         9.21 o                         
 -14   8  10        175.65        217.92        19.35 o                         
 -13   8  10        551.20        587.60        30.35 o                         
 -12   8  10       1050.35       1170.84        39.12 o                         
 -11   8  10        928.25        936.11        34.36 o                         
 -10   8  10         90.89         78.25        12.90 o                         
  -9   8  10        147.95        162.03        16.48 o                         
  -8   8  10         67.44         53.45        10.76 o                         
  -7   8  10       1348.49       1316.58        34.31 o                         
  -6   8  10       1021.65       1082.72        32.25 o                         
  -5   8  10        124.63        120.48        11.55 o                         
  -4   8  10        161.93        150.44        13.54 o                         
  -3   8  10        155.32        141.26        12.76 o                         
  -2   8  10          5.70          1.75         6.39 o                         
  -1   8  10        943.49        979.78        26.78 o                         
   0   8  10         73.85         73.44         9.71 o                         
   1   8  10        631.95        639.37        21.59 o                         
   2   8  10        434.17        441.57        18.00 o                         
   3   8  10          4.01          2.11         6.98 o                         
   4   8  10        227.78        222.93        15.45 o                         
   5   8  10         52.03         25.35         9.06 o                         
   6   8  10       1054.16        985.05        30.95 o                         
   7   8  10        617.54        584.50        25.90 o                         
   8   8  10        808.72        872.10        32.10 o                         
   9   8  10        848.33        933.48        33.93 o                         
  10   8  10        763.00        761.73        37.44 o                         
  11   8  10          9.28          8.31         8.93 o                         
  12   8  10         43.24         43.02        13.07 o                         
  13   8  10        601.86        675.82        44.91 o                         
  14   8  10        184.20        195.52        21.19 o                         
  15   8  10         17.02          5.11        10.52 o                         
  16   8  10         11.66         46.28        19.82 o                         
 -16   9  10         82.93        125.38        41.12 o                         
 -15   9  10       1011.41       1176.57       105.32 o                         
 -14   9  10          1.75         -5.37         9.27 o                         
 -13   9  10         19.85         16.94        10.61 o                         
 -12   9  10        732.71        667.65        30.25 o                         
 -11   9  10          7.81         15.33        14.20 o                         
 -10   9  10       1295.47       1266.23        41.83 o                         
  -9   9  10         96.49         86.51        14.32 o                         
  -8   9  10        165.22        189.08        18.45 o                         
  -7   9  10        636.93        660.08        28.67 o                         
  -6   9  10         34.91         20.59         9.50 o                         
  -5   9  10         66.56         56.46        11.88 o                         
  -4   9  10        458.58        456.56        23.58 o                         
  -3   9  10        416.21        413.78        22.96 o                         
  -2   9  10        251.26        244.29        17.54 o                         
  -1   9  10         77.03         73.19        10.76 o                         
   0   9  10        334.58        379.65        18.75 o                         
   1   9  10         22.79          8.12         7.47 o                         
   2   9  10        957.39        934.20        31.41 o                         
   3   9  10         66.40         49.66        10.62 o                         
   4   9  10          1.21          2.17         8.69 o                         
   5   9  10        601.36        605.16        23.55 o                         
   6   9  10          5.18          6.66         8.43 o                         
   7   9  10        630.83        653.34        27.14 o                         
   8   9  10         23.48         13.84         9.91 o                         
   9   9  10        204.79        207.45        18.90 o                         
  10   9  10         99.89         93.55        14.43 o                         
  11   9  10          3.95          2.91        10.04 o                         
  12   9  10         42.73         51.22        12.42 o                         
  13   9  10        338.42        388.76        40.65 o                         
 -10  10  10          9.12         37.11        28.09 o                         
  -9  10  10         42.08         54.85        13.35 o                         
  -8  10  10          0.79         -7.83         7.83 o                         
  -7  10  10        538.84        573.58        37.66 o                         
  -6  10  10        424.45        488.79        32.72 o                         
  -5  10  10        484.30        469.53        28.65 o                         
  -4  10  10        458.37        449.15        38.60 o                         
  -3  10  10         23.88         24.98        10.19 o                         
  -2  10  10        292.01        245.61        21.75 o                         
  -1  10  10        210.66        186.73        19.03 o                         
   0  10  10          1.56         10.27        12.76 o                         
   1  10  10          8.43         15.27         8.51 o                         
   2  10  10         13.98         -7.55         8.86 o                         
   3  10  10        285.42        282.96        22.18 o                         
   4  10  10        166.10        195.16        17.85 o                         
   5  10  10       1294.56       1401.37        41.44 o                         
   6  10  10         44.83         50.08        15.11 o                         
   7  10  10        100.97         80.15        18.36 o                         
   8  10  10          0.17        -10.55        15.40 o                         
   9  10  10         11.27         -7.38        13.74 o
[truncated: 604,992 more chars]
