# Supplementary material for: Crystal structures of three sterically congested disilanes
Source: Acta Crystallogr E Crystallogr Commun. 2017 Feb 28;73(Pt 3):448–52. doi: 10.1107/S2056989017002602 (PMC5347074; doi:10.1107/S2056989017002602)
Supplement: Supplementary file 3 [file e-73-00448-2sup3.hkl]

data_2                                                                          
_shelx_title ' MJF277_0m in P2(1)/c'                                            
_shelx_refln_list_code          4                                               
_shelx_F_calc_maximum      450.83                                               
_exptl_crystal_F_000      1384.00                                               
_reflns_d_resolution_high  0.7469                                               
                                                                                
loop_                                                                           
 _space_group_symop_operation_xyz                                               
 'x, y, z'                                                                      
 '-x, y+1/2, -z+1/2'                                                            
 '-x, -y, -z'                                                                   
 'x, -y-1/2, z-1/2'                                                             
                                                                                
_cell_length_a     8.8779                                                       
_cell_length_b    10.4042                                                       
_cell_length_c    29.6987                                                       
_cell_angle_alpha  90.000                                                       
_cell_angle_beta   90.975                                                       
_cell_angle_gamma  90.000                                                       
                                                                                
_shelx_F_squared_multiplier     1.000                                           
                                                                                
loop_                                                                           
 _refln_index_h                                                                 
 _refln_index_k                                                                 
 _refln_index_l                                                                 
 _refln_F_squared_calc                                                          
 _refln_F_squared_meas                                                          
 _refln_F_squared_sigma                                                         
 _refln_observed_status                                                         
   1   0   0        578.23        449.35        52.99 o                         
   2   0   0     168585.75     171860.70      2818.49 o                         
   3   0   0       3351.10       3314.42        63.59 o                         
   4   0   0     203250.11     205992.22      2763.80 o                         
   5   0   0        339.82        262.28        27.58 o                         
   6   0   0      51858.99      50152.25       777.17 o                         
   7   0   0       2169.00       1924.78        88.19 o                         
   8   0   0      25968.32      25767.34       700.92 o                         
   9   0   0       5108.58       5008.14       222.93 o                         
  10   0   0       9206.17       9150.33       341.00 o                         
  11   0   0       6329.04       6238.54       282.89 o                         
   1   1   0       7741.25       8071.54       103.39 o                         
   2   1   0       2558.81       2907.84        54.00 o                         
   3   1   0      18720.12      20884.06       220.39 o                         
   4   1   0       1221.75       1230.84        38.86 o                         
   5   1   0         27.79         39.83        22.67 o                         
   6   1   0       2227.47       2169.66        50.07 o                         
   7   1   0        614.66        758.36        52.19 o                         
   8   1   0          0.89         96.64        46.20 o                         
   9   1   0        690.87        786.23        74.93 o                         
  10   1   0          0.00        -58.00        58.00 o                         
  11   1   0        201.50        337.98        78.74 o                         
   0   2   0       1932.94       1807.19        53.46 o                         
   1   2   0       2073.49       2069.86        41.64 o                         
   2   2   0       6681.43       6738.22        90.76 o                         
   3   2   0       3760.22       4325.35        76.64 o                         
   4   2   0        284.42        285.05        21.30 o                         
   5   2   0        192.27        177.14        20.86 o                         
   6   2   0        457.77        385.18        43.94 o                         
   7   2   0        452.36        488.88        33.69 o                         
   8   2   0         62.25        102.88        41.26 o                         
   9   2   0       1650.25       1772.56        98.64 o                         
  10   2   0        314.74        209.36       169.79 o                         
  11   2   0          3.83        -28.52        81.07 o                         
   1   3   0       4909.69       5269.88        74.16 o                         
   2   3   0       3577.13       3732.59        51.06 o                         
   3   3   0        540.23        612.10        27.90 o                         
   4   3   0        369.32        426.87        22.29 o                         
   5   3   0       2484.65       2472.27        46.98 o                         
   6   3   0       5049.59       4816.62        77.58 o                         
   7   3   0         64.52         72.55        24.84 o                         
   8   3   0        644.90        725.08        55.54 o                         
   9   3   0       2976.88       2962.46       110.37 o                         
  10   3   0       6170.85       6350.21       249.79 o                         
  11   3   0         74.21        -22.10        71.65 o                         
   0   4   0      75538.72      76373.96       957.11 o                         
   1   4   0       5294.86       5174.52        74.59 o                         
   2   4   0      67226.03      66461.30       640.00 o                         
   3   4   0       4320.80       4386.59        72.91 o                         
   4   4   0      30712.59      29621.86       355.79 o                         
   5   4   0        555.20        558.95        32.48 o                         
   6   4   0      14699.56      14731.47       206.76 o                         
   7   4   0       5288.12       5538.32       119.98 o                         
   8   4   0      13976.09      14300.72       268.02 o                         
   9   4   0       1393.02       1543.99       108.19 o                         
  10   4   0       3090.64       3101.73       144.51 o                         
  11   4   0       2980.80       3270.14       185.26 o                         
   1   5   0       1682.17       1749.88        46.21 o                         
   2   5   0         63.05         50.19        19.50 o                         
   3   5   0       1750.49       1797.72        32.95 o                         
   4   5   0        759.01        739.29        47.76 o                         
   5   5   0       8586.05       8472.12       149.75 o                         
   6   5   0       1645.48       1595.69        67.85 o                         
   7   5   0       4327.19       4163.19       108.99 o                         
   8   5   0       3692.91       3869.23        99.86 o                         
   9   5   0       4856.47       5223.58       294.31 o                         
  10   5   0       1099.33       1119.96       180.20 o                         
  11   5   0       3743.79       4058.98       224.67 o                         
   0   6   0        406.41        308.43        35.35 o                         
   1   6   0         96.41        147.45        24.12 o                         
   2   6   0       6361.30       6419.36        98.79 o                         
   3   6   0        464.73        456.22        32.07 o                         
   4   6   0       1012.30       1067.83        59.42 o                         
   5   6   0         70.83         50.73        38.32 o                         
   6   6   0        243.81        187.17        45.89 o                         
   7   6   0        102.37        100.86        48.32 o                         
   8   6   0        276.09        115.91        50.63 o                         
   9   6   0        244.85        309.25        75.83 o                         
  10   6   0         22.30        -45.31        75.42 o                         
   1   7   0       1436.80       1508.24        58.83 o                         
   2   7   0        433.19        426.88        38.24 o                         
   3   7   0        656.53        715.38        45.47 o                         
   4   7   0       3157.03       2966.70        92.53 o                         
   5   7   0       4078.82       4249.27       120.77 o                         
   6   7   0       1997.92       1865.18        84.60 o                         
   7   7   0       2577.45       2509.53       101.32 o                         
   8   7   0       3425.54       3422.86       117.44 o                         
   9   7   0       2264.16       2276.02       101.84 o                         
  10   7   0        778.61        917.43       112.04 o                         
   0   8   0       3814.66       4015.95       145.92 o                         
   1   8   0      12093.89      12128.54       225.13 o                         
   2   8   0        375.39        313.52        49.32 o                         
   3   8   0       7359.29       6785.72       148.35 o                         
   4   8   0        381.46        411.61        40.51 o                         
   5   8   0       6199.31       5773.84       163.64 o                         
   6   8   0       2095.43       2004.48        93.32 o                         
   7   8   0        548.54        540.11        70.05 o                         
   8   8   0        329.68        292.63        67.03 o                         
   9   8   0       1585.77       1609.56       103.31 o                         
   1   9   0       1299.74       1412.15        80.54 o                         
   2   9   0         12.76          6.90        43.08 o                         
   3   9   0         96.92         92.93        49.45 o                         
   4   9   0         44.45          8.07        42.56 o                         
   5   9   0       3067.58       2957.08       149.93 o                         
   6   9   0        574.38        509.99        94.24 o                         
   7   9   0         76.66        -12.14        75.07 o                         
   8   9   0         25.85         75.50        72.14 o                         
   9   9   0       1401.69       1283.43       102.05 o                         
   0  10   0          0.77        112.14        64.84 o                         
   1  10   0        360.53        422.51        64.97 o                         
   2  10   0         13.12         -9.08        53.21 o                         
   3  10   0          1.96        -42.23        53.56 o                         
   4  10   0        246.50        269.87        55.62 o                         
   5  10   0         72.51         13.56        69.16 o                         
   6  10   0         12.63         26.77        77.23 o                         
   7  10   0         64.00         11.09        79.69 o                         
   8  10   0         74.72         68.69        82.09 o                         
   1  11   0         15.94         29.25        75.73 o                         
   2  11   0         31.85         48.14        59.00 o                         
   3  11   0        930.20        926.62       101.21 o                         
   4  11   0        901.75        979.47        78.81 o                         
   5  11   0        728.88        685.40       100.01 o                         
   6  11   0         19.30        137.62        89.23 o                         
   7  11   0        876.26        743.38       109.52 o                         
   0  12   0       8657.59       7099.80       382.58 o                         
   1  12   0       6029.18       5988.18       218.26 o                         
   2  12   0       4132.91       4088.54       143.48 o                         
   3  12   0       2354.28       2450.57       159.09 o                         
   4  12   0       3739.86       3739.37       138.22 o                         
   5  12   0       3276.20       2895.86       157.30 o                         
   6  12   0        739.40        158.54       357.15 o                         
   1  13   0         27.66        -66.99        85.74 o                         
   2  13   0        111.71        109.23        89.24 o                         
   3  13   0         73.46         21.52        79.94 o                         
   4  13   0         70.60          6.29        74.63 o                         
 -11   1   1         96.33        105.23        80.86 o                         
 -10   1   1       1107.33       1036.83        90.87 o                         
  -9   1   1        684.74        773.94       108.61 o                         
  -8   1   1       1569.42       1642.32        88.68 o                         
  -7   1   1       2394.64       2536.43        76.29 o                         
  -6   1   1       3963.33       3645.59        68.49 o                         
  -5   1   1       2466.81       2523.95        48.16 o                         
  -4   1   1       4067.46       4354.35        74.64 o                         
  -3   1   1       7568.91       8020.23        95.81 o                         
  -2   1   1        592.80        492.01        23.07 o                         
  -1   1   1        149.40        157.25        11.55 o                         
   0   1   1        598.88        671.90        50.87 o                         
   1   1   1       8316.58       8596.86       127.32 o                         
   2   1   1      15959.38      16810.54       240.19 o                         
   3   1   1        160.16        189.48        13.10 o                         
   4   1   1       4482.89       4512.24        71.99 o                         
   5   1   1         72.82         -7.41        20.87 o                         
   6   1   1       2453.92       2634.27        71.44 o                         
   7   1   1        133.57        156.33        27.91 o                         
   8   1   1       2005.76       2096.88        87.48 o                         
   9   1   1        486.70        544.41        67.61 o                         
  10   1   1       1159.73       1035.53        87.97 o                         
  11   1   1          1.10        -43.53        67.19 o                         
 -11   2   1       4641.99       4777.49       268.30 o                         
 -10   2   1        308.42        322.48       110.66 o                         
  -9   2   1       3917.94       3857.06       137.25 o                         
  -8   2   1       2943.60       2951.78       103.18 o                         
  -7   2   1      31643.69      31396.78       367.84 o                         
  -6   2   1       7709.49       7889.24       115.64 o                         
  -5   2   1      35832.71      35638.11       345.35 o                         
  -4   2   1      10208.59      10427.56       120.01 o                         
  -3   2   1      93735.13      95336.29       951.01 o                         
  -2   2   1      12962.26      13558.31       157.71 o                         
  -1   2   1      32535.45      33486.42       354.64 o                         
   0   2   1      12212.89      12348.63       156.37 o                         
   1   2   1      34949.37      34999.89       441.82 o                         
   2   2   1      16798.28      17366.18       194.75 o                         
   3   2   1      31130.21      30897.00       356.22 o                         
   4   2   1       2566.96       2761.13        51.06 o                         
   5   2   1       8792.79       8633.84       129.74 o                         
   6   2   1        930.18       1029.11        57.86 o                         
   7   2   1       2278.51       2273.71        84.04 o                         
   8   2   1       2310.52       2405.35        92.20 o                         
   9   2   1        319.44        321.36        81.38 o                         
  10   2   1        598.02        526.11        70.69 o                         
  11   2   1          0.71        -52.45        62.26 o                         
 -11   3   1        396.99        308.85       107.56 o                         
 -10   3   1       2466.43       2651.68       135.69 o                         
  -9   3   1        113.54        167.54        59.36 o                         
  -8   3   1       1577.98       1802.18        76.73 o                         
  -7   3   1         53.40         60.91        35.72 o                         
  -6   3   1       8300.56       8645.67       111.08 o                         
  -5   3   1       1307.67       1279.04        35.92 o                         
  -4   3   1       2124.49       2023.22        43.61 o                         
  -3   3   1         10.49         -4.55        16.83 o                         
  -2   3   1       2384.97       2531.19        53.47 o                         
  -1   3   1         47.78         81.13        15.49 o                         
   0   3   1       2462.79       2735.78        46.26 o                         
   1   3   1       2828.40       2676.82        47.55 o                         
   2   3   1       2374.46       2377.55        38.13 o                         
   3   3   1       1276.96       1151.33        34.02 o                         
   4   3   1       1644.14       1467.62        35.51 o                         
   5   3   1       6787.26       6768.64       113.04 o                         
   6   3   1       5340.92       5175.79        87.25 o                         
   7   3   1       2339.69       2356.96        97.84 o                         
   8   3   1       1335.61       1383.00        89.42 o                         
   9   3   1       2882.26       2867.05        99.35 o                         
  10   3   1       1386.06       1235.71       174.86 o                         
  11   3   1         61.52        116.04        70.98 o                         
 -11   4   1        191.19         81.87        73.90 o                         
 -10   4   1       2309.44       2104.16       171.72 o                         
  -9   4   1        109.57        109.27        74.65 o                         
  -8   4   1        422.39        403.39        55.19 o                         
  -7   4   1        366.03        209.61        37.16 o                         
  -6   4   1       6073.78       6006.74       110.34 o                         
  -5   4   1       3379.36       3192.70        67.01 o                         
  -4   4   1        688.33        710.09        33.26 o                         
  -3   4   1       2377.69       2386.46        45.73 o                         
  -2   4   1       5497.85       5475.78        74.42 o                         
  -1   4   1      14414.21      14782.07       169.15 o                         
   0   4   1        610.70        515.99        20.03 o                         
   1   4   1       8461.75       8851.27       115.85 o                         
   2   4   1        999.18        832.90        28.16 o                         
   3   4   1       6328.60       6117.32        90.59 o                         
   4   4   1        710.42        665.21        34.84 o                         
   5   4   1        527.18        544.19        46.07 o                         
   6   4   1       7264.81       7394.82       114.40 o                         
   7   4   1       2614.71       2618.60        71.50 o                         
   8   4   1       3371.64       3371.18       191.79 o                         
   9   4   1         45.54         11.61        51.62 o                         
  10   4   1       1394.15       1406.09       100.61 o                         
  11   4   1          1.17        -60.52        60.52 o                         
 -11   5   1       1767.29       2024.19       175.92 o                         
 -10   5   1        139.76         36.65        98.51 o                         
  -9   5   1       1960.56       2216.48       136.62 o                         
  -8   5   1        436.44        367.44        45.96 o                         
  -7   5   1       6040.30       5913.98       133.91 o                         
  -6   5   1         17.51         14.05        35.18 o                         
  -5   5   1        115.83        138.38        37.16 o                         
  -4   5   1        899.08        789.09        48.79 o                         
  -3   5   1       6607.26       6749.46        92.73 o                         
  -2   5   1       8951.28       8568.00       121.10 o                         
  -1   5   1        366.20        393.69        25.80 o                         
   0   5   1      14908.88      14930.49       158.82 o                         
   1   5   1       4292.99       4157.78        69.48 o                         
   2   5   1      51974.08      50766.72       500.72 o                         
   3   5   1       1222.71       1162.78        25.04 o                         
   4   5   1      12383.30      11923.84       216.87 o                         
   5   5   1       2782.79       2792.30        80.80 o                         
   6   5   1      23785.75      23531.66       329.80 o                         
   7   5   1        953.71       1102.93        61.89 o                         
   8   5   1      10923.22      10481.82       283.50 o                         
   9   5   1       1036.54       1044.36        87.17 o                         
  10   5   1       5613.63       5639.84       186.33 o                         
  11   5   1        153.60        139.89        84.78 o                         
 -10   6   1         89.62        138.83        77.40 o                         
  -9   6   1       1074.23       1208.25       100.69 o                         
  -8   6   1         93.08         94.65        50.00 o                         
  -7   6   1        102.45        100.87        48.97 o                         
  -6   6   1         32.41         21.10        41.77 o                         
  -5   6   1       6135.18       6033.52       127.42 o                         
  -4   6   1       1517.62       1519.44        66.57 o                         
  -3   6   1       1066.68       1189.88        46.16 o                         
  -2   6   1       1032.74       1078.98        42.78 o                         
  -1   6   1       1330.99       1428.67        60.98 o                         
   0   6   1        937.11        965.23        28.76 o                         
   1   6   1      10174.54      10504.03       126.18 o                         
   2   6   1          6.00        -21.15        21.15 o                         
   3   6   1        141.35        119.81        25.64 o                         
   4   6   1          6.28         44.36        37.63 o                         
   5   6   1       1892.63       1832.35        74.27 o                         
   6   6   1        681.70        659.92        56.16 o                         
   7   6   1         60.03         88.05        48.43 o                         
   8   6   1        134.04        132.67        50.49 o                         
   9   6   1        114.76        138.45        62.83 o                         
  10   6   1        863.77        803.21        89.72 o                         
 -10   7   1         80.03         97.23       119.85 o                         
  -9   7   1       1078.17       1048.52        81.21 o                         
  -8   7   1       1771.52       1790.91       109.53 o                         
  -7   7   1         98.44        154.29        54.82 o                         
  -6   7   1         63.47         62.56        46.66 o                         
  -5   7   1        548.84        684.35        59.80 o                         
  -4   7   1        155.44        171.34        44.83 o                         
  -3   7   1        254.32        262.49        35.98 o                         
  -2   7   1         85.02         72.48        26.83 o                         
  -1   7   1        830.84        785.09        54.74 o                         
   0   7   1       3756.20       3658.33        81.34 o                         
   1   7   1       1408.50       1643.94        73.49 o                         
   2   7   1       4695.83       4518.12        95.99 o                         
   3   7   1       5143.43       5158.07       101.67 o                         
   4   7   1      10029.34       9912.54       189.46 o                         
   5   7   1       2676.15       2572.69        90.02 o                         
   6   7   1       5993.97       5950.48       137.60 o                         
   7   7   1       5306.67       5284.42       140.21 o                         
   8   7   1       6579.21       6545.11       207.68 o                         
   9   7   1        131.85        144.45        68.71 o                         
  10   7   1       1988.17       2317.84       143.82 o                         
  -9   8   1       2699.45       2824.73       144.24 o                         
  -8   8   1       3097.31       3196.67       123.05 o                         
  -7   8   1        377.02        353.23        66.97 o                         
  -6   8   1       1598.66       1641.68        92.59 o                         
  -5   8   1       4795.75       4844.44       127.41 o                         
  -4   8   1       5538.17       5374.86       111.91 o                         
  -3   8   1       8430.52       8387.77       157.99 o                         
  -2   8   1       9734.67       9455.25       170.38 o                         
  -1   8   1       4859.27       4803.35       101.64 o                         
   0   8   1       5956.69       5721.47       126.20 o                         
   1   8   1       7260.52       7356.01       127.96 o                         
   2   8   1       6694.63       6737.61       172.53 o                         
   3   8   1       1625.00       1502.32        79.97 o                         
   4   8   1       2941.99       2982.71        77.88 o                         
   5   8   1       1866.14       1730.83        95.03 o                         
   6   8   1       9527.98       9457.41       276.58 o                         
   7   8   1        736.02        653.17        82.02 o                         
   8   8   1        955.29        971.66        90.19 o                         
   9   8   1        476.85        466.21        72.36 o                         
  -9   9   1       2749.20       2872.75       218.23 o                         
  -8   9   1        118.46         49.19        68.02 o                         
  -7   9   1       1819.32       1846.65       125.62 o                         
  -6   9   1        650.60        635.56        80.22 o                         
  -5   9   1       1819.27       1818.97       146.61 o                         
  -4   9   1        202.83        111.14        46.59 o                         
  -3   9   1        158.03         82.18        49.46 o                         
  -2   9   1       3270.23       3292.01       106.91 o                         
  -1   9   1       2654.68       2627.92        87.29 o                         
   0   9   1      15480.12      15464.11       235.07 o                         
   1   9   1        250.57        201.34        55.53 o                         
   2   9   1       5842.78       6098.46       144.52 o                         
   3   9   1        134.57         93.21        48.32 o                         
   4   9   1       9473.74       9323.55       203.32 o                         
   5   9   1         66.61         30.64        63.35 o                         
   6   9   1       5233.42       5349.38       144.11 o                         
   7   9   1        483.50        401.56        72.75 o                         
   8   9   1       6179.35       6455.42       201.91 o                         
   9   9   1        283.06        311.23        69.91 o                         
  -8  10   1        857.87        969.46       141.72 o                         
  -7  10   1       4156.18       4026.57       176.92 o                         
  -6  10   1       4426.59       4560.34       272.69 o                         
  -5  10   1       7256.55       6684.75       194.89 o                         
  -4  10   1       1551.79       1418.50        97.38 o                         
  -3  10   1      13718.91      13960.96       260.44 o                         
  -2  10   1       7270.62       7190.81       173.12 o                         
  -1  10   1       5031.29       5062.53       168.06 o                         
   0  10   1        199.39        191.93        48.51 o                         
   1  10   1      10581.30      10786.41       217.08 o                         
   2  10   1       6155.97       5899.55       152.07 o                         
   3  10   1        256.58        323.22        72.75 o                         
   4  10   1         17.49          4.60        47.90 o                         
   5  10   1       1879.31       1934.29       154.22 o                         
   6  10   1          2.95         83.36        80.26 o                         
   7  10   1         12.21        -36.96        76.28 o                         
   8  10   1        104.99        158.01        83.70 o                         
  -7  11   1        584.88        531.14       106.70 o                         
  -6  11   1        726.53        702.59       106.68 o                         
  -5  11   1        152.68        238.92        83.15 o                         
  -4  11   1         75.46        114.92        58.18 o                         
  -3  11   1        901.63       1017.51        89.17 o                         
  -2  11   1       3986.10       4201.39       209.06 o                         
  -1  11   1       1325.77       1339.35        92.41 o                         
   0  11   1         27.37         63.26        73.27 o                         
   1  11   1        647.80        768.88        79.37 o                         
   2  11   1       3728.29       3756.91       131.06 o                         
   3  11   1        938.73        821.65        85.71 o                         
   4  11   1        279.01        252.89        57.85 o                         
   5  11   1        329.99        318.25        87.78 o                         
   6  11   1       2078.69       2156.72       149.14 o                         
   7  11   1         33.98         -2.54        95.00 o                         
  -6  12   1        538.09        701.12       186.38 o                         
  -5  12   1        991.90        916.55       124.68 o                         
  -4  12   1        248.68        207.96        70.56 o                         
  -3  12   1        790.36        858.15        95.50 o                         
  -2  12   1       2311.51       2485.00       120.45 o                         
  -1  12   1       2324.17       2590.06       155.01 o                         
   0  12   1       1013.05        934.99       115.93 o                         
   1  12   1        321.85        366.01        93.68 o                         
   2  12   1       2401.20       2262.72       116.18 o                         
   3  12   1       1117.99       1113.72        99.37 o                         
   4  12   1        836.88        700.98        99.30 o                         
   5  12   1        309.01        168.86        91.01 o                         
   6  12   1        588.51        396.36       228.91 o                         
  -4  13   1       1023.44       1100.06       101.87 o                         
  -3  13   1        312.40        176.30        84.05 o                         
  -2  13   1        653.08        648.03       110.84 o                         
  -1  13   1        444.27        704.23       113.11 o                         
   0  13   1        992.20        922.86       122.67 o                         
   1  13   1        683.78        687.58       108.94 o                         
   2  13   1       1247.95       1558.47       137.87 o                         
   3  13   1       1357.43       1610.12       117.32 o                         
   4  13   1        547.52        633.35       118.23 o                         
 -11   0   2       4745.46       4472.83       243.55 o                         
 -10   0   2      10743.90      10729.86       382.88 o                         
  -9   0   2      11530.60      11541.53       387.94 o                         
  -8   0   2      14619.64      14727.83       448.66 o                         
  -7   0   2       9031.94       8039.01       197.30 o                         
  -6   0   2      16052.71      15688.42       276.95 o                         
  -5   0   2      17604.93      16140.65       283.17 o                         
  -4   0   2      57060.85      60422.72       913.01 o                         
  -3   0   2        174.65        295.12        33.12 o                         
  -2   0   2       7911.22       8571.36       126.26 o                         
  -1   0   2      77449.31      80140.20      1942.19 o                         
   1   0   2      15356.85      15865.67       271.82 o                         
   2   0   2       1035.79       1137.80        49.07 o                         
   3   0   2      38567.78      42405.64       910.09 o                         
   4   0   2       1012.42       1160.97        71.89 o                         
   5   0   2       9494.14       9575.18       159.46 o                         
   6   0   2       3250.40       3550.37       122.45 o                         
   7   0   2       5624.59       5006.40       168.37 o                         
   8   0   2       4050.63       4161.88       158.16 o                         
   9   0   2       5154.69       4878.38       216.23 o                         
  10   0   2       4423.63       4495.86       348.67 o                         
  11   0   2       4147.48       4343.73       234.29 o                         
 -11   1   2         16.69         57.08        80.15 o                         
 -10   1   2        499.65        603.87        79.36 o                         
  -9   1   2        284.35        304.76        65.69 o                         
  -8   1   2       1224.27       1456.25       106.43 o                         
  -7   1   2        110.04        153.44        39.79 o                         
  -6   1   2         12.02         32.70        23.42 o                         
  -5   1   2       2813.32       2686.75        51.69 o                         
  -4   1   2       3517.46       3709.28        53.44 o                         
  -3   1   2        818.25        898.85        23.07 o                         
  -2   1   2        333.53        480.88        16.83 o                         
  -1   1   2       5728.17       5820.51        74.58 o                         
   0   1   2      20786.41      21836.95       365.10 o                         
   1   1   2       6738.36       6761.48        88.32 o                         
   2   1   2       4245.83       4519.99        66.93 o                         
   3   1   2       7951.96       7983.25       113.87 o                         
   4   1   2       4313.26       4658.21        75.37 o                         
   5   1   2       7254.44       6619.70        98.33 o                         
   6   1   2        504.70        392.80        37.42 o                         
   7   1   2       3895.35       3743.18        86.26 o                         
   8   1   2       1142.53       1184.56        98.58 o                         
   9   1   2       4671.46       4548.38       145.75 o                         
  10   1   2       2358.73       2268.83       172.55 o                         
  11   1   2        561.50        538.09        83.10 o                         
 -11   2   2          9.03        -30.51       134.24 o                         
 -10   2   2        399.83        363.82        87.19 o                         
  -9   2   2       1584.27       1659.07       124.21 o                         
  -8   2   2       3650.19       3742.26       120.10 o                         
  -7   2   2       1296.71       1442.50        68.48 o                         
  -6   2   2        110.36        171.77        25.83 o                         
  -5   2   2       2392.79       2490.41        45.57 o                         
  -4   2   2       2692.48       2415.73        40.68 o                         
  -3   2   2       5396.53       5735.76        72.89 o                         
  -2   2   2       6252.80       6641.00        73.39 o                         
  -1   2   2      12340.00      12998.93       135.74 o                         
   0   2   2      12742.23      13294.37       149.44 o                         
   1   2   2       1664.40       1721.11        37.97 o                         
   2   2   2        135.36        179.51        18.98 o                         
   3   2   2       8502.78       8615.05       116.99 o                         
   4   2   2        611.91        646.95        36.21 o                         
   5   2   2        796.84        988.26       101.43 o                         
   6   2   2       1104.05        938.38        56.56 o                         
   7   2   2       2516.09       2480.53       107.39 o                         
   8   2   2        464.06        576.84        61.12 o                         
   9   2   2         22.90         30.84        56.29 o                         
  10   2   2       2026.47       1883.86       103.53 o                         
  11   2   2        571.37        553.19       114.42 o                         
 -11   3   2       1349.15       1260.26       113.52 o                         
 -10   3   2        423.37        498.05        80.19 o                         
  -9   3   2          7.16        -33.51        51.16 o                         
  -8   3   2       1815.07       1801.85       110.03 o                         
  -7   3   2       1662.50       1598.60        69.67 o                         
  -6   3   2        193.14        181.34        23.04 o                         
  -5   3   2       1785.81       1732.96        41.87 o                         
  -4   3   2       8338.85       8555.58       105.06 o                         
  -3   3   2       3008.13       3234.03        54.26 o                         
  -2   3   2      26884.21      28033.09       260.15 o                         
  -1   3   2       1556.10       1603.66        34.67 o                         
   0   3   2      33128.54      33662.76       317.71 o                         
   1   3   2      13987.00      14555.74       160.23 o                         
   2   3   2      29609.41      30598.40       299.13 o                         
   3   3   2        749.50        766.32        28.40 o                         
   4   3   2      15466.40      15259.26       174.25 o                         
   5   3   2      10628.28      10226.53       146.97 o                         
   6   3   2       2624.09       2558.56        67.45 o                         
   7   3   2          6.65        -15.63        39.62 o                         
   8   3   2       9037.35       9367.85       206.58 o                         
   9   3   2       2288.92       2369.14       137.11 o                         
  10   3   2       1201.13       1086.03       154.81 o                         
  11   3   2         33.29         23.90        62.20 o                         
 -11   4   2        729.09        725.53        97.11 o                         
 -10   4   2       3140.35       3297.11       155.02 o                         
  -9   4   2       2638.92       2744.65       126.03 o                         
  -8   4   2       1466.78       1462.72        92.18 o                         
  -7   4   2       2776.40       2816.17        82.28 o                         
  -6   4   2       6182.33       6034.46       111.68 o                         
  -5   4   2       7251.96       7164.07       110.77 o                         
  -4   4   2       6468.81       6792.45        98.58 o                         
  -3   4   2       2571.29       2434.33        39.86 o                         
  -2   4   2      11625.95      11727.11       123.77 o                         
  -1   4   2        973.19        991.66        37.24 o                         
   0   4   2       2960.75       3246.03        45.79 o                         
   1   4   2       7141.91       7252.81        86.83 o                         
   2   4   2         23.11         16.84        14.43 o                         
   3   4   2        180.13        171.40        21.29 o                         
   4   4   2        853.19        805.47        36.31 o                         
   5   4   2        459.92        340.76        48.69 o                         
   6   4   2        772.94        810.57        36.62 o                         
   7   4   2        627.62        723.82        48.84 o                         
   8   4   2         27.21        -32.84        60.71 o                         
   9   4   2       1741.18       1624.66        83.02 o                         
  10   4   2       1767.29       1749.02       191.91 o                         
  11   4   2         90.77         52.63       128.07 o                         
 -11   5   2        201.40        118.70       105.98 o                         
 -10   5   2       1125.09       1233.39       106.72 o                         
  -9   5   2        836.54        784.08        88.19 o                         
  -8   5   2         88.50         44.66        42.84 o                         
  -7   5   2        804.74        859.83        62.71 o                         
  -6   5   2        290.71        335.98        44.85 o                         
  -5   5   2       1364.46       1312.61        61.52 o                         
  -4   5   2       2613.99       2582.50        75.29 o                         
  -3   5   2      12672.85      12406.08       134.54 o                         
  -2   5   2        106.24        106.51        20.47 o                         
  -1   5   2      27933.42      28518.26       295.17 o                         
   0   5   2       9050.08       9204.61       100.47 o                         
   1   5   2      35833.64      37695.65       364.66 o                         
   2   5   2       2846.92       2763.77        65.18 o                         
   3   5   2      16508.59      16488.62       173.17 o                         
   4   5   2       7346.23       7374.23       141.11 o                         
   5   5   2      13799.93      13434.04       221.10 o                         
   6   5   2        799.00        811.26        54.90 o                         
   7   5   2       9595.99       9595.00       169.50 o                         
   8   5   2         50.50         23.05        47.97 o                         
   9   5   2       3910.84       4572.34       139.28 o                         
  10   5   2        236.44        172.40        63.68 o                         
 -10   6   2       1280.41       1579.06       200.39 o                         
  -9   6   2       2237.09       2239.77       152.79 o                         
  -8   6   2       2548.00       2560.93       129.76 o                         
  -7   6   2       1772.74       1721.38        85.41 o                         
  -6   6   2      15091.71      14632.64       235.26 o                         
  -5   6   2      10887.00      10429.50       205.49 o                         
  -4   6   2      11696.49      11842.22       194.57 o                         
  -3   6   2       1245.95       1282.53        45.30 o                         
  -2   6   2      14238.99      14359.61       172.01 o                         
  -1   6   2      25781.57      25953.22       267.25 o                         
   0   6   2       4336.22       4082.85        59.88 o                         
   1   6   2       2760.01       2482.22        51.31 o                         
   2   6   2       7428.06       6958.13       112.67 o                         
   3   6   2      23328.42      22751.97       284.48 o                         
   4   6   2       2177.09       2219.91        80.66 o                         
   5   6   2       4976.94       4881.25       119.25 o                         
   6   6   2       2797.15       2702.19        89.34 o                         
   7   6   2       6339.03       6387.07       138.78 o                         
   8   6   2        551.76        539.37        57.34 o                         
   9   6   2       2862.50       3051.99       124.71 o                         
  10   6   2       2040.02       2065.34       125.11 o                         
 -10   7   2         30.16        -24.11        85.88 o                         
  -9   7   2        557.55        581.79        74.74 o                         
  -8   7   2        864.89        724.51        77.86 o                         
  -7   7   2          4.53          7.91        51.73 o                         
  -6   7   2       1164.27       1129.41        85.03 o                         
  -5   7   2        566.25        593.59        58.81 o                         
  -4   7   2       1497.73       1411.72        46.98 o                         
  -3   7   2       3666.18       3627.01        82.42 o                         
  -2   7   2       2677.43       2287.05        61.67 o                         
  -1   7   2       1591.75       1648.53        59.74 o                         
   0   7   2      16822.85      16325.59       205.40 o                         
   1   7   2       4805.51       4944.06        97.16 o                         
   2   7   2       6270.12       5808.69        88.88 o                         
   3   7   2       4951.68       5053.47       100.83 o                         
   4   7   2       8870.44       8534.73       196.13 o                         
   5   7   2       7907.59       7702.20       164.30 o                         
   6   7   2       2383.56       2524.74        93.09 o                         
   7   7   2       2166.61       2240.60       131.76 o                         
   8   7   2       3565.64       3343.95       115.07 o                         
   9   7   2        960.30       1112.27        71.82 o                         
  10   7   2        681.75        550.39        87.21 o                         
  -9   8   2       1125.50       1036.29        97.74 o                         
  -8   8   2        607.32        704.88        78.41 o                         
  -7   8   2         19.01         70.32        57.10 o                         
  -6   8   2       4709.74       4529.65       142.42 o                         
  -5   8   2        514.44        413.12        59.38 o                         
  -4   8   2       3193.16       3251.70        87.84 o                         
  -3   8   2        321.95        239.64        45.71 o                         
  -2   8   2       1024.42       1010.95        65.68 o                         
  -1   8   2       1363.19       1433.06        62.68 o                         
   0   8   2       2712.68       2467.57        88.53 o                         
   1   8   2        770.40        738.86        49.15 o                         
   2   8   2        788.52        746.83        59.90 o                         
   3   8   2         29.53        -11.70        50.72 o                         
   4   8   2        758.90        800.52        62.52 o                         
   5   8   2       1271.08       1206.10        75.21 o                         
   6   8   2        413.29        392.78        78.73 o                         
   7   8   2        229.50        307.90        64.43 o                         
   8   8   2         60.14        121.03        68.20 o                         
   9   8   2       2322.81       2304.78       137.49 o                         
  -9   9   2         17.57         21.71       147.46 o                         
  -8   9   2        278.36        311.50        75.22 o                         
  -7   9   2        151.43        201.04        66.38 o                         
  -6   9   2         29.53        -28.02        68.40 o                         
  -5   9   2        445.20        571.43        80.29 o                         
  -4   9   2       1930.89       2130.08        88.28 o                         
  -3   9   2       2351.13       2142.69        94.74 o                         
  -2   9   2        125.45        182.96        50.30 o                         
  -1   9   2       1567.80       1548.01        74.09 o                         
   0   9   2       2608.76       2568.20       110.88 o                         
   1   9   2       8160.61       8268.56       187.76 o                         
   2   9   2        378.12        477.93        59.80 o                         
   3   9   2       1514.39       1505.03       122.46 o                         
   4   9   2       3354.22       3576.07       103.04 o                         
   5   9   2       4038.61       3660.14       136.19 o                         
   6   9   2        250.39        322.91        58.57 o                         
   7   9   2        576.27        620.76        73.34 o                         
   8   9   2       2295.30       2251.70       112.83 o                         
   9   9   2       1557.82       1625.37        98.97 o                         
  -8  10   2       1407.27       1331.38       120.80 o                         
  -7  10   2       3000.87       3021.75       183.90 o                         
  -6  10   2       4977.83       4702.26       229.87 o                         
  -5  10   2       6475.65       6512.84       195.58 o                         
  -4  10   2       3424.46       3411.68       115.54 o                         
  -3  10   2       3361.10       3212.72       117.94 o                         
  -2  10   2       5885.01       6109.87       213.58 o                         
  -1  10   2       5786.06       5726.56       150.89 o                         
   0  10   2       4192.81       4232.39       114.24 o                         
   1  10   2       6299.47       6502.43       172.14 o                         
   2  10   2       5851.27       5910.93       178.36 o                         
   3  10   2       5017.39       4882.55       139.78 o                         
   4  10   2       4349.41       4325.27       174.25 o                         
   5  10   2       3592.24       3361.20       143.74 o                         
   6  10   2        855.52        840.60        96.39 o                         
   7  10   2       2632.44       2652.85       147.81 o                         
   8  10   2       1267.24       1119.84       153.95 o                         
  -7  11   2         56.53        186.43        89.82 o                         
  -6  11   2        751.04        903.64       115.37 o                         
  -5  11   2         21.26         30.36        84.00 o                         
  -4  11   2        101.22         43.59        63.33 o                         
  -3  11   2        518.94        444.83        76.68 o                         
  -2  11   2        239.59        197.82        64.85 o                         
  -1  11   2        192.21        134.93        63.73 o                         
   0  11   2        804.52        857.00       107.18 o                         
   1  11   2        469.92        450.83        70.83 o                         
   2  11   2       1780.61       1950.21       148.72 o                         
   3  11   2       2885.75       2920.21       125.64 o                         
   4  11   2        643.95        584.41        65.00 o                         
   5  11   2        164.85         12.24        78.55 o                         
   6  11   2       1296.07       1326.65       126.56 o                         
   7  11   2       1541.91       1443.30       126.66 o                         
  -6  12   2       5015.70       4917.41       419.68 o                         
  -5  12   2       1425.28       1165.67       131.05 o                         
  -4  12   2       5520.77       5781.94       216.63 o                         
  -3  12   2        513.58        411.36        83.91 o                         
  -2  12   2       5106.31       5374.43       169.18 o                         
  -1  12   2        587.89        583.21       104.49 o                         
   0  12   2       2548.98       2562.34       202.22 o                         
   1  12   2         41.17         47.04        82.87 o                         
   2  12   2        676.23        778.34        85.16 o                         
   3  12   2        181.34        177.67        73.22 o                         
   4  12   2        957.04        861.41        80.15 o                         
   5  12   2       1871.54       1911.30       139.05 o                         
  -4  13   2         15.03        -47.47        70.14 o                         
  -3  13   2        103.24         76.89        78.32 o                         
  -2  13   2         78.72        212.45        94.29 o                         
  -1  13   2        162.73         91.82       113.20 o                         
   0  13   2         23.33         -3.13        85.92 o                         
   1  13   2         21.07         81.17        90.31 o                         
   2  13   2        221.76        210.77        80.17 o                         
   3  13   2        230.92        188.14        77.22 o                         
   4  13   2         21.51        -45.83       103.60 o                         
 -11   1   3       1012.52       1138.00       104.78 o                         
 -10   1   3         38.31         58.76       100.96 o                         
  -9   1   3       1271.69       1126.33        89.15 o                         
  -8   1   3         63.88         55.85        46.50 o                         
  -7   1   3       7918.31       7435.40       257.67 o                         
  -6   1   3        834.98        832.62        40.43 o                         
  -5   1   3      14941.04      15464.34       189.38 o                         
  -4   1   3       7290.14       7304.45        87.62 o                         
  -3   1   3       7965.05       7348.95        89.14 o                         
  -2   1   3       6348.97       6178.89        69.87 o                         
  -1   1   3      16776.97      17175.46       208.17 o                         
   0   1   3      13103.47      13413.74       164.31 o                         
   1   1   3       4543.00       4716.33        52.92 o                         
   2   1   3      22588.51      22967.42       262.09 o                         
   3   1   3      23676.07      24209.23       301.19 o                         
   4   1   3       6852.10       6684.77       104.59 o                         
   5   1   3       7237.92       6911.89       106.11 o                         
   6   1   3        187.41        160.59        29.31 o                         
   7   1   3       8853.37       9225.74       211.83 o                         
   8   1   3       2313.32       2142.11        79.76 o                         
   9   1   3       4275.39       4287.36       164.90 o                         
  10   1   3        120.46        142.11        63.48 o                         
  11   1   3       2377.93       2317.78       117.76 o                         
 -11   2   3      10639.32      11160.95       290.76 o                         
 -10   2   3        227.06        232.33        70.52 o                         
  -9   2   3      23457.72      22885.37       467.49 o                         
  -8   2   3          4.86         -2.70        47.00 o                         
  -7   2   3      41850.71      41184.88       612.31 o                         
  -6   2   3       2570.17       2504.23        61.13 o                         
  -5   2   3      40143.46      39770.54       382.87 o                         
  -4   2   3        869.60        853.15        26.96 o                         
  -3   2   3      43069.55      43168.55       444.33 o                         
  -2   2   3       5281.10       5052.01        63.28 o                         
  -1   2   3      43916.55      45290.24       488.61 o                         
   0   2   3      81343.75      84935.57       879.69 o                         
   1   2   3      23466.16      23614.57       315.26 o                         
   2   2   3      74214.42      74334.72       779.13 o                         
   3   2   3        277.43        251.04        21.54 o                         
   4   2   3      53528.22      53726.40       572.74 o                         
   5   2   3        997.00       1103.86        56.68 o                         
   6   2   3      30700.03      30889.63       436.64 o                         
   7   2   3       2625.52       2718.32        91.47 o                         
   8   2   3      23240.34      24356.75       402.02 o                         
   9   2   3         10.51         -4.73        68.29 o                         
  10   2   3      12812.21      12469.95       343.26 o                         
  11   2   3       1079.57        817.50        78.88 o                         
 -11   3   3        429.16        323.26        85.90 o                         
 -10   3   3         75.54        141.44        73.63 o                         
  -9   3   3          4.38        -12.73        67.61 o                         
  -8   3   3        572.31        597.41        63.07 o                         
  -7   3   3        760.34        779.42        82.29 o                         
  -6   3   3       9360.74       9281.87       149.01 o                         
  -5   3   3        444.65        540.57        33.49 o                         
  -4   3   3      21016.77      21082.41       235.71 o                         
  -3   3   3          4.62         39.29        16.57 o                         
  -2   3   3      37607.02      37561.03       342.52 o                         
  -1   3   3        165.86        183.21        15.62 o                         
   0   3   3      27125.39      26699.26       256.06 o                         
   1   3   3        381.58        504.02        26.39 o                         
   2   3   3      41884.92      41091.04       398.07 o                         
   3   3   3          4.70         14.41        14.62 o                         
   4   3   3      22982.33      22657.12       260.97 o                         
   5   3   3        404.17        461.32        43.35 o                         
   6   3   3       5869.91       5714.14       125.60 o                         
   7   3   3        569.02        711.61        57.07 o                         
   8   3   3       3188.77       3340.73       103.95 o                         
   9   3   3       2100.61       2132.37       234.06 o                         
  10   3   3       1088.74       1593.30       177.57 o                         
  11   3   3       2616.62       2912.75       562.75 o                         
 -11   4   3        718.40        751.96        99.65 o                         
 -10   4   3          5.94        -68.17        68.17 o                         
  -9   4   3       3087.08       3119.13       136.15 o                         
  -8   4   3         34.72         36.58        58.63 o                         
  -7   4   3         77.07         65.26        37.16 o                         
  -6   4   3        222.27        271.88        37.16 o                         
  -5   4   3       4440.39       4381.01        89.62 o                         
  -4   4   3       3716.36       3934.34        65.35 o                         
  -3   4   3        273.21        237.01        19.51 o                         
  -2   4   3        120.15        122.86        17.12 o                         
  -1   4   3       3648.66       3459.93        53.21 o                         
   0   4   3      12967.86      13098.78       162.91 o                         
   1   4   3        667.40        639.69        26.13 o                         
   2   4   3       4623.61       4884.92        84.55 o                         
   3   4   3       4581.53       4980.41        98.21 o                         
   4   4   3       3506.84       3580.82        65.07 o                         
   5   4   3        497.09        458.43        28.62 o                         
   6   4   3        910.07        884.85        36.54 o                         
   7   4   3         98.63        110.74        48.64 o                         
   8   4   3        601.11        704.83        85.12 o                         
   9   4   3          0.24         69.02        78.15 o                         
  10   4   3        464.44        665.38       149.39 o                         
  11   4   3         20.49        -90.80       118.89 o                         
 -11   5   3        594.04        746.09       133.53 o                         
 -10   5   3          5.68        -73.29        73.29 o                         
  -9   5   3       2347.81       2468.29       133.01 o                         
  -8   5   3        114.57        172.30        51.33 o                         
  -7   5   3       5965.34       6426.09       151.40 o                         
  -6   5   3       3172.58       3230.99       120.94 o                         
  -5   5   3      17248.92      16463.88       245.21 o                         
  -4   5   3         29.46         18.53        27.94 o                         
  -3   5   3      28786.52      28790.64       277.67 o                         
  -2   5   3      16915.69      16833.04       180.95 o                         
  -1   5   3      22491.18      22453.81       259.34 o                         
   0   5   3        344.59        353.42        20.39 o                         
   1   5   3      55159.16      54803.57       518.01 o                         
   2   5   3       8496.67       8463.36       105.77 o                         
   3   5   3      26190.70      26170.19       296.53 o                         
   4   5   3         33.01         33.47        32.64 o                         
   5   5   3      23845.19      22682.03       335.87 o                         
   6   5   3        264.52        381.02        63.82 o                         
   7   5   3       7905.34       7732.54       154.07 o                         
   8   5   3          4.11         23.44        48.03 o                         
   9   5   3       1196.55       1215.06       109.96 o                         
  10   5   3        380.91        315.00        63.37 o                         
 -10   6   3        207.70         58.44        81.68 o                         
  -9   6   3       1384.24       1403.80       119.62 o                         
  -8   6   3       1655.01       1612.28       108.78 o                         
  -7   6   3       3607.38       3825.19       115.27 o                         
  -6   6   3       1901.22       1915.06        86.04 o                         
  -5   6   3       2121.02       2161.75        93.31 o                         
  -4   6   3       4600.23       4515.59       106.88 o                         
  -3   6   3       4538.21       4293.55        85.23 o                         
  -2   6   3       2651.16       2406.01        56.94 o                         
  -1   6   3        607.59        547.99        32.70 o                         
   0   6   3       1720.17       1673.74        38.49 o                         
   1   6   3       6645.03       6483.48        90.01 o                         
   2   6   3       6146.67       5696.93        83.16 o                         
   3   6   3       1529.52       1466.45        67.54 o                         
   4   6   3        245.46        199.47        42.53 o                         
   5   6   3        966.26        942.74        62.19 o                         
   6   6   3       1658.83       1626.94        74.01 o                         
   7   6   3       1323.50       1552.32       101.97 o                         
   8   6   3       1092.67       1206.90       111.78 o                         
   9   6   3        144.07        168.74        61.52 o                         
  10   6   3        817.83        858.50       115.81 o                         
 -10   7   3        209.67        308.33       130.02 o                         
  -9   7   3          9.54         56.47        64.78 o                         
  -8   7   3       2192.66       2190.29       102.61 o                         
  -7   7   3       2223.90       2219.82        99.66 o                         
  -6   7   3       3887.27       4182.44       124.65 o                         
  -5   7   3       2380.02       2359.32        88.31 o                         
  -4   7   3      11948.65      11782.39       181.56 o                         
  -3   7   3       2251.12       2239.71        67.39 o                         
  -2   7   3      14309.80      14462.76       179.56 o                         
  -1   7   3       9192.95       9278.12       143.86 o                         
   0   7   3      12146.08      11343.00       222.03 o                         
   1   7   3        842.23        901.29        45.71 o                         
   2   7   3      21624.67      21227.90       276.00 o                         
   3   7   3       5744.52       5797.39       108.38 o                         
   4   7   3      11093.95      10733.73       185.31 o                         
   5   7   3          8.43          4.54        45.52 o                         
   6   7   3      11604.43      11609.18       206.73 o                         
   7   7   3        342.73        291.51        55.65 o                         
   8   7   3       1374.79       1285.51        81.04 o                         
   9   7   3        304.71        267.30        68.81 o                         
  10   7   3       2959.36       3403.05       153.56 o                         
  -9   8   3        110.03         22.93        72.33 o                         
  -8   8   3       1584.79       1601.89        98.62 o                         
  -7   8   3        836.17        726.57        85.39 o                         
  -6   8   3         27.95         17.55        55.22 o                         
  -5   8   3        202.07        129.15        67.59 o                         
  -4   8   3         16.03        -22.64        36.37 o                         
  -3   8   3        425.48        436.48        51.86 o                         
  -2   8   3       1085.60       1129.42        65.04 o                         
  -1   8   3        351.31        410.16        45.82 o                         
   0   8   3       1205.47       1208.75        61.72 o                         
   1   8   3       1140.60       1210.90        61.26 o                         
   2   8   3       2148.43       2232.71        85.49 o                         
   3   8   3        781.38        862.77        63.19 o                         
   4   8   3        345.93        334.22        51.12 o                         
   5   8   3        728.97        685.91        64.40 o                         
   6   8   3        610.43        663.74        63.26 o                         
   7   8   3       1125.74       1073.49        74.43 o                         
   8   8   3         15.31        -34.27        54.79 o                         
   9   8   3        603.12        511.97        67.16 o                         
  -9   9   3        177.41        226.53       162.93 o                         
  -8   9   3          2.51         21.73        64.85 o                         
  -7   9   3       2539.86       2704.17       130.48 o                         
  -6   9   3          4.16        -21.77        80.39 o                         
  -5   9   3       2201.98       2466.77       120.56 o                         
  -4   9   3       1882.51       1917.55        87.70 o                         
  -3   9   3       9588.58       9639.93       196.57 o                         
  -2   9   3       2088.36       2146.27        88.72 o                         
  -1   9   3      10568.47      10678.65       182.79 o                         
   0   9   3       4786.54       4960.25       115.37 o                         
   1   9   3       6551.84       6518.96       163.12 o                         
   2   9   3       3903.49       3968.19       138.80 o                         
   3   9   3      13711.07      13577.68       261.97 o                         
   4   9   3        653.41        626.12        53.58 o                         
   5   9   3       2291.35       2152.67       115.08 o                         
   6   9   3       1578.93       1626.35        86.07 o                         
   7   9   3       1003.74        946.67        79.52 o                         
   8   9   3         23.75         32.60        67.97 o                         
   9   9   3         11.23        -82.73        82.73 o                         
  -8  10   3       2483.05       2197.34       266.58 o                         
  -7  10   3       2228.38       2284.85       145.02 o                         
  -6  10   3       3496.14       3687.84       174.46 o                         
  -5  10   3        178.04        150.05        81.33 o                         
  -4  10   3       2483.72       2333.39       106.91 o                         
  -3  10   3       1378.25       1506.91        92.57 o                         
  -2  10   3       1285.12       1026.71        78.94 o                         
  -1  10   3       1219.56       1233.32        85.18 o                         
   0  10   3        309.57        304.50        54.06 o                         
   1  10   3        205.69        206.27        61.98 o                         
   2  10   3       1758.25       1850.76       102.52 o                         
   3  10   3       5676.45       5502.29       158.00 o                         
   4  10   3        347.39        316.22        56.64 o                         
   5  10   3       2399.71       2284.36       154.03 o                         
   6  10   3       2908.33       2937.83       141.08 o                         
   7  10   3       2867.28       2996.36       152.16 o                         
   8  10   3       1161.48       1008.42       143.02 o                         
  -7  11   3         64.57         99.11        89.85 o                         
  -6  11   3       1127.19       1107.37       120.93 o                         
  -5  11   3        226.47        285.06        94.19 o                         
  -4  11   3        846.78        881.64        78.80 o                         
  -3  11   3       1375.73       1534.72       104.14 o                         
  -2  11   3        813.54        815.83        79.32 o                         
  -1  11   3          5.53        -14.18        59.13 o                         
   0  11   3        180.52        259.20       122.07 o                         
   1  11   3       2100.23       2265.20       117.73 o                         
   2  11   3        707.29        761.29        79.29 o                         
   3  11   3         15.58        -44.20        59.36 o                         
   4  11   3          8.21         46.68        50.91 o                         
   5  11   3       1049.93        933.60       105.67 o                         
   6  11   3        366.22        418.48       116.10 o                         
   7  11   3        109.71         90.79        99.60 o                         
  -5  12   3        407.98        417.76       141.14 o                         
  -4  12   3          5.39        -23.81        65.88 o                         
  -3  12   3         22.97        -28.60        70.72 o                         
  -2  12   3         16.60         43.56        68.53 o                         
  -1  12   3        102.08          5.13       116.92 o                         
   0  12   3         67.29        -61.35        78.04 o                         
   1  12   3         32.84         92.67        75.81 o                         
   2  12   3        132.04         94.37        66.39 o                         
   3  12   3         37.27         21.42        68.49 o                         
   4  12   3        235.05        142.59        66.35 o                         
   5  12   3         28.74         98.48        89.09 o                         
  -4  13   3          4.99         17.89       102.18 o                         
  -3  13   3         16.07        112.16        76.79 o                         
  -2  13   3        226.69        158.19        91.77 o                         
  -1  13   3         14.26         25.90        90.52 o                         
   0  13   3          6.74        -90.36        95.15 o                         
   1  13   3        210.15        255.83        95.16 o                         
   2  13   3        411.01        322.77        77.98 o                         
   3  13   3         16.42         88.31        73.39 o                         
   4  13   3         26.33       -101.26       101.26 o                         
 -11   0   4          1.05        -69.62       103.56 o                         
 -10   0   4      19441.78      18917.02       975.00 o                         
  -9   0   4        415.87        463.09       103.34 o                         
  -8   0   4       9657.85       8886.91       448.29 o                         
  -7   0   4       1616.30       1723.08       104.57 o                         
  -6   0   4      25171.46      23958.54       451.77 o                         
  -5   0   4       3243.08       2919.21        91.20 o                         
  -4   0   4       5621.93       5398.99       113.01 o                         
  -3   0   4      45828.44      44346.54       560.51 o                         
  -2   0   4       2174.29       1878.17        57.04 o                         
  -1   0   4      14557.19      14021.72       283.55 o                         
   0   0   4      18149.40      18936.69       319.64 o                         
   1   0   4      35817.64      35959.60       626.44 o                         
   2   0   4          8.69         17.64        12.49 o                         
   3   0   4      89683.77      90371.91      1339.91 o                         
   4   0   4       6294.66       6469.49       119.77 o                         
   5   0   4      76085.37      76118.33      1144.66 o                         
   6   0   4        710.57        511.56        39.77 o                         
   7   0   4      32684.57      32895.89       698.63 o                         
   8   0   4       3886.74       3776.61       150.33 o                         
   9   0   4      22714.03      23354.12       657.23 o                         
  10   0   4       3372.88       2991.86       343.37 o                         
  11   0   4       6054.82       6283.92       244.16 o                         
 -11   1   4         26.64        105.77        78.01 o                         
 -10   1   4        224.86        247.90        72.39 o                         
  -9   1   4         57.05        -27.66        58.53 o                         
  -8   1   4        309.01        416.77        85.50 o                         
  -7   1   4        391.93        481.23        55.26 o                         
  -6   1   4       5213.79       5167.93        92.44 o                         
  -5   1   4        112.49         88.28        21.88 o                         
  -4   1   4         12.79         -0.84        14.34 o                         
  -3   1   4       2572.76       2669.44        41.76 o                         
  -2   1   4       4163.65       3873.02        55.94 o                         
  -1   1   4       5696.15       5995.16        78.69 o                         
   0   1   4        265.85        264.73        11.38 o                         
   1   1   4       1148.20       1252.26        23.15 o                         
   2   1   4        126.30        174.46        13.38 o                         
   3   1   4        554.99        681.29        22.74 o                         
   4   1   4        385.41        465.75        28.13 o                         
   5   1   4       1651.59       1818.83        48.35 o                         
   6   1   4       2989.17       3012.19        89.43 o                         
   7   1   4         46.00         31.44        38.36 o                         
   8   1   4       1084.54        984.18        60.56 o                         
   9   1   4        463.56        489.36        63.83 o                         
  10   1   4       1373.54       1385.27        90.67 o                         
  11   1   4         16.66         69.77        73.30 o                         
 -11   2   4        638.32        634.36        96.50 o                         
 -10   2   4        282.71        254.10        74.34 o                         
  -9   2   4        313.40        313.87        79.80 o                         
  -8   2   4        852.90        878.72        73.53 o                         
  -7   2   4       2716.85       2356.31        94.68 o                         
  -6   2   4        100.77        117.22        27.46 o                         
  -5   2   4       2612.27       2792.14        50.63 o                         
  -4   2   4        294.26        316.07        20.69 o                         
  -3   2   4        302.85        423.98        22.82 o                         
  -2   2   4        876.01        843.07        26.27 o                         
  -1   2   4        119.19        136.18        14.40 o                         
   0   2   4       5133.56       5555.60        66.12 o                         
   1   2   4      19096.70      20486.87       209.47 o                         
   2   2   4        138.47        204.16        20.20 o                         
   3   2   4       3374.78       3349.80        56.90 o                         
   4   2   4        467.50        540.59        22.91 o                         
   5   2   4       3502.94       3630.88        69.68 o                         
   6   2   4        340.15        491.49        51.42 o                         
   7   2   4       2619.07       2838.43        92.17 o                         
   8   2   4       1201.84       1438.57        80.19 o                         
   9   2   4       1168.90       1302.09       111.71 o                         
  10   2   4        220.34        104.67        80.00 o                         
  11   2   4        160.57        163.30        61.28 o                         
 -11   3   4        244.09        167.25       193.39 o                         
 -10   3   4       1571.18       1277.38       115.65 o                         
  -9   3   4       5580.83       5842.82       238.54 o                         
  -8   3   4         27.05         -9.48        49.03 o                         
  -7   3   4       4151.32       4066.76       114.35 o                         
  -6   3   4       1855.01       1684.64        63.33 o                         
  -5   3   4      15188.71      15072.98       181.15 o                         
  -4   3   4        780.08        700.50        31.66 o                         
  -3   3   4      12434.15      11909.60       135.45 o                         
  -2   3   4        365.21        333.66        18.86 o                         
  -1   3   4      18662.18      19478.46       194.39 o                         
   0   3   4      16099.86      17105.43       176.25 o                         
   1   3   4      43065.55      44593.23       431.71 o                         
   2   3   4      17696.61      19138.78       180.55 o                         
   3   3   4      19887.17      19524.15       214.79 o                         
   4   3   4       3828.27       3881.60        63.59 o                         
   5   3   4       2503.45       2462.19        56.57 o                         
   6   3   4       3132.67       2888.75       110.75 o                         
   7   3   4       2481.72       2459.91        86.44 o                         
   8   3   4         34.80         36.82        44.43 o                         
   9   3   4         55.26        -33.86        66.14 o                         
  10   3   4       2599.54       2672.31       238.45 o                         
  11   3   4        120.89        -86.09       141.58 o                         
 -11   4   4        165.35         97.81        83.60 o                         
 -10   4   4       3772.21       3573.88       168.80 o                         
  -9   4   4       1145.68       1200.47        97.23 o                         
  -8   4   4       4791.51       4763.00       165.01 o                         
  -7   4   4       1285.86       1242.72        64.32 o                         
  -6   4   4       7921.16       7589.42       139.58 o                         
  -5   4   4      10959.50      10643.22       160.83 o                         
  -4   4   4       4854.37       4447.53        71.89 o                         
  -3   4   4      18338.62      18568.58       186.35 o                         
  -2   4   4       3789.92       3682.74        57.17 o                         
  -1   4   4      13583.37      13102.63       136.28 o                         
   0   4   4       2648.76       2747.70        44.89 o                         
   1   4   4      29949.71      30813.75       328.17 o                         
   2   4   4        508.76        600.77        21.68 o                         
   3   4   4      20244.45      19877.68       233.78 o                         
   4   4   4        936.55       1007.83        37.39 o                         
   5   4   4      31341.66      30582.08       334.90 o                         
   6   4   4          4.72          6.81        21.85 o                         
   7   4   4       6844.26       6774.35       156.12 o                         
   8   4   4        803.36        945.40        77.02 o                         
   9   4   4       8082.69       8669.94       235.56 o                         
  10   4   4         10.44         15.25       111.69 o                         
  11   4   4       1461.51       1092.94       153.32 o                         
 -11   5   4        431.73        502.34       129.29 o                         
 -10   5   4        252.01        148.67        79.08 o                         
  -9   5   4       3976.99       4096.41       210.79 o                         
  -8   5   4       2331.93       2384.71       100.50 o                         
  -7   5   4       3153.24       3238.26       101.34 o                         
  -6   5   4        537.79        556.45        54.44 o                         
  -5   5   4      16939.68      16588.12       248.17 o                         
  -4   5   4       9056.41       9325.64       146.99 o                         
  -3   5   4      14366.41      14559.78       155.87 o                         
  -2   5   4       4866.22       4998.11        73.66 o                         
  -1   5   4      43547.77      45261.96       417.76 o                         
   0   5   4      11982.97      12846.17       132.65 o                         
   1   5   4       9696.84       9841.86       120.37 o                         
   2   5   4        868.44        852.24        31.39 o                         
   3   5   4      20073.20      19835.73       227.51 o                         
   4   5   4       1095.77       1169.49        65.12 o                         
   5   5   4       2614.37       2397.54       125.65 o                         
   6   5   4        893.44        881.38        58.24 o                         
   7   5   4       1090.67       1102.58        60.38 o                         
   8   5   4       2962.16       2834.73       106.10 o                         
   9   5   4       1068.20       1020.41        86.39 o                         
  10   5   4       2548.72       2433.29       171.05 o                         
 -10   6   4         88.62         24.35        80.61 o                         
  -9   6   4       1274.30       1326.36        98.40 o                         
  -8   6   4       3531.86       3691.96       132.58 o                         
  -7   6   4        193.80        228.01        52.45 o                         
  -6   6   4         17.69        -44.81        44.81 o                         
  -5   6   4       2289.13       2165.85        80.11 o                         
  -4   6   4       4957.27       5110.26        89.23 o                         
  -3   6   4         89.41        137.84        27.03 o                         
  -2   6   4        381.94        451.50        32.41 o                         
  -1   6   4       1604.79       1515.82        44.39 o                         
   0   6   4       6723.31       6695.35        84.37 o                         
   1   6   4        296.21        224.64        25.65 o                         
   2   6   4       1429.64       1567.58        47.96 o                         
   3   6   4       3431.09       3489.63        65.46 o                         
   4   6   4        334.58        315.08        42.46 o                         
   5   6   4         13.76        -11.45        40.31 o                         
   6   6   4        187.57        237.50        71.06 o                         
   7   6   4       2611.35       2548.45        88.34 o                         
   8   6   4         26.79         -4.41        43.39 o                         
   9   6   4        487.13        459.40        65.79 o                         
  10   6   4         32.51         54.25        61.54 o                         
 -10   7   4         25.19        135.37        93.78 o                         
  -9   7   4       5811.11       5886.53       187.94 o                         
  -8   7   4          5.52         11.07        64.96 o                         
  -7   7   4       7673.86       7471.04       243.13 o                         
  -6   7   4        248.43        324.39        59.71 o                         
  -5   7   4      18274.15      18026.75       280.30 o                         
  -4   7   4       1451.98       1429.71        60.98 o                         
  -3   7   4      19606.25      19433.15       259.64 o                         
  -2   7   4       2024.76       2124.67        61.24 o                         
  -1   7   4      34396.14      34019.90       399.43 o                         
   0   7   4        376.56        368.10        38.80 o                         
   1   7   4      19902.46      19087.91       230.41 o                         
   2   7   4        780.58        717.26        52.90 o                         
   3   7   4      22689.17      22013.73       385.36 o                         
   4   7   4         13.90        -14.18        37.81 o                         
   5   7   4       6784.87       6286.41       136.53 o                         
   6   7   4       3548.42       3716.14       108.08 o                         
   7   7   4       3041.62       2979.72        97.72 o                         
   8   7   4       1126.15       1001.39        71.57 o                         
   9   7   4        867.87        951.85        87.90 o                         
  10   7   4       2994.80       3162.74       143.77 o                         
  -9   8   4        469.22        393.27        84.72 o                         
  -8   8   4          1.51        -59.13        67.42 o                         
  -7   8   4       1013.55       1137.44       116.68 o                         
  -6   8   4          2.94        -27.67        54.24 o                         
  -5   8   4        674.56        692.96        66.73 o                         
  -4   8   4       2096.91       2045.46        78.02 o                         
  -3   8   4         49.86        108.25        42.67 o                         
  -2   8   4       1246.89       1438.48        71.12 o                         
  -1   8   4        196.45        245.14        42.71 o                         
   0   8   4       4563.17       4591.75       104.32 o                         
   1   8   4         67.83         98.83        36.49 o                         
   2   8   4       5176.18       5213.93       127.35 o                         
   3   8   4         17.61        -32.69        35.11 o                         
   4   8   4       4499.84       4358.83       114.39 o                         
   5   8   4        477.79        381.55        55.92 o                         
   6   8   4       2416.80       2609.85       107.14 o                         
   7   8   4         21.79          0.34        49.89 o                         
   8   8   4       2435.96       2475.74       113.45 o                         
   9   8   4        646.67        554.17        64.79 o                         
  -9   9   4       2171.16       1930.93       356.09 o                         
  -8   9   4        151.55         -7.51        73.42 o                         
  -7   9   4       1511.53       1395.16       172.83 o                         
  -6   9   4        146.02         77.47        75.36 o                         
  -5   9   4       6582.68       6441.28       201.76 o                         
  -4   9   4        223.61        211.17        53.84 o                         
  -3   9   4       5751.20       5856.41       156.99 o                         
  -2   9   4         27.88        -48.12        48.12 o                         
  -1   9   4       8321.46       8549.12       159.57 o                         
   0   9   4       1268.80       1165.90        71.85 o                         
   1   9   4       4953.76       4941.27       142.21 o                         
   2   9   4        415.45        371.89        56.30 o                         
   3   9   4       3635.00       3585.46       120.37 o                         
   4   9   4        144.89        118.92        71.67 o                         
   5   9   4       1886.37       2071.61       166.04 o                         
   6   9   4       1521.21       1554.88        86.07 o                         
   7   9   4       1967.72       1922.94       100.02 o                         
   8   9   4        186.97        118.80        72.70 o                         
  -8  10   4        496.27        468.18       128.02 o                         
  -7  10   4         49.64         37.94        84.04 o                         
  -6  10   4        366.80        495.29        96.64 o                         
  -5  10   4        511.81        633.79       113.82 o                         
  -4  10   4        474.95        546.37        66.97 o                         
  -3  10   4        101.28         76.61        56.05 o                         
  -2  10   4        104.47        168.95        59.37 o                         
  -1  10   4       1004.24       1048.04       134.80 o                         
   0  10   4        175.58        202.38        59.07 o                         
   1  10   4        233.81        252.65        67.05 o                         
   2  10   4        179.30        115.28        59.89 o                         
   3  10   4        385.16        382.18        66.98 o                         
   4  10   4          2.87        -51.98        51.98 o                         
   5  10   4        183.69        266.73        77.24 o                         
   6  10   4         51.23         23.11        71.34 o                         
   7  10   4         99.34         42.72        78.70 o                         
   8  10   4          3.12         66.17        77.63 o                         
  -7  11   4       4691.84       4612.42       212.01 o                         
  -6  11   4        177.30         53.49        86.13 o                         
  -5  11   4       4987.45       5551.86       209.24 o                         
  -4  11   4        170.67        226.97        77.15 o                         
  -3  11   4       7472.36       7852.04       206.81 o                         
  -2  11   4         97.11          2.04        61.64 o                         
  -1  11   4       7315.23       7571.19       199.84 o                         
   0  11   4       1050.89       1132.78       112.99 o                         
   1  11   4       5543.29       5518.68       178.21 o                         
   2  11   4        528.76        526.86        75.74 o                         
   3  11   4       3861.73       4221.08       158.40 o                         
   4  11   4       2971.53       3097.99       120.13 o                         
   5  11   4       2672.02       2997.44       148.45 o                         
   6  11   4        354.82        376.45        92.30 o                         
   7  11   4       1054.67        892.07       149.12 o                         
  -5  12   4         16.33        -86.69        86.69 o                         
  -4  12   4         10.95        -69.17        69.17 o                         
  -3  12   4        782.53        891.07        98.66 o                         
  -2  12   4        138.84         99.21        67.21 o                         
  -1  12   4        999.26        938.15       114.78 o                         
   0  12   4        411.04        425.87        97.84 o                         
   1  12   4       3481.06       3451.95       155.60 o                         
   2  12   4       2172.45       2025.16       115.28 o                         
   3  12   4       1560.15       1393.18       105.80 o                         
   4  12   4       2700.83       3112.08       169.67 o                         
   5  12   4       5134.47       4919.76       282.91 o                         
  -4  13   4        460.91        306.53        94.83 o                         
  -3  13   4        850.88        664.80       104.19 o                         
  -2  13   4        639.94        654.68       112.42 o                         
  -1  13   4         56.03        107.67        92.37 o                         
   0  13   4        243.02         92.41        92.21 o                         
   1  13   4        296.74         50.47        92.15 o                         
   2  13   4        759.84        539.39        84.77 o                         
   3  13   4        333.60        165.69        83.31 o                         
   4  13   4         73.09         38.20       129.90 o                         
 -11   1   5        407.13        392.58        83.72 o                         
 -10   1   5         10.32         -1.76        63.32 o                         
  -9   1   5         21.52         48.64        58.77 o                         
  -8   1   5          4.52         -8.54        46.89 o                         
  -7   1   5       2271.28       2328.84        92.61 o                         
  -6   1   5         10.80         -9.33        30.97 o                         
  -5   1   5        517.73        530.72        23.83 o                         
  -4   1   5         84.22         53.62        16.70 o                         
  -3   1   5       1986.73       2107.93        35.18 o                         
  -2   1   5       1681.07       1636.57        36.76 o                         
  -1   1   5       2808.19       2952.46        45.32 o                         
   0   1   5        586.76        724.12        18.26 o                         
   1   1   5         46.91        102.69        12.03 o                         
   2   1   5       1077.77       1090.84        23.22 o                         
   3   1   5      10897.32      11892.83       133.18 o                         
   4   1   5       2409.62       2502.08        53.10 o                         
   5   1   5        962.57        939.13        56.87 o                         
   6   1   5       1074.42       1196.20        62.23 o                         
   7   1   5        306.11        266.53        47.50 o                         
   8   1   5       1959.33       1975.87        93.05 o                         
   9   1   5       2393.33       2421.15        89.76 o                         
  10   1   5        125.87        118.41        55.10 o                         
  11   1   5         30.83        -44.63        66.04 o                         
 -11   2   5         61.31          9.38        73.64 o                         
 -10   2   5        224.72        159.40       103.41 o                         
  -9   2   5         94.55         50.47        61.96 o                         
  -8   2   5        236.51        154.11        55.10 o                         
  -7   2   5       1113.76       1219.15        77.07 o                         
  -6   2   5        920.30        790.09        37.34 o                         
  -5   2   5       5622.31       5674.24        79.33 o                         
  -4   2   5       4724.59       4832.19        72.04 o                         
  -3   2   5       9625.58       9008.33       103.58 o                         
  -2   2   5      17625.24      17814.02       193.04 o                         
  -1   2   5      29521.06      30343.34       298.92 o                         
   0   2   5      24237.64      26027.84       269.04 o                         
   1   2   5      10781.27      10334.57       111.89 o                         
   2   2   5      21939.58      22670.43       229.86 o                         
   3   2   5      48486.52      47541.64       462.74 o                         
   4   2   5       7698.24       7973.08       100.88 o                         
   5   2   5      21352.21      21475.81       311.29 o                         
   6   2   5      11940.38      11807.83       199.99 o                         
   7   2   5      13302.46      13555.97       216.86 o                         
   8   2   5        822.06        804.72        63.95 o                         
   9   2   5       5654.22       5934.37       302.42 o                         
  10   2   5        910.74        968.02        99.78 o                         
  11   2   5       2819.36       2788.24       124.17 o                         
 -11   3   5         35.05        -28.77        80.87 o                         
 -10   3   5       2391.82       2339.28       231.64 o                         
  -9   3   5         88.29         73.03        61.14 o                         
  -8   3   5       6738.39       7069.20       229.25 o                         
  -7   3   5        870.45        745.88        50.57 o                         
  -6   3   5      11135.16      11393.26       193.43 o                         
  -5   3   5         25.28         45.03        22.14 o                         
  -4   3   5      15013.85      15021.11       186.12 o                         
  -3   3   5       1202.75       1107.96        28.81 o                         
  -2   3   5       6951.31       6797.74        86.18 o                         
  -1   3   5        513.38        536.27        23.31 o                         
   0   3   5      18508.86      18857.29       213.67 o                         
   1   3   5       1195.81       1146.05        28.62 o                         
   2   3   5        779.53        701.48        19.52 o                         
   3   3   5       4872.29       4613.35        65.92 o                         
   4   3   5        917.58        945.42        31.88 o                         
   5   3   5      11768.71      11891.79       157.25 o                         
   6   3   5       1826.90       1883.99        69.41 o                         
   7   3   5       7734.07       7940.32       153.73 o                         
   8   3   5          0.51          0.77        43.75 o                         
   9   3   5       7677.55       7267.36       202.61 o                         
  10   3   5          2.74        -43.15        92.29 o                         
  11   3   5       2343.09       2030.75       178.61 o                         
 -11   4   5       1056.24       1097.92       122.39 o                         
 -10   4   5        464.24        517.77        91.05 o                         
  -9   4   5       1033.55       1065.82        97.89 o                         
  -8   4   5       1788.71       1732.58       110.14 o                         
  -7   4   5       2832.46       2719.25       117.44 o                         
  -6   4   5        124.10        117.36        38.23 o                         
  -5   4   5       2826.80       2792.53        72.40 o                         
  -4   4   5      11244.41      10750.86       140.83 o                         
  -3   4   5       5167.60       5105.60        77.39 o                         
  -2   4   5        522.05        514.92        25.63 o                         
  -1   4   5        719.40        773.58        29.84 o                         
   0   4   5      11719.90      11996.09       141.83 o                         
   1   4   5       6040.45       6187.38        81.27 o                         
   2   4   5        192.47        148.02        16.05 o                         
   3   4   5       3879.64       4283.39        91.70 o                         
   4   4   5       6358.24       6268.62        91.92 o                         
   5   4   5       1560.61       1507.04        62.46 o                         
   6   4   5         13.63         40.28        22.02 o                         
   7   4   5        874.83        917.41        77.57 o                         
   8   4   5         58.95          1.30        55.51 o                         
   9   4   5        102.73         -6.34        70.93 o                         
  10   4   5        118.39        -55.31        90.72 o                         
  11   4   5       1700.33       1252.57       235.28 o                         
 -10   5   5       4240.32       4364.48       179.99 o                         
  -9   5   5        644.11        618.12        90.47 o                         
  -8   5   5       8257.03       8385.36       196.49 o                         
  -7   5   5       8007.29       7744.00       172.66 o                         
  -6   5   5      10875.38      10426.75       193.56 o                         
  -5   5   5        137.30        147.30        39.26 o                         
  -4   5   5      22131.29      22126.83       251.23 o                         
  -3   5   5       5121.65       5152.97        77.79 o                         
  -2   5   5      13315.62      13436.94       152.08 o                         
  -1   5   5         63.06         78.43        18.91 o                         
   0   5   5       5739.39       5743.45        85.02 o                         
   1   5   5       4010.22       3866.19        63.11 o                         
   2   5   5        411.01        419.93        22.09 o                         
   3   5   5       2879.47       2798.78        61.53 o                         
   4   5   5        453.23        449.17        41.88 o                         
   5   5   5       2861.29       2789.95        85.26 o                         
   6   5   5        677.79        610.73        52.55 o                         
   7   5   5       4622.99       4544.36       189.87 o                         
   8   5   5        797.46        686.70        61.79 o                         
   9   5   5       3533.77       3808.29       117.37 o                         
  10   5   5         63.69        -63.40       105.88 o                         
 -10   6   5         75.57        -61.85        81.60 o                         
  -9   6   5         46.10         22.38        52.91 o                         
  -8   6   5        451.27        340.62        73.06 o                         
  -7   6   5        213.69        331.01        60.07 o                         
  -6   6   5         39.93         10.86        46.02 o                         
  -5   6   5        520.73        531.00        52.09 o                         
  -4   6   5       1137.67       1188.43        47.29 o                         
  -3   6   5       1411.24       1476.23        50.29 o                         
  -2   6   5        914.68        975.74        41.60 o                         
  -1   6   5        581.55        601.28        29.42 o                         
   0   6   5         15.02          2.64        18.35 o                         
   1   6   5       4376.64       4354.65       106.36 o                         
   2   6   5         59.12         26.14        22.30 o                         
   3   6   5       1257.10       1290.74        46.42 o                         
   4   6   5        170.76        167.44        38.76 o                         
   5   6   5       1955.58       1911.14        75.59 o                         
   6   6   5          8.22         48.43        42.77 o                         
   7   6   5        882.79        878.91        62.72 o                         
   8   6   5        311.73        181.42        46.39 o                         
   9   6   5        272.21        259.89        59.58 o                         
  10   6   5        133.49        270.28        63.79 o                         
 -10   7   5       1286.07       1419.37       156.42 o                         
  -9   7   5        336.93        295.77        75.46 o                         
  -8   7   5       8229.15       7985.64       212.60 o                         
  -7   7   5        999.89       1139.85        86.72 o                         
  -6   7   5       8455.03       8886.82       189.66 o                         
  -5   7   5       2863.56       2931.46        99.33 o                         
  -4   7   5       9573.44       9533.50       187.19 o                         
  -3   7   5        508.94        570.94        45.78 o                         
  -2   7   5      16103.55      16462.90       200.23 o                         
  -1   7   5        163.04        143.06        34.64 o                         
   0   7   5       2811.15       2949.26        74.90 o                         
   1   7   5        274.28        221.74        32.90 o                         
   2   7   5      10080.44      10555.37       152.73 o                         
   3   7   5       3038.06       3075.94       107.25 o                         
   4   7   5         83.14         13.09        40.36 o                         
   5   7   5       1729.55       1835.75        81.09 o                         
   6   7   5       1513.22       1448.98        76.77 o                         
   7   7   5       6120.06       6223.91       137.93 o                         
   8   7   5        772.83        756.69        66.25 o                         
   9   7   5       1111.58       1223.05        92.40 o                         
  10   7   5        380.71        282.06        73.38 o                         
  -9   8   5        299.41        155.68        77.90 o                         
  -8   8   5       1057.28        974.56        98.77 o                         
  -7   8   5       6877.94       6925.45       195.54 o                         
  -6   8   5       4619.83       4736.98       140.92 o                         
  -5   8   5       4169.33       4401.16       132.25 o                         
  -4   8   5       2034.65       2059.07        80.23 o                         
  -3   8   5       2694.95       2687.90        90.82 o                         
  -2   8   5       4891.98       4965.30       119.71 o                         
  -1   8   5       9747.35       9819.44       180.79 o                         
   0   8   5       5936.26       6115.92       123.76 o                         
   1   8   5       1366.78       1420.82        65.43 o                         
   2   8   5       2192.80       2181.52        85.66 o                         
   3   8   5      15487.73      15442.08       223.28 o                         
   4   8   5       8275.35       8129.68       173.21 o                         
   5   8   5        680.40        719.10        64.67 o                         
   6   8   5         92.36         -2.04        54.78 o                         
   7   8   5       3433.10       3617.79       112.00 o                         
   8   8   5       1762.92       1556.08        90.60 o                         
   9   8   5        684.12        510.21        65.77 o                         
  -8   9   5       5435.06       5389.96       239.21 o                         
  -7   9   5         29.60         66.74        76.33 o                         
  -6   9   5       3955.33       4231.87       169.45 o                         
  -5   9   5        236.77        109.41       104.20 o                         
  -4   9   5      10634.87      10636.81       219.96 o                         
  -3   9   5        596.90        580.85        65.36 o                         
  -2   9   5       6817.67       7220.74       165.36 o                         
  -1   9   5         21.28         51.53        43.29 o                         
   0   9   5       2530.82       2468.58        86.90 o                         
   1   9   5        134.17        193.53        57.79 o                         
   2   9   5       3779.32       3787.99       115.57 o                         
   3   9   5       5111.27       5089.91       142.67 o                         
   4   9   5        174.61        182.61        73.16 o                         
   5   9   5       2200.71       2118.51       127.56 o                         
   6   9   5        949.24        873.41        74.34 o                         
   7   9   5       6291.85       6355.45       159.73 o                         
   8   9   5          0.23        -40.18        59.91 o                         
  -8  10   5         14.04        207.72       235.27 o                         
  -7  10   5         49.95         -2.20        93.36 o                         
  -6  10   5       3527.64       3632.05       229.85 o                         
  -5  10   5        100.84        140.86        81.05 o                         
  -4  10   5       1786.58       1760.77        95.65 o                         
  -3  10   5        323.34        338.92        68.50 o                         
  -2  10   5       8968.42       9339.13       200.84 o                         
  -1  10   5       2392.78       2490.92       107.91 o                         
   0  10   5       6087.22       5574.14       187.95 o                         
   1  10   5       2854.77       2962.54       130.02 o                         
   2  10   5      13410.02      13045.57       263.01 o                         
   3  10   5       1082.58        921.58        83.10 o                         
   4  10   5       8919.80       8756.25       192.19 o                         
   5  10   5       2673.63       2375.21       142.42 o                         
   6  10   5       4739.65       5018.73       172.58 o                         
   7  10   5       1137.32       1043.04       109.28 o                         
   8  10   5       1998.98       1865.22       353.97 o                         
  -7  11   5       1112.41        979.89       241.63 o                         
  -6  11   5        797.56        761.11       125.71 o                         
  -5  11   5        550.76        705.62       110.02 o                         
  -4  11   5        724.96        645.58        76.91 o                         
  -3  11   5        825.51        816.04        88.72 o                         
  -2  11   5        350.38        202.73        67.53 o                         
  -1  11   5        324.75        225.19        64.68 o                         
   0  11   5       2277.27       2184.41       184.12 o                         
   1  11   5          0.01         27.41        63.39 o                         
   2  11   5        598.24        517.21        75.37 o                         
   3  11   5        259.73        117.49        68.41 o                         
   4  11   5       1504.43       1325.43        83.26 o                         
   5  11   5         30.75        142.53        81.88 o                         
   6  11   5        117.57        182.49        85.07 o                         
   7  11   5          1.89         65.71       216.20 o                         
  -5  12   5       2065.65       2244.97       176.00 o                         
  -4  12   5       1985.30       1993.78       136.07 o                         
  -3  12   5       1191.44       1138.83       111.53 o                         
  -2  12   5        885.90        834.42        95.25 o                         
  -1  12   5       1013.07       1099.46       132.91 o                         
   0  12   5       1230.41       1203.38       125.30 o                         
   1  12   5       2788.62       2694.70       129.78 o                         
   2  12   5       2035.68       1917.49       116.37 o                         
   3  12   5        458.64        575.39        82.55 o                         
   4  12   5        647.35        817.62       141.08 o                         
   5  12   5       1165.97       1063.89       117.16 o                         
  -4  13   5        139.83        139.68       197.12 o                         
  -3  13   5        600.68        508.58        96.09 o                         
  -2  13   5        773.91        713.63       114.72 o                         
  -1  13   5        114.27         82.46        94.20 o                         
   0  13   5       1968.05       1992.55       154.58 o                         
   1  13   5       1255.42       1375.12       131.47 o                         
   2  13   5        165.64         39.07        76.68 o                         
   3  13   5        253.15        165.90        75.16 o                         
 -11   0   6        558.33        423.95       125.50 o                         
 -10   0   6       1422.71       1371.53       153.74 o                         
  -9   0   6      13011.96      12369.81       418.57 o                         
  -8   0   6       2896.26       3204.68       180.76 o                         
  -7   0   6       7571.75       7476.12       229.81 o                         
  -6   0   6        577.02        560.67        90.19 o                         
  -5   0   6      54745.96      54423.27       839.78 o                         
  -4   0   6      27750.80      27659.28       364.15 o                         
  -3   0   6      31077.48      31371.94       481.52 o                         
  -2   0   6      57020.48      57874.04       963.69 o                         
  -1   0   6     152112.91     153462.20      2590.58 o                         
   0   0   6      27935.23      27801.46       537.84 o                         
   1   0   6     125316.63     128841.37      1876.18 o                         
   2   0   6      21526.72      22278.70       268.93 o                         
   3   0   6      74345.47      75949.23      1033.95 o                         
   4   0   6      16277.08      15624.08       238.54 o                         
   5   0   6      18459.27      17897.33       329.08 o                         
   6   0   6       9546.02       9209.87       176.68 o                         
   7   0   6       1763.13       2058.91       182.04 o                         
   8   0   6       8173.72       8133.40       215.57 o                         
   9   0   6       1730.33       1821.85       129.43 o                         
  10   0   6        203.60        263.07        89.37 o                         
  11   0   6        418.68        357.19       126.64 o                         
 -11   1   6       4326.93       4582.40       190.60 o                         
 -10   1   6       1615.48       1420.54       110.71 o                         
  -9   1   6       1926.24       1816.24       141.65 o                         
  -8   1   6        493.54        432.76        61.90 o                         
  -7   1   6      19779.82      19543.36       358.52 o                         
  -6   1   6       7899.25       7770.38       143.72 o                         
  -5   1   6      11201.77      11025.32       134.45 o                         
  -4   1   6       8021.90       8037.37        91.59 o                         
  -3   1   6      33654.35      33129.70       359.85 o                         
  -2   1   6      20402.90      19984.27       236.61 o                         
  -1   1   6      10622.68      10445.04       123.60 o                         
   0   1   6      22778.23      22391.34       213.00 o                         
   1   1   6      15336.99      15786.86       184.84 o                         
   2   1   6      46692.62      47186.55       477.04 o                         
   3   1   6      15711.01      16009.18       153.80 o                         
   4   1   6      25551.78      25068.69       287.19 o                         
   5   1   6       3475.45       3498.70        70.33 o                         
   6   1   6      15248.62      15638.09       245.94 o                         
   7   1   6       2149.82       2479.41        85.01 o                         
   8   1   6       6281.67       6305.14       134.69 o                         
   9   1   6        504.70        572.56        60.36 o                         
  10   1   6        682.88        830.36        71.23 o                         
  11   1   6        536.83        600.06        70.95 o                         
 -11   2   6        867.89        798.43        99.72 o                         
 -10   2   6       1054.54        975.02       102.18 o                         
  -9   2   6          8.44        -57.46        57.46 o                         
  -8   2   6         32.69        -23.35        51.14 o                         
  -7   2   6       1196.50       1163.36        76.19 o                         
  -6   2   6       2858.10       2894.62        87.26 o                         
  -5   2   6        374.82        439.34        27.23 o                         
  -4   2   6         14.52         33.21        18.06 o                         
  -3   2   6       1428.31       1435.70        45.64 o                         
  -2   2   6       1340.20       1416.97        34.01 o                         
  -1   2   6       4659.06       4486.31        65.27 o                         
   0   2   6       9525.01      10036.26       110.68 o                         
   1   2   6       6163.55       6232.56        77.52 o                         
   2   2   6          0.60          2.05        12.37 o                         
   3   2   6       4506.84       4693.25        59.32 o                         
   4   2   6       8344.39       8269.11       100.71 o                         
   5   2   6         34.02         17.74        29.63 o                         
   6   2   6       1148.06       1182.12        63.23 o                         
   7   2   6          2.15        -14.32        41.07 o                         
   8   2   6       2819.45       3031.57       123.48 o                         
   9   2   6         15.68        -52.42        52.42 o                         
  10   2   6         10.39        -64.71        64.71 o                         
  11   2   6        548.80        349.26        89.25 o                         
 -11   3   6        101.60        -62.74       115.71 o                         
 -10   3   6       9366.83       9691.56       296.26 o                         
  -9   3   6         23.43        -48.86        56.48 o                         
  -8   3   6       5819.44       6237.73       223.42 o                         
  -7   3   6          2.30         21.58        41.23 o                         
  -6   3   6      15341.34      14749.04       234.43 o                         
  -5   3   6       3357.26       3338.27        72.78 o                         
  -4   3   6      20631.75      20625.73       245.00 o                         
  -3   3   6       8970.78       8516.23       103.99 o                         
  -2   3   6      12248.62      12480.35       140.61 o                         
  -1   3   6        167.16        207.71        17.78 o                         
   0   3   6      20640.47      21581.18       212.86 o                         
   1   3   6      61405.80      63845.49       613.97 o                         
   2   3   6       4652.99       4399.71        55.90 o                         
   3   3   6       1796.56       1582.49        38.90 o                         
   4   3   6       6583.66       6417.21        82.13 o                         
   5   3   6      46278.71      44661.84       493.36 o                         
   6   3   6       1338.60       1270.43        62.42 o                         
   7   3   6       6698.34       6601.35       137.40 o                         
   8   3   6         61.99         48.50        43.59 o                         
   9   3   6      10370.01      10558.86       236.17 o                         
  10   3   6         71.34        -86.91        91.24 o                         
  11   3   6       2279.86       2052.52       176.52 o                         
 -11   4   6         28.09         45.11       103.06 o                         
 -10   4   6          5.63         49.54        83.83 o                         
  -9   4   6        903.11        838.49        92.82 o                         
  -8   4   6          3.48         21.15        40.49 o                         
  -7   4   6       3819.90       4012.73       113.82 o                         
  -6   4   6        573.84        523.11        78.72 o                         
  -5   4   6       4378.31       4447.47       109.61 o                         
  -4   4   6       2079.79       2031.38        52.78 o                         
  -3   4   6       4210.62       4008.48        62.56 o                         
  -2   4   6       9588.58       9522.54       117.35 o                         
  -1   4   6       6556.62       6460.60       102.14 o                         
   0   4   6      13539.44      14343.92       177.22 o                         
   1   4   6      19425.26      19375.10       214.02 o                         
   2   4   6        195.05        190.07        16.96 o                         
   3   4   6       2010.98       1970.39        56.58 o                         
   4   4   6      13154.65      13298.69       164.60 o                         
   5   4   6       3238.45       3233.07        61.21 o                         
   6   4   6       1752.45       1786.51        46.90 o                         
   7   4   6        137.45        143.87        52.96 o                         
   8   4   6       3424.75       3628.81       117.25 o                         
   9   4   6          8.69        -16.27        65.25 o                         
  10   4   6          5.81         43.90        85.93 o                         
  11   4   6        241.76         69.99       111.06 o                         
 -10   5   6        758.84        698.60       100.50 o                         
  -9   5   6       9513.37       9687.05       271.67 o                         
  -8   5   6          1.89         62.33        53.40 o                         
  -7   5   6       8390.84       8109.63       179.69 o                         
  -6   5   6        657.80        642.72        61.94 o                         
  -5   5   6      23097.97      23160.48       374.95 o                         
  -4   5   6       3953.99       3832.90        79.94 o                         
  -3   5   6       5714.38       5729.44        83.06 o                         
  -2   5   6       4690.21       4868.48        74.34 o                         
  -1   5   6       9377.25       9192.90       146.49 o                         
   0   5   6      15306.50      14900.74       156.94 o                         
   1   5   6        558.96        450.55        26.75 o                         
   2   5   6      25175.85      25023.03       242.74 o                         
   3   5   6       3070.00       2941.48        66.88 o                         
   4   5   6      48334.00      46439.40       583.94 o                         
   5   5   6        108.39         63.20        35.53 o                         
   6   5   6      21082.40      20746.02       298.17 o                         
   7   5   6        378.37        340.89        52.87 o                         
   8   5   6      10029.27      10120.49       201.87 o                         
   9   5   6        343.73        292.41        77.62 o                         
  10   5   6      10582.10       9954.97       421.68 o                         
 -10   6   6        985.40       1040.81       117.20 o                         
  -9   6   6          8.07        -13.36        55.52 o                         
  -8   6   6       2133.47       2337.13       112.88 o                         
  -7   6   6       2732.98       2862.97       109.79 o                         
  -6   6   6         13.61         64.42        50.07 o                         
  -5   6   6        752.15        662.08        60.93 o                         
  -4   6   6       2776.22       3030.07        80.06 o                         
  -3   6   6       4054.75       3918.11        78.49 o                         
  -2   6   6        307.63        306.03        31.41 o                         
  -1   6   6        373.63        426.60        27.52 o                         
   0   6   6       1548.61       1555.86        47.21 o                         
   1   6   6       4648.74       4804.60        83.11 o                         
   2   6   6       1215.98       1444.51        44.97 o                         
   3   6   6        402.26        507.26        30.19 o                         
   4   6   6       1891.66       1815.48        71.64 o                         
   5   6   6          2.43          8.87        39.78 o                         
   6   6   6        106.59         48.98        42.25 o                         
   7   6   6         25.06          7.52        43.06 o                         
   8   6   6       2738.25       2678.60        89.95 o                         
   9   6   6        915.54        870.04        88.94 o                         
  10   6   6         24.52         15.28        77.96 o                         
 -10   7   6       3993.82       4238.33       198.19 o                         
  -9   7   6        379.86        304.75        75.57 o                         
  -8   7   6       2755.12       3092.79       145.09 o                         
  -7   7   6        512.32        421.72        70.01 o                         
  -6   7   6       9259.33       9149.10       206.01 o                         
  -5   7   6         68.13         19.44        47.95 o                         
  -4   7   6       5068.58       5264.91       111.76 o                         
  -3   7   6       1559.82       1704.97        66.19 o                         
  -2   7   6       4939.10       4889.54        94.58 o                         
  -1   7   6       1885.45       2229.63        68.44 o                         
   0   7   6          6.63        -30.17        30.17 o                         
   1   7   6       1918.60       1752.59        58.87 o                         
   2   7   6          3.08        -10.87        28.13 o                         
   3   7   6       8906.20       8994.22       152.33 o                         
   4   7   6        742.04        779.20        62.70 o                         
   5   7   6      10566.80      10399.85       187.48 o                         
   6   7   6       1515.01       1576.48        84.87 o                         
   7   7   6       4799.22       4999.17       150.31 o                         
   8   7   6        652.88        634.77        62.22 o                         
   9   7   6       6134.45       6211.32       169.90 o                         
  10   7   6        845.00        804.30        82.94 o                         
  -9   8   6        250.34        156.55        77.84 o                         
  -8   8   6        188.05        125.99        71.97 o                         
  -7   8   6          8.47         58.69        63.76 o                         
  -6   8   6        738.61        824.99       129.30 o                         
  -5   8   6        489.79        443.54        66.64 o                         
  -4   8   6       2104.22       2174.10       104.45 o                         
  -3   8   6        598.99        610.87        57.78 o                         
  -2   8   6       1250.47       1202.02        64.10 o                         
  -1   8   6       5904.51       6216.64       132.30 o                         
   0   8   6       2529.39       2488.81        91.13 o                         
   1   8   6       2027.55       2251.73        77.12 o                         
   2   8   6        691.00        653.08        58.51 o                         
   3   8   6       1447.22       1271.43        59.94 o                         
   4   8   6       1203.17       1115.09        70.41 o                         
   5   8   6       1932.74       1964.79        93.08 o                         
   6   8   6         23.96         -3.38        50.24 o                         
   7   8   6        178.56        172.45        53.73 o                         
   8   8   6        431.31        302.91        62.81 o                         
   9   8   6         15.40         25.40        55.33 o                         
  -8   9   6         26.74         59.86        87.29 o                         
  -7   9   6        828.78        804.88        98.93 o                         
  -6   9   6        107.32        218.27        87.50 o                         
  -5   9   6       2025.07       2007.70       149.26 o                         
  -4   9   6         63.55        107.99        52.51 o                         
  -3   9   6        333.79        315.27        53.72 o                         
  -2   9   6        112.65         61.82        50.36 o                         
  -1   9   6       2185.40       2228.64        85.03 o                         
   0   9   6        432.03        319.39        53.28 o                         
   1   9   6         12.20         26.26        50.20 o                         
   2   9   6        424.86        457.68        58.26 o                         
   3   9   6        902.07       1000.32        78.55 o                         
   4   9   6        713.45        859.74        95.04 o                         
   5   9   6        201.87         68.78        70.21 o                         
   6   9   6       2935.82       2989.35       110.00 o                         
   7   9   6        239.22        197.92        63.55 o                         
   8   9   6       1240.38       1459.56       101.59 o                         
  -7  10   6        135.24        -19.91        90.04 o                         
  -6  10   6        138.46        142.82        89.82 o                         
  -5  10   6         73.95         42.87        87.69 o                         
  -4  10   6       1146.65       1193.97        87.20 o                         
  -3  10   6        700.65        621.10        78.87 o                         
  -2  10   6       1035.28        958.12        81.21 o                         
  -1  10   6       1021.41       1130.18        90.22 o                         
   0  10   6        892.00        875.39        89.89 o                         
   1  10   6        135.98        147.98        61.59 o                         
   2  10   6         56.98         24.83        56.98 o                         
   3  10   6        259.00        232.73        62.50 o                         
   4  10   6        415.54        411.03        87.97 o                         
   5  10   6         42.41         66.43        79.85 o                         
   6  10   6        147.96        117.87        74.07 o                         
   7  10   6        146.14        204.97        81.33 o                         
   8  10   6         54.63       -201.36       205.60 o                         
  -7  11   6        421.22        497.09       166.97 o                         
  -6  11   6        378.85        506.46       133.69 o                         
  -5  11   6          4.11         32.14        96.98 o                         
  -4  11   6        920.30        943.11        92.83 o                         
  -3  11   6         42.23         38.16        71.34 o                         
  -2  11   6        289.46        291.60        74.36 o                         
  -1  11   6        719.82        743.51       118.01 o                         
   0  11   6         33.69         52.50        76.15 o                         
   1  11   6          2.98        128.49        66.34 o                         
   2  11   6         90.51         97.36        65.07 o                         
   3  11   6       1207.88       1146.30        99.56 o                         
   4  11   6        804.83        760.37       106.93 o                         
   5  11   6         49.32         25.89        77.19 o                         
   6  11   6        387.61        192.71        87.87 o                         
   7  11   6       1185.21       1377.72       328.53 o                         
  -5  12   6       2433.51       2545.48       187.68 o                         
  -4  12   6       3967.40       4075.62       176.52 o                         
  -3  12   6       4299.71       4407.45       178.71 o                         
  -2  12   6       2769.60       2702.76       145.30 o                         
  -1  12   6       4266.61       4380.41       224.47 o                         
   0  12   6       6235.04       6278.48       282.38 o                         
   1  12   6       8374.77       8106.73       231.61 o                         
   2  12   6       1304.66       1768.21       126.57 o                         
   3  12   6       2127.89       2221.98       144.57 o                         
   4  12   6       4915.31       4843.32       184.95 o                         
   5  12   6       1673.61       1671.81       136.18 o                         
  -3  13   6        177.16        171.67        86.37 o                         
  -2  13   6          6.10        -88.53        88.53 o                         
  -1  13   6         11.44        -38.08        88.63 o                         
   0  13   6       1439.15       1427.50       138.69 o                         
   1  13   6        290.83         47.82        92.83 o                         
   2  13   6        821.32        605.46       116.59 o                         
   3  13   6          0.91        -11.54        68.71 o                         
 -11   1   7        447.58        386.60        87.15 o                         
 -10   1   7       1827.31       1957.83       122.43 o                         
  -9   1   7        493.16        527.59        78.18 o                         
  -8   1   7          9.54         18.88        51.22 o                         
  -7   1   7       1072.82       1240.36       117.68 o                         
  -6   1   7       1454.07       1316.21        83.42 o                         
  -5   1   7         45.57         48.13        18.27 o                         
  -4   1   7         47.90         77.69        13.96 o                         
  -3   1   7       1393.61       1334.06        40.00 o                         
  -2   1   7       7603.11       7736.54       111.69 o                         
  -1   1   7       5708.40       5919.85        71.01 o                         
   0   1   7       5782.18       5754.05        66.42 o                         
   1   1   7       2219.05       2077.79        46.46 o                         
   2   1   7        631.73        568.59        21.20 o                         
   3   1   7         30.80         34.99        11.32 o                         
   4   1   7       5038.60       5218.55        75.71 o                         
   5   1   7       4808.44       4900.18        83.87 o                         
   6   1   7        559.96        476.92        34.14 o                         
   7   1   7        455.23        464.40        36.17 o                         
   8   1   7       1503.55       1440.29        65.21 o                         
   9   1   7       1151.05       1111.75        66.59 o                         
  10   1   7       1855.04       1690.11        90.74 o                         
  11   1   7        280.67        163.02       102.22 o                         
 -11   2   7         28.36         -2.69        73.79 o                         
 -10   2   7       5871.96       5875.01       196.03 o                         
  -9   2   7         24.66        -58.84        58.84 o                         
  -8   2   7      16047.38      15985.07       319.17 o                         
  -7   2   7       1422.25       1477.36        85.93 o                         
  -6   2   7      35403.46      34136.58       469.82 o                         
  -5   2   7       1282.85       1442.55        48.10 o                         
  -4   2   7      63952.11      63106.20       611.63 o                         
  -3   2   7         13.43         26.68        16.26 o                         
  -2   2   7     116398.79     115525.66      1093.69 o                         
  -1   2   7        426.19        530.86        22.14 o                         
   0   2   7      68477.42      69570.31       661.72 o                         
   1   2   7      20612.74      22113.60       223.88 o                         
   2   2   7      70018.50      71506.33       632.37 o                         
   3   2   7        287.75        445.34        21.16 o                         
   4   2   7      13584.84      13394.38       136.30 o                         
   5   2   7        108.87         37.04        27.72 o                         
   6   2   7      15267.87      15182.19       233.10 o                         
   7   2   7       4266.58       4040.65       104.29 o                         
   8   2   7        741.73        703.99        59.10 o                         
   9   2   7       3223.07       3182.11       117.10 o                         
  10   2   7        180.80        186.09        85.25 o                         
  11   2   7       3558.19       3568.48       261.57 o                         
 -11   3   7          9.54        -97.30       182.30 o                         
 -10   3   7       3260.07       3428.12       169.83 o                         
  -9   3   7       1001.12        828.19        83.79 o                         
  -8   3   7       4656.38       4525.23       146.29 o                         
  -7   3   7        564.01        458.02        89.26 o                         
  -6   3   7       1475.21       1433.82        64.37 o                         
  -5   3   7       1806.14       1664.71        59.45 o                         
  -4   3   7       3620.34       3306.86        57.24 o                         
  -3   3   7       4256.61       3822.85        60.61 o                         
  -2   3   7         40.60         23.00        16.80 o                         
  -1   3   7      19975.19      20084.31       202.46 o                         
   0   3   7       2938.96       3084.91        48.65 o                         
   1   3   7      54915.34      57899.30       694.00 o                         
   2   3   7       5563.68       6599.05        73.19 o                         
   3   3   7      12908.30      12451.14       148.05 o                         
   4   3   7       1014.03        918.64        29.91 o                         
   5   3   7      19776.55      19386.26       203.39 o                         
   6   3   7        468.31        387.03        42.30 o                         
   7   3   7      10922.61      10557.20       176.69 o                         
   8   3   7         15.87         36.02        43.91 o                         
   9   3   7       4385.74       4482.96       144.51 o                         
  10   3   7        241.23        155.50        90.56 o                         
  11   3   7       2045.12       1887.38       275.50 o                         
 -11   4   7        118.09         41.10       109.60 o                         
 -10   4   7        345.16        354.24        85.45 o                         
  -9   4   7          7.38        -15.59        70.76 o                         
  -8   4   7         61.71         41.04        45.37 o                         
  -7   4   7        552.42        529.66        57.37 o                         
  -6   4   7        265.76        188.07        41.86 o                         
  -5   4   7       2069.68       2054.77        74.35 o                         
  -4   4   7        130.29        156.08        22.03 o                         
  -3   4   7        140.07         92.09        20.03 o                         
  -2   4   7         65.49         49.53        19.19 o                         
  -1   4   7       1366.38       1345.66        36.21 o                         
   0   4   7         45.82         38.54        16.56 o                         
   1   4   7       3702.18       4625.58        68.52 o                         
   2   4   7       1995.79       2110.72        38.85 o                         
   3   4   7       3643.61       3844.14        64.09 o                         
   4   4   7       4950.79       5098.19        82.91 o                         
   5   4   7        647.86        692.40        33.70 o                         
   6   4   7       1392.16       1415.56        52.51 o                         
   7   4   7          0.59         26.12        48.86 o                         
   8   4   7        268.44        282.70        63.20 o                         
   9   4   7        136.55         66.84        92.09 o                         
  10   4   7       1138.71       1172.15       127.70 o                         
  11   4   7         29.56        -21.95       112.58 o                         
 -10   5   7        138.33        -63.89        76.53 o                         
  -9   5   7         92.49         47.00        77.07 o                         
  -8   5   7       4339.09       4310.26       202.32 o                         
  -7   5   7         43.49         35.36        53.45 o                         
  -6   5   7        166.41        169.44        51.03 o                         
  -5   5   7         77.27         34.53        43.28 o                         
  -4   5   7       1777.52       1801.18        56.70 o                         
  -3   5   7       1433.78       1495.71        47.58 o                         
  -2   5   7       3065.30       2846.70        55.36 o                         
  -1   5   7       3892.54       4157.45        64.12 o                         
   0   5   7       4004.85       4387.78        86.75 o                         
   1   5   7      14591.59      15092.10       179.40 o                         
   2   5   7       1622.99       1401.20        38.08 o                         
   3   5   7      18944.95      19401.47       237.77 o                         
   4   5   7       4226.55       4089.19       119.77 o                         
   5   5   7       9872.19       9650.96       166.22 o                         
   6   5   7       3957.11       4058.24       100.96 o                         
   7   5   7       8276.13       7948.95       142.13 o                         
   8   5   7       4308.93       4414.74       117.81 o                         
   9   5   7       1805.96       1772.67       109.15 o                         
  10   5   7        924.63       1163.51       136.84 o                         
 -10   6   7       2830.43       2919.76       184.19 o                         
  -9   6   7       1571.86       1745.59       101.32 o                         
  -8   6   7       2338.89       2373.25       116.50 o                         
  -7   6   7         21.35         60.57        59.72 o                         
  -6   6   7       4017.21       3871.91       125.02 o                         
  -5   6   7       4265.05       4183.08       124.61 o                         
  -4   6   7       7658.39       7585.85       139.30 o                         
  -3   6   7       1858.97       1824.12        58.63 o                         
  -2   6   7       7299.31       7357.04       113.55 o                         
  -1   6   7       7644.65       7680.49       103.62 o                         
   0   6   7      10594.83      10399.98       138.88 o                         
   1   6   7       3992.79       4097.17        83.91 o                         
   2   6   7       1829.15       1817.84        61.64 o                         
   3   6   7       2456.23       2486.49        85.63 o                         
   4   6   7       6584.81       6624.17       141.96 o                         
   5   6   7       6417.79       6299.86       160.97 o                         
   6   6   7       2171.03       2251.41        84.25 o                         
   7   6   7        333.96        306.57        51.67 o                         
   8   6   7        697.18        806.16        57.44 o                         
   9   6   7        713.23        861.88        78.05 o                         
  10   6   7        622.61        579.71        73.86 o                         
 -10   7   7       1468.32       1646.45       143.68 o                         
  -9   7   7         16.63         39.34       111.79 o                         
  -8   7   7       3089.70       3045.25       166.87 o                         
  -7   7   7        440.61        404.37        69.62 o                         
  -6   7   7       2871.96       2698.67       113.87 o                         
  -5   7   7       1445.23       1408.64        90.16 o                         
  -4   7   7        970.42        935.23        60.34 o                         
  -3   7   7       3071.76       2907.57       102.27 o                         
  -2   7   7       1336.22       1248.69        56.62 o                         
  -1   7   7      21655.27      21176.92       283.89 o                         
   0   7   7         11.10         10.37        37.98 o                         
   1   7   7       8872.44       8795.16       136.50 o                         
   2   7   7        347.20        333.41        39.47 o                         
   3   7   7      28243.82      27560.89       350.20 o                         
   4   7   7        324.75        320.11        49.77 o                         
   5   7   7       4795.10       4600.97       163.58 o                         
   6   7   7       1831.16       1825.51       101.14 o                         
   7   7   7      14014.74      14319.96       243.12 o                         
   8   7   7         10.08        -29.66        48.91 o                         
   9   7   7       3685.50       3709.50       133.85 o                         
  10   7   7        424.30        376.54       109.31 o                         
  -9   8   7         38.06         14.11        73.11 o                         
  -8   8   7        642.44        710.43       110.89 o                         
  -7   8   7          1.95        -48.71        59.84 o                         
  -6   8   7         26.12        175.90        64.75 o                         
  -5   8   7        118.28        198.95        63.04 o                         
  -4   8   7          7.95         32.41        45.83 o                         
  -3   8   7        143.14         71.55        44.93 o                         
  -2   8   7       1962.80       2114.04        82.50 o                         
  -1   8   7        216.48        268.42        47.54 o                         
   0   8   7        369.86        412.26        54.88 o                         
   1   8   7         80.68        142.71        43.49 o                         
   2   8   7       5110.79       5339.24       130.20 o                         
   3   8   7       1796.11       1834.31        72.44 o                         
   4   8   7        668.51        645.30        59.99 o                         
   5   8   7         48.30         68.23        48.25 o                         
   6   8   7       6250.08       6215.70       160.14 o                         
   7   8   7        875.35        885.18        85.74 o                         
   8   8   7        542.52        628.69        71.73 o                         
   9   8   7         48.53         17.41        56.96 o                         
  -8   9   7        834.86        854.97       119.09 o                         
  -7   9   7        385.71        380.54       112.03 o                         
  -6   9   7       3422.52       3498.35       297.37 o                         
  -5   9   7        286.21        387.48       102.37 o                         
  -4   9   7        165.25        120.95        57.09 o                         
  -3   9   7       2112.57       2070.03        98.97 o                         
  -2   9   7        688.51        816.36        75.94 o                         
  -1   9   7       6379.86       6149.62       141.29 o                         
   0   9   7         32.07        -15.53        43.90 o                         
   1   9   7       5805.62       5451.01       149.93 o                         
   2   9   7        109.42         70.75        47.72 o                         
   3   9   7      13608.28      13243.33       258.15 o                         
   4   9   7          8.57        -65.59        65.59 o                         
   5   9   7       5391.56       5552.96       187.70 o                         
   6   9   7       3265.96       3040.98       143.20 o                         
   7   9   7       3848.94       3981.90       122.27 o                         
   8   9   7         52.21         29.09        62.92 o                         
  -7  10   7       6132.73       6839.52       283.68 o                         
  -6  10   7       2328.12       2370.65       162.15 o                         
  -5  10   7       1839.13       1930.61       149.21 o                         
  -4  10   7       2676.95       3073.73       222.73 o                         
  -3  10   7      10254.39      10555.12       282.36 o                         
  -2  10   7       3682.06       3479.46       131.06 o                         
  -1  10   7       3021.29       3279.48       153.72 o                         
   0  10   7       3160.59       2940.27       119.06 o                         
   1  10   7       7435.90       7341.38       265.66 o                         
   2  10   7        540.55        635.45        78.77 o                         
   3  10   7       3985.43       3767.91       132.56 o                         
   4  10   7          1.80         28.00        75.60 o                         
   5  10   7       1013.19       1144.06       112.85 o                         
   6  10   7        142.94        264.77        91.58 o                         
   7  10   7        271.76        143.03        80.04 o                         
  -7  11   7         20.47        -47.54       127.83 o                         
  -6  11   7        320.90        147.58       108.86 o                         
  -5  11   7        213.40        264.96       106.94 o                         
  -4  11   7       2800.93       2823.79       231.59 o                         
  -3  11   7       1863.41       1777.14       121.69 o                         
  -2  11   7         14.69         83.21        67.46 o                         
  -1  11   7        427.96        329.09        80.27 o                         
   0  11   7        325.49        411.02        89.62 o                         
   1  11   7       1139.74       1317.14        98.89 o                         
   2  11   7          2.63        -40.69        68.26 o                         
   3  11   7       1298.46       1286.96       103.64 o                         
   4  11   7         76.45        123.78        86.11 o                         
   5  11   7        933.18       1049.82       119.72 o                         
   6  11   7          0.85         78.54        81.71 o                         
  -5  12   7       1343.16       1171.89       149.50 o                         
  -4  12   7        320.85        233.18        88.39 o                         
  -3  12   7         93.86         20.02       112.24 o                         
  -2  12   7        406.57        319.02       120.28 o                         
  -1  12   7       1243.59       1216.95       125.93 o                         
   0  12   7       1202.62       1318.13       128.61 o                         
   1  12   7        498.44        444.04        81.18 o                         
   2  12   7         52.33         36.26        76.19 o                         
   3  12   7        274.89        250.25        79.34 o                         
   4  12   7       1357.06       1381.96       135.89 o                         
   5  12   7        968.68        880.24       110.54 o                         
  -3  13   7       1053.50       1027.79       120.41 o                         
  -2  13   7        603.84        448.35       106.99 o                         
  -1  13   7        553.32        291.70       103.51 o                         
   0  13   7        818.89        857.89       120.17 o                         
   1  13   7       2924.32       2718.71       191.31 o                         
   2  13   7       1533.68       1466.03       159.32 o                         
   3  13   7         16.41        135.68        73.34 o                         
 -11   0   8       1363.20       1470.71       328.53 o                         
 -10   0   8       7387.91       7599.66       320.32 o                         
  -9   0   8      15714.59      16345.38       519.68 o                         
  -8   0   8       2492.23       2543.43       288.26 o                         
  -7   0   8       6486.07       6519.12       214.84 o                         
  -6   0   8      34432.86      33190.12       713.78 o                         
  -5   0   8      35803.57      36752.52       569.16 o                         
  -4   0   8       7680.27       7290.38       147.42 o                         
  -3   0   8      12856.80      12721.69       249.93 o                         
  -2   0   8      54124.84      53875.26       905.70 o                         
  -1   0   8      14839.80      16177.30       236.67 o                         
   0   0   8        188.95        125.06        20.26 o                         
   1   0   8        153.31        112.87        24.50 o                         
   2   0   8       9102.31       9553.21       149.44 o                         
   3   0   8       6463.02       6766.98       120.28 o                         
   4   0   8       1343.75       1311.16        48.22 o                         
   5   0   8      16883.16      16675.08       262.60 o                         
   6   0   8       4127.71       4037.72       139.04 o                         
   7   0   8       7552.36       7719.90       199.36 o                         
   8   0   8        202.04        261.73       104.92 o                         
   9   0   8      11284.75      11703.52       629.70 o                         
  10   0   8       4806.12       4776.78       319.41 o                         
  11   0   8       3900.50       4134.40       194.37 o                         
 -11   1   8        179.65        122.76        81.60 o                         
 -10   1   8        404.98        504.51        85.73 o                         
  -9   1   8        509.71        461.99        79.52 o                         
  -8   1   8         41.64         12.57        52.82 o                         
  -7   1   8        382.10        367.51        73.42 o                         
  -6   1   8       6397.86       6285.80       108.38 o                         
  -5   1   8       3098.87       3228.07        67.34 o                         
  -4   1   8        772.31        832.13        30.51 o                         
  -3   1   8       1076.82        983.64        33.21 o                         
  -2   1   8      15150.91      16208.38       188.27 o                         
  -1   1   8       2754.34       3164.38        52.66 o                         
   0   1   8       7654.39       7770.09        86.01 o                         
   1   1   8        714.74        619.96        24.42 o                         
   2   1   8       8762.91       8786.70       101.45 o                         
   3   1   8        184.76        198.97        15.45 o                         
   4   1   8       1736.76       1593.51        37.99 o                         
   5   1   8        415.20        368.16        25.35 o                         
   6   1   8        317.79        254.80        32.67 o                         
   7   1   8         11.24        -28.56        28.56 o                         
   8   1   8        540.75        605.97        54.98 o                         
   9   1   8       3927.76       3841.88       105.15 o                         
  10   1   8        548.57        529.68        77.77 o                         
  11   1   8          8.78        -39.38        73.73 o                         
 -11   2   8          0.82         50.18        80.28 o                         
 -10   2   8        717.83        810.96        96.23 o                         
  -9   2   8        167.53        133.13        99.43 o                         
  -8   2   8         65.20        136.16        56.40 o                         
  -7   2   8        233.68         99.61        51.28 o                         
  -6   2   8        213.78        259.70        38.61 o                         
  -5   2   8        157.12        189.81        31.68 o                         
  -4   2   8       3148.09       3308.81        54.29 o                         
  -3   2   8         33.36         80.38        16.88 o                         
  -2   2   8        189.52        228.24        19.99 o                         
  -1   2   8        779.87        892.54        25.52 o                         
   0   2   8        707.17        741.90        24.87 o                         
   1   2   8          2.84          5.38        13.42 o                         
   2   2   8        712.70        781.17        22.84 o                         
   3   2   8       1280.91       1050.53        42.14 o                         
   4   2   8        196.34        207.07        17.14 o                         
   5   2   8        953.14        969.82        40.40 o                         
   6   2   8         35.56          6.25        34.35 o                         
   7   2   8       1767.95       2077.03        79.15 o                         
   8   2   8        100.68        121.93        51.41 o                         
   9   2   8         15.49        -43.87        53.30 o                         
  10   2   8        219.68        113.10        71.02 o                         
  11   2   8         65.50         12.45        96.89 o                         
 -11   3   8       1739.65       1796.52       144.14 o                         
 -10   3   8        191.12        155.11       114.99 o                         
  -9   3   8         11.48        -44.42        59.77 o                         
  -8   3   8       1707.22       1749.86       122.42 o                         
  -7   3   8          0.53        -14.65        39.81 o                         
  -6   3   8       1421.82       1461.83        73.05 o                         
  -5   3   8         45.33         75.76        31.47 o                         
  -4   3   8      10869.88      10554.61       127.00 o                         
  -3   3   8       1852.48       1943.69        42.19 o                         
  -2   3   8      11912.69      11453.90       133.55 o                         
  -1   3   8        467.58        443.58        22.09 o                         
   0   3   8      39421.97      40620.39       401.39 o                         
   1   3   8      12933.09      13602.88       156.48 o                         
   2   3   8        434.66        340.40        21.74 o                         
   3   3   8       1924.79       2008.66        41.87 o                         
   4   3   8      36815.88      36110.43       351.69 o                         
   5   3   8       3582.13       3545.81        68.06 o                         
   6   3   8       5664.51       5430.88       111.19 o                         
   7   3   8        316.04        373.60        48.46 o                         
   8   3   8      11064.30      11027.59       200.44 o                         
   9   3   8       1198.20       1167.63        82.04 o                         
  10   3   8       1676.12       1646.47       142.26 o                         
  11   3   8         33.85        141.17       116.10 o                         
 -11   4   8       1024.52       1033.82       144.26 o                         
 -10   4   8       1475.28       1501.76       121.79 o                         
  -9   4   8       2264.92       2047.00       129.32 o                         
  -8   4   8       1655.53       1834.83        89.65 o                         
  -7   4   8       3241.14       3351.03       109.85 o                         
  -6   4   8       2697.11       2797.30        90.60 o                         
  -5   4   8       4307.73       4543.74       109.75 o                         
  -4   4   8       9618.60       9333.26       123.76 o                         
  -3   4   8       4702.19       4838.12        81.54 o                         
  -2   4   8       3782.77       3940.89        65.85 o                         
  -1   4   8       4415.85       4362.91        68.35 o                         
   0   4   8       3638.24       3735.65        59.00 o                         
   1   4   8          8.67         30.75        17.67 o                         
   2   4   8        583.15        554.69        24.46 o                         
   3   4   8       1035.08       1104.73        41.10 o                         
   4   4   8       2856.76       2755.72        85.51 o                         
   5   4   8       6427.88       6433.25       100.17 o                         
   6   4   8        368.94        409.52        34.12 o                         
   7   4   8        301.77        208.06        41.42 o                         
   8   4   8        200.36        222.91        60.53 o                         
   9   4   8       2296.78       2353.41       105.94 o                         
  10   4   8        216.11        187.51        95.08 o                         
 -10   5   8         14.51       -146.24       146.24 o                         
  -9   5   8        542.09        500.29        91.95 o                         
  -8   5   8       3398.99       3487.17       127.57 o                         
  -7   5   8       1427.10       1550.95        93.59 o                         
  -6   5   8       2386.63       2567.23       109.48 o                         
  -5   5   8        388.37        346.85        53.11 o                         
  -4   5   8      19220.29      19736.45       244.60 o                         
  -3   5   8        480.74        648.04        36.24 o                         
  -2   5   8      16252.54      16288.71       195.94 o                         
  -1   5   8         44.50        110.04        20.44 o                         
   0   5   8      33800.43      33637.77       320.47 o                         
   1   5   8       2789.98       2999.92        57.13 o                         
   2   5   8      19300.32      19228.03       209.15 o                         
   3   5   8        955.03        912.69        33.20 o                         
   4   5   8      16621.92      15885.21       234.96 o                         
   5   5   8       1043.52       1047.98        59.07 o                         
   6   5   8      10321.24      10201.66       167.31 o                         
   7   5   8        463.05        437.68        62.16 o                         
   8   5   8       5675.33       5598.91       134.44 o                         
   9   5   8        445.30        364.60        59.03 o                         
  10   5   8       1485.40       1144.18       132.18 o                         
 -10   6   8        160.13        295.19        95.30 o                         
  -9   6   8        309.15        294.84        97.52 o                         
  -8   6   8        123.66         36.39        63.62 o                         
  -7   6   8       1989.21       1884.98       106.13 o                         
  -6   6   8       1597.14       1590.88        89.14 o                         
  -5   6   8         46.52         15.47        47.40 o                         
  -4   6   8          9.86         33.63        34.20 o                         
  -3   6   8       5225.11       5218.66        98.44 o                         
  -2   6   8       2678.10       2634.30        69.05 o                         
  -1   6   8         17.44          0.23        21.19 o                         
   0   6   8        259.18        362.95        29.11 o                         
   1   6   8        446.49        522.72        34.73 o                         
   2   6   8         31.44         14.82        24.78 o                         
   3   6   8        292.48        270.80        37.34 o                         
   4   6   8       2177.16       2281.82        77.93 o                         
   5   6   8         42.73         26.60        42.56 o                         
   6   6   8        271.68        215.59        47.28 o                         
   7   6   8       1080.34       1047.25        76.22 o                         
   8   6   8       1275.57       1378.21        69.46 o                         
   9   6   8          9.74         11.50        61.74 o                         
  10   6   8         19.17        -26.32        53.59 o                         
 -10   7   8        542.42        715.83       194.86 o                         
  -9   7   8       1223.63       1260.35       184.48 o                         
  -8   7   8       3199.45       3564.30       166.42 o                         
  -7   7   8        496.95        441.50        78.00 o                         
  -6   7   8       4425.76       4565.67       145.15 o                         
  -5   7   8        448.25        519.78        68.88 o                         
  -4   7   8      22797.75      23697.51       336.10 o                         
  -3   7   8       1625.96       1711.80        68.51 o                         
  -2   7   8      23247.33      23951.95       298.74 o                         
  -1   7   8        350.56        388.47        44.15 o                         
   0   7   8      26604.38      26198.86       337.86 o                         
   1   7   8          8.59        -13.90        28.97 o                         
   2   7   8      29067.18      29467.77       369.42 o                         
   3   7   8        556.82        494.86        45.45 o                         
   4   7   8       7428.99       7143.00       145.96 o                         
   5   7   8          7.58          8.07        44.42 o                         
   6   7   8      15415.58      15372.53       271.27 o                         
   7   7   8        381.89        353.41        63.56 o                         
   8   7   8       6895.79       7036.05       157.00 o                         
   9   7   8         55.42        107.04        86.10 o                         
  -9   8   8        425.44        315.59        94.93 o                         
  -8   8   8        467.02        456.42        86.00 o                         
  -7   8   8        653.26        711.04        91.38 o                         
  -6   8   8       1267.71       1341.12       109.32 o                         
  -5   8   8       2898.36       3011.74       127.15 o                         
  -4   8   8         44.83         -1.13        49.44 o                         
  -3   8   8       1574.05       1650.60        87.98 o                         
  -2   8   8       1298.95       1230.20       109.37 o                         
  -1   8   8       1921.19       1903.65        82.22 o                         
   0   8   8         93.91        145.26        43.30 o                         
   1   8   8         90.04         48.32        41.56 o                         
   2   8   8          7.38        -40.65        41.01 o                         
   3   8   8        449.69        368.22        49.48 o                         
   4   8   8        584.95        565.95        58.65 o                         
   5   8   8       1080.88       1044.53        73.54 o                         
   6   8   8       2376.78       2453.15       108.15 o                         
   7   8   8         14.50         -7.38        53.69 o                         
   8   8   8         85.07         47.93        54.74 o                         
   9   8   8        841.44        783.61        69.86 o                         
  -8   9   8       1211.00       1149.91       163.66 o                         
  -7   9   8        452.46        396.18        99.03 o                         
  -6   9   8        548.72        438.47        99.31 o                         
  -5   9   8          7.12         12.18        45.96 o                         
  -4   9   8       5647.81       5863.04       172.18 o                         
  -3   9   8         64.59         10.19        51.45 o                         
  -2   9   8       1779.48       1717.60        97.40 o                         
  -1   9   8        681.99        720.83        63.62 o                         
   0   9   8      12315.65      11647.99       207.47 o                         
   1   9   8         90.66        102.84        52.44 o                         
   2   9   8       5348.02       5340.93       166.16 o                         
   3   9   8        127.92          1.83        52.33 o                         
   4   9   8       9708.35       9523.41       256.49 o                         
   5   9   8       1067.86       1141.57       105.44 o                         
   6   9   8       3552.62       3360.41       118.68 o                         
   7   9   8         12.32        -55.97        55.97 o                         
   8   9   8       3806.10       3538.26       128.27 o                         
  -7  10   8        793.49        683.21       121.15 o                         
  -6  10   8        412.21        353.61       103.18 o                         
  -5  10   8        395.65        429.59        90.79 o                         
  -4  10   8         66.52        161.36        68.22 o                         
  -3  10   8        361.69        466.81        81.72 o                         
  -2  10   8        262.33        304.01        70.04 o                         
  -1  10   8         74.39         58.77        61.58 o                         
   0  10   8        306.19        241.56        65.84 o                         
   1  10   8          6.85         15.28        58.97 o                         
   2  10   8         18.12         16.59        61.01 o                         
   3  10   8        196.59         62.22        58.25 o                         
   4  10   8       1124.78       1109.42       111.75 o                         
   5  10   8         36.25        -13.71        75.74 o                         
   6  10   8        167.95         23.59        79.91 o                         
   7  10   8         52.56         23.76        78.54 o                         
  -6  11   8       3014.26       3397.23       255.46 o                         
  -5  11   8        682.29        551.15        80.33 o                         
  -4  11   8       2631.79       2800.43       283.60 o                         
  -3  11   8       1669.59       2011.30       127.94 o                         
  -2  11   8      12548.19      12760.95       276.32 o                         
  -1  11   8        821.12        975.43       196.72 o                         
   0  11   8       6312.32       6143.79       190.44 o                         
   1  11   8        602.88        553.77        78.77 o                         
   2  11   8      10756.19      10409.18       264.23 o                         
   3  11   8        138.36        120.43        65.00 o                         
   4  11   8       3832.32       3887.97       187.23 o                         
   5  11   8        976.11        821.74       111.30 o                         
   6  11   8       4755.94       4698.38       196.86 o                         
  -5  12   8       5073.21       5059.40       232.23 o                         
  -4  12   8       1163.31       1328.72       123.58 o                         
  -3  12   8       2383.59       2544.96       192.25 o                         
  -2  12   8        852.04        882.00       105.78 o                         
  -1  12   8       2119.41       2426.69       189.13 o                         
   0  12   8       2952.84       2875.65       187.71 o                         
   1  12   8         46.16        -10.80        66.21 o                         
   2  12   8         52.84         12.33        76.65 o                         
   3  12   8        537.96        528.71        87.69 o                         
   4  12   8         15.12         17.62       121.38 o                         
   5  12   8       1495.19       1143.77       129.39 o                         
  -3  13   8         27.69        -95.44       122.91 o                         
  -2  13   8          7.95        -55.97        92.09 o                         
  -1  13   8        510.05        486.26       166.12 o                         
   0  13   8        344.64        205.01       100.26 o                         
   1  13   8        278.22        187.66        96.90 o                         
   2  13   8         92.51         66.27        98.72 o                         
   3  13   8        705.18        415.54        97.28 o                         
 -11   1   9        314.33        451.60        94.80 o                         
 -10   1   9       2419.90       2377.11       254.23 o                         
  -9   1   9       1899.62       1842.89       118.44 o                         
  -8   1   9       1933.89       1876.43       102.22 o                         
  -7   1   9        619.07        587.24        60.83 o                         
  -6   1   9       8977.90       8805.21       142.58 o                         
  -5   1   9       6854.50       6884.76       100.42 o                         
  -4   1   9       4733.81       4496.95        70.60 o                         
  -3   1   9       3664.52       3672.09        67.83 o                         
  -2   1   9      38177.25      38197.57       394.92 o                         
  -1   1   9      12343.13      12622.91       133.03 o                         
   0   1   9      14274.60      14279.32       151.01 o                         
   1   1   9        403.43        503.72        23.90 o                         
   2   1   9      18666.16      18183.45       195.81 o                         
   3   1   9        122.35         64.66        14.71 o                         
   4   1   9       7973.92       7854.76        99.35 o                         
   5   1   9       3121.76       3122.92        62.54 o                         
   6   1   9      15292.94      14376.84       196.33 o                         
   7   1   9        115.97        105.95        42.16 o                         
   8   1   9        723.93        666.60        63.65 o                         
   9   1   9        520.04        546.74        67.89 o                         
  10   1   9       2020.21       2025.35        92.98 o                         
  11   1   9          9.79         15.38        65.17 o                         
 -11   2   9       4055.99       4155.63       213.54 o                         
 -10   2   9       1914.51       1776.71       124.54 o                         
  -9   2   9       9384.11       9354.22       231.36 o                         
  -8   2   9       3408.29       3345.67       127.66 o                         
  -7   2   9      11106.11      11024.35       205.69 o                         
  -6   2   9       1417.27       1530.66       103.20 o                         
  -5   2   9       8255.76       8002.31       136.22 o                         
  -4   2   9        308.85        365.50        27.40 o                         
  -3   2   9      20859.63      20690.04       229.30 o                         
  -2   2   9      14191.79      13920.98       154.42 o                         
  -1   2   9      11376.46      11622.12       133.09 o                         
   0   2   9      26975.28      28121.86       271.50 o                         
   1   2   9       3511.77       3342.80        50.25 o                         
   2   2   9      35118.29      34194.52       339.16 o                         
   3   2   9       2605.60       2679.43        51.77 o                         
   4   2   9      17050.26      16552.12       179.28 o                         
   5   2   9         12.70         -3.00        19.19 o                         
   6   2   9      26669.71      26366.95       313.30 o                         
   7   2   9       2258.51       2337.26        68.41 o                         
   8   2   9      25850.04      25419.27       395.75 o                         
   9   2   9        122.54        136.30        59.51 o                         
  10   2   9      10323.44      10725.19       308.25 o                         
  11   2   9       1337.41       1481.04       550.03 o                         
 -11   3   9       1855.79       1933.55       191.22 o                         
 -10   3   9        477.10        611.58       103.47 o                         
  -9   3   9       2169.94       2313.77       121.57 o                         
  -8   3   9       2400.76       2361.22       115.39 o                         
  -7   3   9       7601.85       7142.70       159.54 o                         
  -6   3   9        266.00        254.25        54.96 o                         
  -5   3   9      20070.24      19392.15       272.11 o                         
  -4   3   9       4142.64       4214.29        67.75 o                         
  -3   3   9      41611.58      40829.53       393.46 o                         
  -2   3   9       1411.66       1433.53        39.98 o                         
  -1   3   9      30635.62      29461.93       302.67 o                         
   0   3   9          4.03          8.31        15.70 o                         
   1   3   9      25558.85      24405.41       252.08 o                         
   2   3   9       3061.66       2911.15        47.00 o                         
   3   3   9      31586.73      30922.79       318.52 o                         
   4   3   9        101.90         37.68        17.66 o                         
   5   3   9       5164.38       4828.75        74.14 o                         
   6   3   9       4684.84       4763.32        88.09 o                         
   7   3   9       5255.67       5482.21       120.20 o                         
   8   3   9       1203.45       1268.96        72.75 o                         
   9   3   9        275.06        244.40        64.34 o                         
  10   3   9       1315.50       1290.59       125.06 o                         
  11   3   9        183.58         49.16       162.20 o                         
 -11   4   9        537.07        561.76       119.14 o                         
 -10   4   9       2002.57       1687.64       136.45 o                         
  -9   4   9          9.93        -68.29        68.29 o                         
  -8   4   9        809.47        739.57        79.47 o                         
  -7   4   9       2725.87       2809.08       102.92 o                         
  -6   4   9       4917.83       4807.54       128.57 o                         
  -5   4   9         32.35         -2.58        36.07 o                         
  -4   4   9        284.00        392.83        36.70 o                         
  -3   4   9        265.52        278.62        24.86 o                         
  -2   4   9        605.54        528.00        31.41 o                         
  -1   4   9       1392.81       1307.05        35.88 o                         
   0   4   9        548.58        730.27        28.68 o                         
   1   4   9       4027.07       4128.08        66.01 o                         
   2   4   9       1358.52       1572.50        39.77 o                         
   3   4   9      11462.38      12084.67       138.73 o                         
   4   4   9         31.87          2.49        23.06 o                         
   5   4   9       2190.06       2047.31        62.58 o                         
   6   4   9       2053.90       2105.10        93.57 o                         
   7   4   9       2776.62       2885.62        87.22 o                         
   8   4   9         67.23         72.40        61.42 o                         
   9   4   9        825.91        814.07        77.92 o                         
  10   4   9        284.41        251.26        98.04 o                         
 -10   5   9       3583.83       3343.12       168.24 o                         
  -9   5   9        550.71        573.92        62.64 o                         
  -8   5   9       1183.84       1355.42        93.43 o                         
  -7   5   9       4879.25       4670.78       148.42 o                         
  -6   5   9       8912.93       9063.64       194.62 o                         
  -5   5   9        178.05        101.14        47.64 o                         
  -4   5   9      15742.78      15769.49       204.99 o                         
  -3   5   9       6737.12       6665.37       103.31 o                         
  -2   5   9      20866.43      20547.86       229.13 o                         
  -1   5   9       8227.32       8509.88       105.06 o                         
   0   5   9      21247.33      21455.37       216.84 o                         
   1   5   9       4914.29       4348.97        75.19 o                         
   2   5   9      16547.59      16909.29       182.07 o                         
   3   5   9      11008.56      11010.32       137.56 o                         
   4   5   9      12613.99      12495.09       197.09 o                         
   5   5   9         26.54         27.20        35.27 o                         
   6   5   9       7640.20       7276.12       140.37 o                         
   7   5   9        304.62        286.47        59.44 o                         
   8   5   9       1052.42       1088.51        95.83 o                         
   9   5   9        227.10        156.04        55.67 o                         
  10   5   9        823.36        734.24       149.28 o                         
 -10   6   9        987.76        906.28       117.88 o                         
  -9   6   9        517.11        559.80        76.60 o                         
  -8   6   9         47.82         27.61        62.58 o                         
  -7   6   9       2071.32       2221.52       119.99 o                         
  -6   6   9       2106.96       2066.54       102.37 o                         
  -5   6   9       1428.82       1448.00        87.13 o                         
  -4   6   9         49.01         83.03        39.40 o                         
  -3   6   9       4533.09       4435.47        89.42 o                         
  -2   6   9       5527.90       5369.84        95.15 o                         
  -1   6   9       9208.80       9135.51       124.55 o                         
   0   6   9       2332.29       2350.85        71.28 o                         
   1   6   9       2443.87       2480.74        69.55 o                         
   2   6   9       3012.63       3062.03        70.07 o                         
   3   6   9       7091.21       6874.24       113.37 o                         
   4   6   9       6497.14       6089.05       127.17 o                         
   5   6   9       1007.81       1087.08        64.52 o                         
   6   6   9       1588.55       1776.55       100.77 o                         
   7   6   9       1803.65       1761.35        86.31 o                         
   8   6   9       3533.29       3731.45       105.83 o                         
   9   6   9        876.89        943.10        87.08 o                         
  10   6   9        429.76        378.22        69.83 o                         
  -9   7   9       1478.59       1661.34       145.57 o                         
  -8   7   9         34.56         72.39        70.10 o                         
  -7   7   9       5775.49       6122.57       266.55 o                         
  -6   7   9         75.01         44.15        59.37 o                         
  -5   7   9      14977.25      14946.75       250.07 o                         
  -4   7   9        176.98        118.26        45.68 o                         
  -3   7   9      18140.68      18181.41       270.56 o                         
  -2   7   9       2798.20       2681.29        75.66 o                         
  -1   7   9      24308.73      23904.91       316.12 o                         
   0   7   9         30.30         27.50        34.65 o                         
   1   7   9      22175.02      22219.77       278.08 o                         
   2   7   9       7067.47       7071.83       127.05 o                         
   3   7   9      17085.30      16688.37       248.86 o                         
   4   7   9        904.30        906.81        63.15 o                         
   5   7   9      11885.37      11752.88       206.86 o                         
   6   7   9        457.90        387.48        57.65 o                         
   7   7   9       3075.14       3246.93       108.04 o                         
   8   7   9       1407.39       1658.02        85.83 o                         
   9   7   9       1943.25       2150.15       145.28 o                         
  -9   8   9        402.34        293.35        85.59 o                         
  -8   8   9        836.88        794.52        98.70 o                         
  -7   8   9       1635.63       1705.56       132.83 o                         
  -6   8   9        420.08        460.98        76.93 o                         
  -5   8   9          9.07        -28.48        42.83 o                         
  -4   8   9       1035.93       1217.73        91.95 o                         
  -3   8   9       2690.02       2904.16       102.13 o                         
  -2   8   9        640.69        862.84        62.64 o                         
  -1   8   9        271.32        386.91        53.19 o                         
   0   8   9         20.48         37.55        40.12 o                         
   1   8   9       4197.31       4269.75       109.14 o                         
   2   8   9        350.27        341.12        52.60 o                         
   3   8   9         78.13         48.19        41.09 o                         
   4   8   9         43.71         43.72        53.05 o                         
   5   8   9       2017.45       2081.28        91.64 o                         
   6   8   9        115.41         64.11        51.88 o                         
   7   8   9         51.25         18.55        54.22 o                         
   8   8   9          9.56         22.10        58.38 o                         
   9   8   9        232.97        166.10        72.68 o                         
  -8   9   9        481.71        362.40       107.38 o                         
  -7   9   9        649.66        634.68       109.25 o                         
  -6   9   9        977.37       1020.30       118.92 o                         
  -5   9   9       6258.20       6434.28       209.06 o                         
  -4   9   9       1942.60       2011.62       111.07 o                         
  -3   9   9       2154.00       2150.35        97.91 o                         
  -2   9   9       2887.75       3015.00       141.38 o                         
  -1   9   9       7260.89       7483.19       185.26 o                         
   0   9   9        756.74        796.75        71.36 o                         
   1   9   9       4264.33       3976.20       128.79 o                         
   2   9   9       2560.77       2574.38        99.34 o                         
   3   9   9       2264.64       2231.94       100.29 o                         
   4   9   9        207.86        148.47        76.00 o                         
   5   9   9       3535.74       3247.38       149.65 o                         
   6   9   9        252.94        259.16        62.15 o                         
   7   9   9        130.32        192.49        63.81 o                         
   8   9   9         12.88        -16.05        58.63 o                         
  -7  10   9       1074.73       1049.88       178.02 o                         
  -6  10   9        498.25        820.01       137.06 o                         
  -5  10   9        748.88        637.79        72.53 o                         
  -4  10   9       3999.83       4268.27       157.43 o                         
  -3  10   9        220.09        173.43        73.16 o                         
  -2  10   9        296.95        270.15        73.30 o                         
  -1  10   9        160.10         45.51        71.41 o                         
   0  10   9         13.15         36.38        60.92 o                         
   1  10   9       1970.99       2036.83       106.90 o                         
   2  10   9       1046.06        864.40        88.41 o                         
   3  10   9       2816.27       2951.93       165.63 o                         
   4  10   9       2128.56       2277.59       139.11 o                         
   5  10   9       3301.74       3378.18       162.56 o                         
   6  10   9        631.54        716.02       103.46 o                         
   7  10   9       4555.60       4328.12       179.67 o                         
  -6  11   9         53.71         35.59       100.76 o                         
  -5  11   9        283.53        207.85        63.74 o                         
  -4  11   9        376.81        363.79        90.98 o                         
  -3  11   9       1950.74       1987.18       140.38 o                         
  -2  11   9         37.14         74.21        69.65 o                         
  -1  11   9         94.16        125.49        85.78 o                         
   0  11   9        360.59        312.06        82.14 o                         
   1  11   9        500.82        568.75        83.33 o                         
   2  11   9        539.49        566.97        88.27 o                         
   3  11   9        520.48        538.03        77.91 o                         
   4  11   9        259.11        158.40        89.58 o                         
   5  11   9        285.06        305.75        94.10 o                         
   6  11   9        881.49        845.17       151.18 o                         
  -5  12   9       1227.98       1076.80       141.91 o                         
  -4  12   9         36.07        104.50        87.41 o                         
  -3  12   9       1107.22        998.70       121.06 o                         
  -2  12   9       2783.75       3083.67       153.50 o                         
  -1  12   9       2146.08       2040.96       322.15 o                         
   0  12   9        188.96        193.07       140.12 o                         
   1  12   9        375.66        408.65        89.67 o                         
   2  12   9        565.41        535.15        93.01 o                         
   3  12   9        891.12        761.45        93.75 o                         
   4  12   9        952.12        661.98       112.73 o                         
   5  12   9        175.61        100.66        98.32 o                         
  -3  13   9        436.13        446.78       198.51 o                         
  -2  13   9        517.79        484.65       112.89 o                         
  -1  13   9         23.81         97.66        96.73 o                         
   0  13   9          2.41         68.05       104.69 o                         
   1  13   9         78.34        153.00        98.51 o                         
   2  13   9        928.39       1022.74       113.06 o                         
   3  13   9         69.57         93.23       121.66 o                         
 -11   0  10       3645.22       3283.09       241.63 o                         
 -10   0  10       2523.29       2488.57       211.96 o                         
  -9   0  10       4578.51       4213.80       231.54 o                         
  -8   0  10        114.62        251.28        93.08 o                         
  -7   0  10       9102.01       8885.77       267.90 o                         
  -6   0  10       1571.74       1750.40        59.85 o                         
  -5   0  10        827.63        980.96        55.10 o                         
  -4   0  10       9412.08       8869.58       231.33 o                         
  -3   0  10       6884.85       7206.97       204.36 o                         
  -2   0  10       3463.32       2689.10        75.78 o                         
  -1   0  10       3901.77       4400.77        93.31 o                         
   0   0  10      35484.88      36034.24       464.37 o                         
   1   0  10      16015.55      16095.47       264.35 o                         
   2   0  10      36190.88      35373.87       591.37 o                         
   3   0  10      33352.82      33874.58       436.22 o                         
   4   0  10      36743.32      37049.93       532.28 o                         
   5   0  10      36611.61      35468.57       516.85 o                         
   6   0  10      34224.75      33728.14       552.80 o                         
   7   0  10       6786.87       6768.90       186.02 o                         
   8   0  10      20736.46      20106.64       512.98 o                         
   9   0  10      13711.39      13609.48       325.56 o                         
  10   0  10       5325.19       5593.66       373.55 o                         
  11   0  10       1328.56       1171.37       123.06 o                         
 -11   1  10        363.23        225.89        87.45 o                         
 -10   1  10       2107.89       2229.07       134.71 o                         
  -9   1  10       5902.51       6052.79       197.34 o                         
  -8   1  10       7066.53       7129.84       215.18 o                         
  -7   1  10       3326.02       3302.24       111.22 o                         
  -6   1  10       2376.92       2307.32        88.33 o                         
  -5   1  10      15632.66      15323.46       202.62 o                         
  -4   1  10      22375.22      21710.55       254.12 o                         
  -3   1  10       2475.90       2298.10        55.08 o                         
  -2   1  10       3865.28       3253.77        53.70 o                         
  -1   1  10      23890.90      24603.15       231.62 o                         
   0   1  10      26058.38      25542.62       248.82 o                         
   1   1  10      13774.94      12798.62       152.44 o                         
   2   1  10      19335.66      19373.09       209.20 o                         
   3   1  10       6963.25       6942.09        93.50 o                         
   4   1  10       6194.64       6475.86        91.13 o                         
   5   1  10      11972.46      11845.10       149.71 o                         
   6   1  10       7091.17       6843.28       108.96 o                         
   7   1  10       6677.80       6598.21       154.02 o                         
   8   1  10        147.01        190.43        47.90 o                         
   9   1  10       8051.59       7925.67       175.68 o                         
  10   1  10       2677.42       2656.46       144.70 o                         
  11   1  10       3413.34       3275.78       132.23 o                         
 -11   2  10        206.08        234.80        87.88 o                         
 -10   2  10        168.09        179.21        81.88 o                         
  -9   2  10         10.32         16.39        67.35 o                         
  -8   2  10        688.99        683.04        77.06 o                         
  -7   2  10        115.22         59.48        41.23 o                         
  -6   2  10        649.22        783.82        82.01 o                         
  -5   2  10       2843.39       2830.52        63.35 o                         
  -4   2  10       1630.06       1764.62        52.19 o                         
  -3   2  10         83.94         83.77        22.11 o                         
  -2   2  10       1174.60       1315.55        33.94 o                         
  -1   2  10       6949.31       7275.75        85.01 o                         
   0   2  10       1977.70       2267.71        38.60 o                         
   1   2  10       1333.58       1366.35        32.79 o                         
   2   2  10         16.15         35.45        14.67 o                         
   3   2  10       2831.64       2823.96        51.12 o                         
   4   2  10       6782.24       6822.40        89.11 o                         
   5   2  10        519.54        527.90        33.72 o                         
   6   2  10         22.54         25.38        26.19 o                         
   7   2  10         18.65         14.62        29.99 o                         
   8   2  10       1999.55       2146.50        84.48 o                         
   9   2  10        362.94        353.19        58.02 o                         
  10   2  10        240.96        258.65        72.07 o                         
  11   2  10         10.81        145.70       104.51 o                         
 -11   3  10       1370.83       1401.98       134.54 o                         
 -10   3  10         48.01         97.09        83.74 o                         
  -9   3  10       6689.43       6946.15       197.52 o                         
  -8   3  10        124.86         98.49        56.87 o                         
  -7   3  10       4786.20       4702.20       127.93 o                         
  -6   3  10         17.53        -24.78        40.50 o                         
  -5   3  10      23994.99      23709.92       279.38 o                         
  -4   3  10       4545.98       4664.30        88.37 o                         
  -3   3  10      10758.17      10775.54       125.83 o                         
  -2   3  10        202.20        111.41        20.22 o                         
  -1   3  10      41922.55      40996.42       392.38 o                         
   0   3  10         75.71         60.92        16.15 o                         
   1   3  10       7372.41       7187.31        89.64 o                         
   2   3  10       3202.63       3143.33        50.45 o                         
   3   3  10      18641.43      17692.56       204.24 o                         
   4   3  10         45.52         70.76        20.26 o                         
   5   3  10        360.62        424.79        29.39 o                         
   6   3  10       2428.33       2486.68        94.83 o                         
   7   3  10       5114.23       5443.39       106.52 o                         
   8   3  10        294.69        309.61        54.86 o                         
   9   3  10        951.89        980.61       110.42 o                         
  10   3  10       2526.59       2616.10       207.34 o                         
  11   3  10        355.49        416.27       118.85 o                         
 -10   4  10        228.95        171.80        85.04 o                         
  -9   4  10       2610.03       2652.13       145.29 o                         
  -8   4  10        320.11        345.39        63.08 o                         
  -7   4  10        959.27       1040.87        75.99 o                         
  -6   4  10        337.12        365.28        55.33 o                         
  -5   4  10       2199.35       2138.06        65.80 o                         
  -4   4  10       4717.56       4554.79       141.96 o                         
  -3   4  10         70.45         75.87        23.64 o                         
  -2   4  10       7132.45       7144.22        95.06 o                         
  -1   4  10       1522.28       1518.21        38.94 o                         
   0   4  10      14064.12      13565.37       150.92 o                         
   1   4  10       1673.68       1445.99        39.69 o                         
   2   4  10       5047.35       5007.31        74.45 o                         
   3   4  10       1890.63       1901.06        48.96 o                         
   4   4  10      16545.02      16247.23       210.00 o                         
   5   4  10       2246.95       2211.82        62.67 o                         
   6   4  10       4379.30       4201.93        92.00 o                         
   7   4  10        538.12        639.29        57.63 o                         
   8   4  10       5368.71       5414.97       136.55 o                         
   9   4  10       1803.61       1921.93       124.38 o                         
  10   4  10        856.97        744.61       212.18 o                         
 -10   5  10       4290.44       5026.26       207.42 o                         
  -9   5  10        381.04        464.58        81.99 o                         
  -8   5  10      10251.83      10235.33       239.23 o                         
  -7   5  10       1514.62       1422.72        95.44 o                         
  -6   5  10      26399.08      26358.37       472.13 o                         
  -5   5  10       1777.47       1912.93       108.45 o                         
  -4   5  10      18773.13      17943.80       242.31 o                         
  -3   5  10        227.35        338.22        32.31 o                         
  -2   5  10      38371.15      37476.26       388.21 o                         
  -1   5  10        664.87        851.81        34.18 o                         
   0   5  10      31598.38      32425.85       324.60 o                         
   1   5  10        703.25        679.72        33.67 o                         
   2   5  10      10552.46      10290.89       127.51 o                         
   3   5  10        557.33        539.12        37.33 o                         
   4   5  10      12526.16      12145.66       217.86 o                         
   5   5  10       1015.44        888.72        54.48 o                         
   6   5  10       1291.92       1150.72        60.95 o                         
   7   5  10       4515.05       4635.12       110.78 o                         
   8   5  10       2667.09       2709.43       105.34 o                         
   9   5  10       3096.23       3399.40       125.57 o                         
  10   5  10         64.73        -40.24        95.61 o                         
 -10   6  10        164.82         37.09        89.42 o                         
  -9   6  10          6.27        -39.93        73.94 o                         
  -8   6  10       2637.42       2501.49       219.42 o                         
  -7   6  10        138.81        179.36        66.54 o                         
  -6   6  10         39.11        116.91        55.26 o                         
  -5   6  10        460.58        485.83        50.21 o                         
  -4   6  10       3537.05       3789.02       103.22 o                         
  -3   6  10       4890.59       4965.24        97.38 o                         
  -2   6  10         67.60         93.74        27.81 o                         
  -1   6  10       4893.31       5033.05        86.18 o                         
   0   6  10       2000.40       1999.65        56.64 o                         
   1   6  10       5771.76       5941.26        98.71 o                         
   2   6  10        741.08        896.47        43.96 o                         
   3   6  10      12053.48      12097.55       182.53 o                         
   4   6  10       1010.50       1045.26        61.69 o                         
   5   6  10       1482.57       1712.39        76.56 o                         
   6   6  10       3288.10       3282.02        99.65 o                         
   7   6  10       3441.67       3510.37       116.16 o                         
   8   6  10       1796.04       1918.22        99.13 o                         
   9   6  10        116.55         98.23        57.69 o                         
  10   6  10        981.13        976.34        84.51 o                         
  -9   7  10       1440.19       1503.99       111.19 o                         
  -8   7  10       2082.38       1876.68       120.04 o                         
  -7   7  10       1342.27       1440.75       107.66 o                         
  -6   7  10       1688.33       1850.00       118.65 o                         
  -5   7  10       5746.90       5882.12       135.44 o                         
  -4   7  10       6576.08       6969.29       196.29 o                         
  -3   7  10       4464.98       4435.38       110.30 o                         
  -2   7  10       3738.66       3707.28        89.28 o                         
  -1   7  10      18038.24      18419.33       273.43 o                         
   0   7  10       1106.13       1189.61        59.62 o                         
   1   7  10      11292.67      11362.00       174.89 o                         
   2   7  10       2784.88       2713.85        77.32 o                         
   3   7  10       2101.00       2048.75        72.26 o                         
   4   7  10        925.49        954.90        70.37 o                         
   5   7  10       4709.45       4409.52       206.17 o                         
   6   7  10          6.41        -24.47        46.81 o                         
   7   7  10         18.32        -13.06        49.55 o                         
   8   7  10        272.58        169.90        55.45 o                         
   9   7  10         21.14        -37.64        67.09 o                         
  -9   8  10        103.94        107.23        76.89 o                         
  -8   8  10        385.73        476.59       105.37 o                         
  -7   8  10          1.06          7.11        69.51 o                         
  -6   8  10        570.48        699.12        91.46 o                         
  -5   8  10        244.08        132.58        52.56 o                         
  -4   8  10         52.91         91.05        54.54 o                         
  -3   8  10       1249.23       1477.51       149.96 o                         
  -2   8  10       1402.86       1501.04       100.74 o                         
  -1   8  10       2927.53       3112.27       121.34 o                         
   0   8  10        260.80        173.61        46.37 o                         
   1   8  10       2352.54       2652.22        96.11 o                         
   2   8  10          8.78         29.20        45.83 o                         
   3   8  10       5027.27       4893.38       122.43 o                         
   4   8  10       1404.90       1652.88        90.40 o                         
   5   8  10       6862.29       7066.88       158.20 o                         
   6   8  10         33.00        -48.68        48.68 o                         
   7   8  10       1819.30       1752.17        94.38 o                         
   8   8  10        958.45        793.38        74.99 o                         
   9   8  10       1535.38       1739.64       196.77 o                         
  -8   9  10       1811.43       1767.91       144.44 o                         
  -7   9  10          8.95        -32.10        82.36 o                         
  -6   9  10       2262.35       2094.56       149.29 o                         
  -5   9  10       1566.65       1595.58        95.74 o                         
  -4   9  10       6544.99       6872.81       192.87 o                         
  -3   9  10        326.99        394.16        64.44 o                         
  -2   9  10       6409.81       5906.92       163.40 o                         
  -1   9  10       1498.12       1477.75        86.68 o                         
   0   9  10       4069.14       4296.00       127.01 o                         
   1   9  10        333.15        313.05        62.93 o                         
   2   9  10       3947.56       3928.77       132.14 o                         
   3   9  10        136.95        197.07        64.30 o                         
   4   9  10       1997.74       2217.23       133.42 o                         
   5   9  10         69.67         46.63        73.57 o                         
   6   9  10         61.93         37.53        56.45 o                         
   7   9  10         24.09        -52.83        58.37 o                         
   8   9  10       1329.13       1355.25       120.95 o                         
  -7  10  10        301.18        181.73       181.72 o                         
  -6  10  10         82.76         61.79       110.75 o                         
  -5  10  10        414.83        286.68        67.30 o                         
  -4  10  10       1457.76       1386.51       106.51 o                         
  -3  10  10       1919.63       1948.59       133.13 o                         
  -2  10  10       2320.14       2657.74       121.88 o                         
  -1  10  10       2160.42       2376.82       116.94 o                         
   0  10  10       1299.61       1221.48        92.20 o                         
   1  10  10       1006.79        920.36        83.70 o                         
   2  10  10        505.97        496.41        80.12 o                         
   3  10  10       3036.97       2989.06       118.61 o                         
   4  10  10       1089.47        976.20       111.57 o                         
   5  10  10       1068.37        906.74       108.48 o                         
   6  10  10        952.46        958.21       135.00 o                         
   7  10  10       2480.24       2345.30       149.11 o                         
  -6  11  10       1071.88        995.24       182.95 o                         
  -5  11  10         56.16         60.50        65.29 o                         
  -4  11  10        859.13        896.63       110.07 o                         
  -3  11  10        866.91        949.19       210.79 o                         
  -2  11  10       1615.38       1285.15       105.31 o                         
  -1  11  10         21.95         54.18        79.27 o                         
   0  11  10        235.40        184.48        75.92 o                         
   1  11  10       1366.79       1363.55       103.35 o                         
   2  11  10        778.02        738.41        94.26 o                         
   3  11  10          1.03        -16.16        62.69 o                         
   4  11  10        109.66        152.13        87.47 o                         
   5  11  10        164.42        197.28        91.13 o                         
   6  11  10          0.15         56.11        86.14 o                         
  -5  12  10        194.55         42.06       126.69 o                         
  -4  12  10         86.81        -80.61        80.61 o                         
  -3  12  10        964.62       1036.28       203.14 o                         
  -2  12  10         58.51        130.92        89.62 o                         
  -1  12  10        555.65        837.31       117.15 o                         
   0  12  10       2621.88       2600.00       164.29 o                         
   1  12  10       5872.14       6337.68       225.51 o                         
   2  12  10       1063.53       1047.38       174.68 o                         
   3  12  10       2084.64       2234.34       152.00 o                         
   4  12  10       4689.23       4714.46       207.49 o                         
   5  12  10       4877.46       4608.26       223.52 o                         
  -3  13  10         27.25        141.78       171.56 o                         
  -2  13  10        100.87         93.14        97.70 o                         
  -1  13  10        114.73        117.13        97.91 o                         
   0  13  10          3.95         32.50        91.08 o                         
   1  13  10         29.02         27.48        91.20 o                         
   2  13  10          2.86        -76.20        76.20 o                         
 -11   1  11        306.21        231.96        96.33 o                         
 -10   1  11        168.83         53.51        78.84 o                         
  -9   1  11        103.33        105.74        71.80 o                         
  -8   1  11        457.53        360.12        86.46 o                         
  -7   1  11        598.23        607.18        51.50 o                         
  -6   1  11       1481.93       1681.58        78.70 o                         
  -5   1  11       1298.16       1416.66        54.59 o                         
  -4   1  11        354.02        385.99        40.34 o                         
  -3   1  11       5093.09       4828.02        83.77 o                         
  -2   1  11        151.04        220.76        20.59 o                         
  -1   1  11       3058.65       3489.08        48.89 o                         
   0   1  11        462.79        579.03        21.89 o                         
   1   1  11       8986.74       8535.25       111.31 o                         
   2   1  11       1405.18       1542.69        35.87 o                         
   3   1  11        369.58        382.06        23.35 o                         
   4   1  11        489.66        491.83        21.84 o                         
   5   1  11       2291.33       2278.19        55.18 o                         
   6   1  11        440.29        460.23        42.23 o                         
   7   1  11        129.85         57.91        34.51 o                         
   8   1  11        169.28         91.13        40.83 o                         
   9   1  11        185.28        159.33        46.89 o                         
  10   1  11          3.11        -41.42        58.79 o                         
  11   1  11          5.60         12.07        64.30 o                         
 -11   2  11         13.78        -55.09        77.28 o                         
 -10   2  11         35.65         12.58        73.86 o                         
  -9   2  11        431.69        375.44       105.37 o                         
  -8   2  11        320.49        221.94        66.73 o                         
  -7   2  11        812.60        873.38        63.41 o                         
  -6   2  11       2875.36       2977.86        90.90 o                         
  -5   2  11       3137.77       3079.84        69.27 o                         
  -4   2  11       5454.73       5407.52       152.19 o                         
  -3   2  11      11953.31      11646.10       145.96 o                         
  -2   2  11      36324.41      37159.46       357.91 o                         
  -1   2  11      23352.86      23368.16       233.93 o                         
   0   2  11      19736.91      19745.30       186.48 o                         
   1   2  11      34861.66      35100.28       337.74 o                         
   2   2  11      25497.91      24658.92       264.94 o                         
   3   2  11      21242.30      20779.43       230.34 o                         
   4   2  11      21113.63      21161.35       226.06 o                         
   5   2  11       7488.29       7277.19       117.60 o                         
   6   2  11      13209.10      12919.48       189.16 o                         
   7   2  11       2949.89       3006.75        80.16 o                         
   8   2  11       4675.21       4624.99       111.42 o                         
   9   2  11         81.30          4.39        61.09 o                         
  10   2  11       2609.48       2530.81       154.21 o                         
  11   2  11        417.07        351.82        67.16 o                         
 -11   3  11       1812.73       1886.94       150.06 o                         
 -10   3  11        166.45         60.93       100.29 o                         
  -9   3  11       3066.66       3153.23       139.36 o                         
  -8   3  11         10.78         47.50        44.63 o                         
  -7   3  11       6553.22       6314.21       153.43 o                         
  -6   3  11        129.74         84.59        44.89 o                         
  -5   3  11       6527.21       6458.20       110.36 o                         
  -4   3  11        778.61        959.59        45.46 o                         
  -3   3  11      11548.81      12401.35       148.17 o                         
  -2   3  11        880.91       1126.59        36.16 o                         
  -1   3  11       6256.90       6323.81        83.64 o                         
   0   3  11          9.15          0.55        15.92 o                         
   1   3  11       2066.87       2281.71        45.48 o                         
   2   3  11       2057.34       2084.95        41.73 o                         
   3   3  11       1082.70       1156.43        38.88 o                         
   4   3  11       4832.38       4601.25        78.50 o                         
   5   3  11         34.71         27.74        25.70 o                         
   6   3  11       1690.29       1548.79        60.46 o                         
   7   3  11         52.88         53.65        36.38 o                         
   8   3  11       4940.61       5105.42       122.02 o                         
   9   3  11        422.70        388.41        53.23 o                         
  10   3  11       1634.23       1566.12       113.41 o                         
  11   3  11        591.92        536.25       250.11 o                         
 -10   4  11        157.94        123.19        84.87 o                         
  -9   4  11         15.71         96.10        75.60 o                         
  -8   4  11       3511.85       3501.30       128.05 o                         
  -7   4  11       1318.30       1398.19        84.63 o                         
  -6   4  11        334.52        350.19        57.04 o                         
  -5   4  11         36.20         30.54        29.50 o                         
  -4   4  11       3162.10       3081.72        79.31 o                         
  -3   4  11       1163.33       1247.60        44.20 o                         
  -2   4  11       2728.05       2842.90        55.90 o                         
  -1   4  11       1014.57       1111.35        35.89 o                         
   0   4  11         78.16         46.59        18.82 o                         
   1   4  11       3256.94       3066.42        58.27 o                         
   2   4  11       1177.51       1018.36        33.47 o                         
   3   4  11       3576.03       3546.22        72.32 o                         
   4   4  11         43.70         14.68        27.01 o                         
   5   4  11         47.04        105.43        31.83 o                         
   6   4  11        837.54        983.55        52.36 o                         
   7   4  11       7001.55       6963.60       148.33 o                         
   8   4  11        732.03        764.50        62.39 o                         
   9   4  11        311.59        237.02        53.68 o                         
  10   4  11          0.98        -53.01        87.42 o                         
 -10   5  11         12.57         86.42        88.18 o                         
  -9   5  11       3274.06       3299.03       126.49 o                         
  -8   5  11       2557.25       2493.94       117.32 o                         
  -7   5  11      13641.99      13717.91       292.43 o                         
  -6   5  11         18.51         84.02        57.81 o                         
  -5   5  11       9116.62       9427.98       166.13 o                         
  -4   5  11       1633.05       1688.98        60.99 o                         
  -3   5  11      14914.60      14293.60       182.04 o                         
  -2   5  11       1131.43       1008.89        42.02 o                         
  -1   5  11      18286.88      17886.13       196.40 o                         
   0   5  11       1857.06       1898.95        47.74 o                         
   1   5  11       8977.47       9091.45       120.27 o                         
   2   5  11        306.23        239.44        26.73 o                         
   3   5  11       1091.49       1132.08        37.99 o                         
   4   5  11       5260.11       5167.94       120.45 o                         
   5   5  11       1442.49       1462.89        65.06 o                         
   6   5  11       2495.89       2474.28        79.00 o                         
   7   5  11         81.28         69.98        43.38 o                         
   8   5  11      10784.48      10894.60       205.56 o                         
   9   5  11         60.28         16.66        56.11 o                         
  10   5  11       2569.73       2321.57       179.77 o                         
 -10   6  11         17.69        -48.63       145.93 o                         
  -9   6  11          5.00         62.37        66.09 o                         
  -8   6  11        174.90        181.17        76.20 o                         
  -7   6  11       1487.41       1352.66        98.73 o                         
  -6   6  11         68.20         34.29        59.24 o                         
  -5   6  11          7.50        -21.46        41.55 o                         
  -4   6  11         84.16          1.67        40.60 o                         
  -3   6  11       1759.43       1824.24        63.14 o                         
  -2   6  11         34.64         -0.75        26.15 o                         
  -1   6  11          6.56         25.41        25.67 o                         
   0   6  11        142.79        169.78        29.86 o                         
   1   6  11       1523.46       1516.71        52.05 o                         
   2   6  11         91.12         80.84        28.60 o                         
   3   6  11       1954.17       1933.90        69.82 o                         
   4   6  11        637.18        543.38        62.50 o                         
   5   6  11         29.76         59.13        43.04 o                         
   6   6  11        812.14        884.60        63.66 o                         
   7   6  11       1125.64       1125.16       102.44 o                         
   8   6  11         24.10        -31.59        55.60 o                         
   9   6  11        327.36        307.30        70.46 o                         
  10   6  11        127.17        134.21        64.90 o                         
  -9   7  11       4477.90       4386.23       165.19 o                         
  -8   7  11        146.68        243.27        78.06 o                         
  -7   7  11      10442.28      10182.48       254.84 o                         
  -6   7  11        480.02        543.01        82.66 o                         
  -5   7  11       3841.10       3951.11       111.13 o                         
  -4   7  11         85.42        113.51        49.60 o                         
  -3   7  11      16448.80      16761.28       241.51 o                         
  -2   7  11        488.51        419.50        46.37 o                         
  -1   7  11       1252.06       1240.15        66.17 o                         
   0   7  11        232.57        204.93        41.19 o                         
   1   7  11      12867.11      13042.84       195.12 o                         
   2   7  11        739.66        876.78        52.96 o                         
   3   7  11         48.06         29.98        35.20 o                         
   4   7  11       1261.75       1477.99        81.80 o                         
   5   7  11       3163.91       3173.96       103.86 o                         
   6   7  11       3088.07       3028.43       102.38 o                         
   7   7  11        351.63        369.80        61.13 o                         
   8   7  11       2099.44       1917.79        91.29 o                         
   9   7  11        705.51        676.61        81.55 o                         
  -9   8  11        325.33        388.20        89.53 o                         
  -8   8  11        817.32        876.37       102.93 o                         
  -7   8  11        444.39        428.84        97.69 o                         
  -6   8  11         13.66        -47.57        67.01 o                         
  -5   8  11       1755.31       1876.37        92.37 o                         
  -4   8  11       6150.01       6133.51       160.11 o                         
  -3   8  11        243.25        256.85        53.93 o                         
  -2   8  11         46.16         86.63        48.61 o                         
  -1   8  11        928.74        940.30        77.81 o                         
   0   8  11       7382.23       7349.42       151.58 o                         
   1   8  11       3084.03       2851.37       110.85 o                         
   2   8  11         59.69         55.26        45.50 o                         
   3   8  11        712.19        691.34        57.92 o                         
   4   8  11       3194.43       3342.67       116.97 o                         
   5   8  11       1510.93       1549.14       107.04 o                         
   6   8  11         20.35        -16.46        51.54 o                         
   7   8  11       1454.30       1368.47        86.65 o                         
   8   8  11        636.80        586.69        70.22 o                         
   9   8  11       1938.87       1701.44       123.71 o                         
  -8   9  11        446.73        851.82       228.23 o                         
  -7   9  11       6492.95       6818.73       242.93 o                         
  -6   9  11          1.97        -84.18        84.18 o                         
  -5   9  11       6470.21       6991.61       216.11 o                         
  -4   9  11        715.63       1007.49       112.48 o                         
  -3   9  11      11939.64      12451.17       277.86 o                         
  -2   9  11        216.01        177.10        61.59 o                         
  -1   9  11       8839.75       9144.24       192.26 o                         
   0   9  11       2032.68       2337.79       114.09 o                         
   1   9  11       7226.90       7258.15       178.51 o                         
   2   9  11       4400.07       4445.55       140.47 o                         
   3   9  11        410.11        528.02        81.87 o                         
   4   9  11       1652.87       1799.21       122.66 o                         
   5   9  11        972.95       1083.32       108.19 o                         
   6   9  11       7363.31       7376.27       202.36 o                         
   7   9  11        350.74        323.79        74.03 o                         
   8   9  11       2815.57       2966.03       121.45 o                         
  -7  10  11        204.52        217.71       120.76 o                         
  -6  10  11       1676.75       1939.94       178.82 o                         
  -5  10  11         14.11        -45.12        68.83 o                         
  -4  10  11       2660.40       2705.59       134.13 o                         
  -3  10  11       4957.07       4774.57       336.22 o                         
  -2  10  11       5785.14       5711.19       181.05 o                         
  -1  10  11       2581.42       2651.57       131.65 o                         
   0  10  11       9442.98       8601.60       347.41 o                         
   1  10  11       3495.14       3385.78       152.49 o                         
   2  10  11       7170.49       6932.85       242.88 o                         
   3  10  11       6617.82       6537.88       178.69 o                         
   4  10  11       5186.67       5122.14       191.30 o                         
   5  10  11        773.03        715.28       102.89 o                         
   6  10  11       2260.30       2026.90       137.14 o                         
   7  10  11       1365.39       1351.23       122.61 o                         
  -6  11  11        417.60        637.21       132.86 o                         
  -5  11  11       1763.90       1689.73       148.96 o                         
  -4  11  11        778.87        880.25       109.92 o                         
  -3  11  11        509.86        718.51       103.59 o                         
  -2  11  11         90.18         92.17        76.14 o                         
  -1  11  11       1803.49       1915.49       156.81 o                         
   0  11  11         77.28         95.85        77.05 o                         
   1  11  11       1425.75       1195.99        98.05 o                         
   2  11  11         84.13         57.27        71.58 o                         
   3  11  11       1282.71       1291.60        99.86 o                         
   4  11  11       1096.69       1005.30       144.83 o                         
   5  11  11        673.20        647.07       113.55 o                         
   6  11  11         51.16         62.94       155.85 o                         
  -5  12  11        162.00        209.89       128.80 o                         
  -4  12  11        204.11        181.43        92.48 o                         
  -3  12  11       1548.94       1445.16       137.00 o                         
  -2  12  11        838.92        766.24       161.62 o                         
  -1  12  11         40.78         89.80        96.59 o                         
   0  12  11        750.49        901.85       118.88 o                         
   1  12  11       1003.95       1193.81       118.53 o                         
   2  12  11       1974.50       1793.05       128.41 o                         
   3  12  11        897.79        975.39        99.65 o                         
   4  12  11        428.72        383.23       109.09 o                         
  -2  13  11       1188.03       1407.55       153.81 o                         
  -1  13  11       2348.00       2492.84       168.51 o                         
   0  13  11        442.97        696.74       123.47 o                         
   1  13  11        316.38        312.84       106.71 o                         
   2  13  11       1164.66        972.87       154.94 o                         
 -11   0  12        233.28        175.90       130.92 o                         
 -10   0  12         74.16         94.65       106.61 o                         
  -9   0  12      20069.75      20378.03       635.25 o                         
  -8   0  12        354.14        238.12       207.72 o                         
  -7   0  12      23228.36      23901.37       564.72 o                         
  -6   0  12       3793.50       3670.82       123.90 o                         
  -5   0  12      65363.72      64957.85      1119.45 o                         
  -4   0  12       4786.10       4554.96       132.85 o                         
  -3   0  12      82794.11      82551.13      1231.03 o                         
  -2   0  12      10035.54      11047.33       168.54 o                         
  -1   0  12     147083.09     151997.33      1876.15 o                         
   0   0  12       1430.57       1562.59        48.33 o                         
   1   0  12     106939.86     100948.70      1512.08 o                         
   2   0  12       1118.34       1068.57        53.17 o                         
   3   0  12      36028.74      33515.84       609.26 o                         
   4   0  12       2456.22       2404.97        82.80 o                         
   5   0  12      39379.50      39311.32       703.70 o                         
   6   0  12       3623.01       3545.29       108.63 o                         
   7   0  12      17385.28      17214.75       408.12 o                         
   8   0  12       2053.92       1947.19       111.06 o                         
   9   0  12       7381.03       7491.09       224.45 o                         
  10   0  12       4191.38       4112.18       174.33 o                         
  11   0  12        877.14       1119.12       125.96 o                         
 -11   1  12        110.21         61.09        83.31 o                         
 -10   1  12        486.40        675.38       123.07 o                         
  -9   1  12        611.89        539.81       125.74 o                         
  -8   1  12       6543.27       6498.89       197.15 o                         
  -7   1  12         19.50        -24.88        36.92 o                         
  -6   1  12        591.37        638.85        40.10 o                         
  -5   1  12        129.25        218.31        35.48 o                         
  -4   1  12       4580.83       4219.87       104.75 o                         
  -3   1  12       4778.22       4547.86        78.11 o                         
  -2   1  12         76.24         70.39        15.76 o                         
  -1   1  12        237.02        138.95        16.87 o                         
   0   1  12         14.85         17.30        14.42 o                         
   1   1  12       1378.98       1196.20        34.92 o                         
   2   1  12        530.73        678.53        30.29 o                         
   3   1  12       4579.95       4681.37        61.80 o                         
   4   1  12       2333.14       2223.73        44.92 o                         
   5   1  12       1257.93       1289.90        49.22 o                         
   6   1  12        820.58        882.01        47.91 o                         
   7   1  12       2651.03       2522.88        94.58 o                         
   8   1  12       1831.24       2093.16        96.84 o                         
   9   1  12        242.98        229.03        50.97 o                         
  10   1  12        756.84        732.12        66.77 o                         
  11   1  12        278.93        257.65        87.05 o                         
 -11   2  12        143.07        -28.44       111.61 o                         
 -10   2  12          5.18        -42.90        74.27 o                         
  -9   2  12          1.71         36.01        68.02 o                         
  -8   2  12        112.53        176.53        65.71 o                         
  -7   2  12        385.31        358.17        53.90 o                         
  -6   2  12        792.49        835.34        58.98 o                         
  -5   2  12        338.79        327.83        38.51 o                         
  -4   2  12       1901.76       1791.36        55.30 o                         
  -3   2  12         31.38         11.21        20.38 o                         
  -2   2  12       2517.63       2814.56        50.86 o                         
  -1   2  12        945.00       1141.52        32.56 o                         
   0   2  12        510.14        462.04        22.70 o                         
   1   2  12        280.94        210.47        23.24 o                         
   2   2  12        578.72        593.93        25.86 o                         
   3   2  12       4862.56       5280.00        72.80 o                         
   4   2  12        703.27        671.56        30.73 o                         
   5   2  12        880.42        827.59        37.93 o                         
   6   2  12        334.07        326.14        40.30 o                         
   7   2  12       2963.88       2945.39        85.11 o                         
   8   2  12        390.92        402.29        49.35 o                         
   9   2  12         60.14          9.56        48.87 o                         
  10   2  12        870.64        797.65        67.46 o                         
  11   2  12          4.45        -55.33        55.33 o                         
 -10   3  12        531.13        469.67       103.69 o                         
  -9   3  12       2287.00       2370.65       162.24 o                         
  -8   3  12        262.36        296.47        55.38 o                         
  -7   3  12         37.42         24.91        50.20 o                         
  -6   3  12       7001.33       6678.55       158.03 o                         
  -5   3  12       4853.96       4722.23       115.56 o                         
  -4   3  12        101.31        103.98        29.08 o                         
  -3   3  12        203.27        236.22        25.54 o                         
  -2   3  12       4134.94       4432.02        69.14 o                         
  -1   3  12       6282.76       6382.59        82.70 o                         
   0   3  12       1545.03       1598.89        44.48 o                         
   1   3  12       1883.87       1836.99        42.28 o                         
   2   3  12       1571.18       1637.76        38.65 o                         
   3   3  12       1563.48       1761.45        50.38 o                         
   4   3  12       6677.62       6674.95       114.14 o                         
   5   3  12       4092.49       4116.47        88.93 o                         
   6   3  12       1552.41       1473.24        62.10 o                         
   7   3  12        610.86        616.93        49.12 o                         
   8   3  12       2857.73       2886.48        88.86 o                         
   9   3  12       3426.78       3446.33       110.22 o                         
  10   3  12       1170.43       1200.58        85.10 o                         
 -10   4  12        883.56        801.53       110.14 o                         
  -9   4  12       4100.27       3803.17       169.61 o                         
  -8   4  12        526.52        380.00        66.57 o                         
  -7   4  12      10583.98      10516.54       219.69 o                         
  -6   4  12       2678.19       2494.05       101.19 o                         
  -5   4  12      18457.66      18379.87       249.20 o                         
  -4   4  12        266.76        304.49        39.75 o                         
  -3   4  12      24085.45      22726.04       260.99 o                         
  -2   4  12       5839.96       5608.13        83.53 o                         
  -1   4  12      55573.22      54968.56       505.02 o                         
   0   4  12        224.98        258.47        23.44 o                         
   1   4  12      30488.46      29668.80       310.01 o                         
   2   4  12       1777.00       1572.68        42.66 o                         
   3   4  12      34698.86      34194.30       350.16 o                         
   4   4  12       1284.83       1343.18        63.89 o                         
   5   4  12      11954.36      11980.88       177.48 o                         
   6   4  12        807.61        923.29        50.00 o                         
   7   4  12      13267.54      13547.10       226.30 o                         
   8   4  12       2252.34       2349.45        88.26 o                         
   9   4  12       4982.85       4952.82       136.45 o                         
  10   4  12       1487.10       1406.66       152.50 o                         
 -10   5  12       6515.79       6937.79       246.81 o                         
  -9   5  12         17.25        -59.43        59.43 o                         
  -8   5  12       1908.31       1951.06       121.13 o                         
  -7   5  12         86.70        155.28        63.10 o                         
  -6   5  12      14740.86      14342.09       300.51 o                         
  -5   5  12        770.18        693.21        51.26 o                         
  -4   5  12       2897.16       2718.31       101.54 o                         
  -3   5  12         22.32          6.18        26.88 o                         
  -2   5  12       6942.75       6914.64       103.88 o                         
  -1   5  12       5410.83       5375.19        93.33 o                         
   0   5  12        178.23        132.43        24.42 o                         
   1   5  12       9134.55       9378.21       124.46 o                         
   2   5  12          0.90          1.34        22.28 o                         
   3   5  12      11109.17      10808.34       187.06 o                         
   4   5  12       1390.97       1375.85        68.84 o                         
   5   5  12      26064.90      25316.46       335.61 o                         
   6   5  12       3875.56       4047.51       100.09 o                         
   7   5  12       5289.34       5296.71       114.92 o                         
   8   5  12       1429.04       1322.52        79.93 o                         
   9   5  12       8901.89       9260.86       191.49 o                         
  10   5  12       2210.39       2052.83       110.13 o                         
 -10   6  12         27.16        -71.33        87.11 o                         
  -9   6  12        609.36        607.44       100.38 o                         
  -8   6  12        123.34         83.21        69.25 o                         
  -7   6  12         87.63         97.33        66.89 o                         
  -6   6  12         15.90          4.00        60.54 o                         
  -5   6  12        422.17        455.17        51.72 o                         
  -4   6  12        126.44         92.26        43.15 o                         
  -3   6  12       1635.99       1603.34        61.66 o                         
  -2   6  12         16.99         22.70        28.08 o                         
  -1   6  12        250.03        262.71        33.17 o                         
   0   6  12          0.28        -16.41        26.25 o                         
   1   6  12        579.01        470.08        37.17 o                         
   2   6  12        214.02        311.46        35.48 o                         
   3   6  12        410.13        406.50        39.32 o                         
   4   6  12       3014.18       3018.62       122.44 o                         
   5   6  12         51.36        146.59        48.83 o                         
   6   6  12        131.72        100.29        47.17 o                         
   7   6  12         60.34         42.24        47.40 o                         
   8   6  12       3691.57       4036.36       131.92 o                         
   9   6  12       1267.86       1176.53        91.07 o                         
  10   6  12        201.35        447.48       107.36 o                         
  -9   7  12        335.43        205.51        81.35 o                         
  -8   7  12       4139.62       4422.31       169.89 o                         
  -7   7  12         32.39        -68.52        68.52 o                         
  -6   7  12       4599.75       5181.99       172.83 o                         
  -5   7  12         48.16         33.78        42.74 o                         
  -4   7  12       2001.44       2018.97       108.85 o                         
  -3   7  12        245.84        172.75        46.06 o                         
  -2   7  12       1757.21       1767.95        71.99 o                         
  -1   7  12       1878.23       1755.79        74.83 o                         
   0   7  12          4.59         40.37        35.55 o                         
   1   7  12       5144.51       5166.02       107.80 o                         
   2   7  12        283.86        242.06        39.79 o                         
   3   7  12       9773.39       9303.82       165.18 o                         
   4   7  12         19.04         40.09        47.22 o                         
   5   7  12      12055.93      11264.99       218.93 o                         
   6   7  12       1747.41       1743.52        86.01 o                         
   7   7  12       3142.31       3132.87       114.27 o                         
   8   7  12        909.97        966.33       103.14 o                         
   9   7  12       3614.49       3941.09       200.92 o                         
  -9   8  12         45.04        147.88       124.74 o                         
  -8   8  12       2072.16       1864.36       222.41 o                         
  -7   8  12         30.01         28.77        82.41 o                         
  -6   8  12       2645.61       2971.49       245.36 o                         
  -5   8  12        510.65        556.07        66.52 o                         
  -4   8  12       7749.03       7900.30       264.09 o                         
  -3   8  12        136.38        153.32        55.76 o                         
  -2   8  12       2858.16       2865.22       104.49 o                         
  -1   8  12        148.21        131.95        46.51 o                         
   0   8  12       7924.17       7893.27       170.22 o                         
   1   8  12        222.21        125.72        50.51 o                         
   2   8  12       3120.71       3142.66       142.66 o                         
   3   8  12        265.81        296.72        49.99 o                         
   4   8  12       2149.29       2599.93       104.57 o                         
   5   8  12        417.76        427.38        67.50 o                         
   6   8  12        965.12        919.31        81.13 o                         
   7   8  12         95.71        142.94        59.28 o                         
   8   8  12        625.44        702.48        89.23 o                         
  -8   9  12        786.62        780.23       262.49 o                         
  -7   9  12        291.04        178.68       134.24 o                         
  -6   9  12       4175.45       4718.51       314.32 o                         
  -5   9  12        192.15        208.64        65.28 o                         
  -4   9  12       1236.66       1263.59       100.22 o                         
  -3   9  12       1703.28       1861.27       158.57 o                         
  -2   9  12       5557.01       5966.73       172.68 o                         
  -1   9  12         10.17         -7.36        50.75 o                         
   0   9  12        623.52        665.28        69.91 o                         
   1   9  12        905.25        997.85        83.96 o                         
   2   9  12        494.85        448.36        79.31 o                         
   3   9  12        798.68        771.23        72.76 o                         
   4   9  12         18.92         13.06        71.77 o                         
   5   9  12       1924.22       2044.30       130.31 o                         
   6   9  12        124.47        133.03        72.17 o                         
   7   9  12        606.93        694.72        84.27 o                         
   8   9  12         29.15        -61.45        61.45 o                         
  -7  10  12        142.20         16.44       174.98 o                         
  -6  10  12        116.01         -8.30       105.69 o                         
  -5  10  12        462.75        502.77        80.83 o                         
  -4  10  12         31.06         16.03        68.54 o                         
  -3  10  12         52.74         81.33        79.19 o                         
  -2  10  12        394.88        360.45       117.86 o                         
  -1  10  12        120.82         48.35        62.51 o                         
   0  10  12          4.10        -55.82        60.15 o                         
   1  10  12        627.23        550.64        76.98 o                         
   2  10  12         42.28        -48.22        61.85 o                         
   3  10  12        222.71        253.05        88.19 o                         
   4  10  12        174.03        189.50       118.40 o                         
   5  10  12         37.04         -1.56        79.51 o                         
   6  10  12         80.44          9.17        81.68 o                         
   7  10  12          8.76          8.88        89.70 o                         
  -6  11  12       2204.99       2978.14       257.76 o                         
  -5  11  12        933.26       1032.62       107.92 o                         
  -4  11  12       2216.95       2340.69       267.39 o                         
  -3  11  12        634.56        664.25       107.24 o                         
  -2  11  12        123.28        142.89        76.62 o                         
  -1  11  12       2739.71       2481.72       223.24 o                         
   0  11  12       2176.81       2050.85       127.27 o                         
   1  11  12       1581.85       1625.70       108.98 o                         
   2  11  12         50.87        -16.35        71.00 o                         
   3  11  12       4231.74       4347.19       149.20 o                         
   4  11  12        689.96        780.73       120.11 o                         
   5  11  12       1891.16       1950.12       147.24 o                         
   6  11  12         18.43        -79.89        79.89 o                         
  -4  12  12       2743.88       3258.63       175.28 o                         
  -3  12  12       3168.96       3027.25       199.91 o                         
  -2  12  12       1622.51       1776.88       177.51 o                         
  -1  12  12       5757.04       5899.92       223.53 o                         
   0  12  12       6673.13       6895.20       349.92 o                         
   1  12  12       1499.51       1460.28       210.91 o                         
   2  12  12        851.18        899.58       123.23 o                         
   3  12  12       4036.56       3691.21       158.65 o                         
   4  12  12       1617.57       1637.72       237.89 o                         
  -2  13  12        134.43        137.07       155.23 o                         
  -1  13  12         10.17        -91.47        91.47 o                         
   0  13  12         53.64         53.10        95.86 o                         
   1  13  12          2.17        -62.03        93.31 o                         
   2  13  12        180.67        293.56       159.62 o                         
 -11   1  13       1378.54       1480.16       131.10 o                         
 -10   1  13       1737.47       1572.90       127.25 o                         
  -9   1  13       1339.37       1331.72       132.47 o                         
  -8   1  13       6662.25       6612.27       188.56 o                         
  -7   1  13       2449.55       2540.59        87.64 o                         
  -6   1  13       4796.23       4733.53       117.36 o                         
  -5   1  13      13387.53      12766.84       197.65 o                         
  -4   1  13      13746.37      13115.69       197.56 o                         
  -3   1  13       1892.50       1734.07        43.70 o                         
  -2   1  13        225.92        202.21        19.00 o                         
  -1   1  13      25330.92      26157.48       241.56 o                         
   0   1  13      25823.30      26344.44       242.95 o                         
   1   1  13      18504.82      19076.14       234.53 o                         
   2   1  13       5655.65       5656.96        81.24 o                         
   3   1  13      16017.20      15828.73       173.06 o                         
   4   1  13      10852.69      10710.39       140.25 o                         
   5   1  13       3234.33       3028.37        75.95 o                         
   6   1  13       1585.84       1675.31        65.06 o                         
   7   1  13       3550.90       3644.57       101.55 o                         
   8   1  13       1193.43       1246.80        68.87 o                         
   9   1  13       3122.25       3158.90       100.89 o                         
  10   1  13        955.87       1020.56        73.63 o                         
  11   1  13       3149.07       3100.63       117.86 o                         
 -11   2  13        761.43        995.39       117.27 o                         
 -10   2  13       5175.41       5153.31       198.72 o                         
  -9   2  13        200.35        150.57        69.24 o                         
  -8   2  13       6409.58       6583.40       152.50 o                         
  -7   2  13       5983.85       5998.62       160.67 o                         
  -6   2  13      27074.44      26673.97       360.80 o                         
  -5   2  13         48.89         85.13        33.33 o                         
  -4   2  13      20602.11      20066.98       260.23 o                         
  -3   2  13       8357.65       8126.08       109.22 o                         
  -2   2  13      30424.12      28962.34       277.88 o                         
  -1   2  13       5318.41       5613.56        77.56 o                         
   0   2  13      22603.94      22544.62       220.13 o                         
   1   2  13       5299.77       4904.61        70.77 o                         
   2   2  13      39381.99      40702.74       389.93 o                         
   3   2  13        455.40        430.51        21.69 o                         
   4   2  13      20872.39      20644.24       245.89 o                         
   5   2  13       4021.00       3923.49        73.12 o                         
   6   2  13       6467.17       6408.75       127.06 o                         
   7   2  13        976.37       1082.70        75.83 o                         
   8   2  13         70.37         39.03        44.03 o                         
   9   2  13       3499.91       3622.67       127.31 o                         
  10   2  13         17.47        -22.37        50.96 o                         
  11   2  13       3085.06       3512.91       299.92 o                         
 -10   3  13        335.36        307.05       103.35 o                         
  -9   3  13       7561.27       7313.43       236.39 o                         
  -8   3  13       3153.29       3011.94       109.11 o                         
  -7   3  13       6770.11       6877.59       166.66 o                         
  -6   3  13       2025.36       2207.62        72.78 o                         
  -5   3  13       9560.41       9326.35       170.92 o                         
  -4   3  13       6235.97       5920.25       121.58 o                         
  -3   3  13       2272.27       2289.27        70.51 o                         
  -2   3  13      12258.56      11700.54       131.44 o                         
  -1   3  13       4120.84       4178.17        67.04 o                         
   0   3  13      26293.95      26233.03       255.02 o                         
   1   3  13        904.24        963.29        34.67 o                         
   2   3  13      29167.01      29009.17       288.44 o                         
   3   3  13        152.10        140.53        18.50 o                         
   4   3  13      17354.92      17277.95       233.00 o                         
   5   3  13          2.45        -27.99        27.99 o                         
   6   3  13      13227.91      13159.90       201.23 o                         
   7   3  13       1100.38       1070.71        60.77 o                         
   8   3  13       3647.36       3712.27       112.03 o                         
   9   3  13        259.77        276.96        55.67 o                         
  10   3  13       2950.89       3157.37       113.45 o                         
 -10   4  13         73.94         36.58        81.12 o                         
  -9   4  13        229.31        214.50        55.08 o                         
  -8   4  13        663.24        477.49        71.56 o                         
  -7   4  13       2325.91       2365.43       104.63 o                         
  -6   4  13       3337.80       3324.38       114.64 o                         
  -5   4  13        187.44        216.19        39.97 o                         
  -4   4  13        466.45        407.50        40.07 o                         
  -3   4  13        811.76        867.67        44.71 o                         
  -2   4  13       2566.59       2617.25        66.87 o                         
  -1   4  13       1462.86       1419.83        41.36 o                         
   0   4  13       1089.40       1165.42        37.48 o                         
   1   4  13       4306.37       4224.19        69.25 o                         
   2   4  13        572.40        673.48        31.14 o                         
   3   4  13       7327.14       7547.64       100.58 o                         
   4   4  13       1555.04       1735.56        64.88 o                         
   5   4  13       5675.81       5444.22       107.94 o                         
   6   4  13        193.16        185.52        36.61 o                         
   7   4  13       3335.51       3358.62       122.06 o                         
   8   4  13       2097.65       1922.85        85.05 o                         
   9   4  13       1165.38       1203.64        80.26 o                         
  10   4  13       1090.57       1092.89        80.79 o                         
 -10   5  13        757.01        798.21       153.94 o                         
  -9   5  13        120.26         84.19        64.89 o                         
  -8   5  13       4470.62       4447.75       155.70 o                         
  -7   5  13       1266.51       1208.99        96.20 o                         
  -6   5  13       2332.19       2202.78       112.79 o                         
  -5   5  13        667.49        629.81        54.46 o                         
  -4   5  13       1613.43       1591.89        76.51 o                         
  -3   5  13       9178.14       9072.26       139.57 o                         
  -2   5  13         55.32         49.15        25.63 o                         
  -1   5  13      16890.03      16843.15       197.48 o                         
   0   5  13        170.74        137.98        25.39 o                         
   1   5  13      23233.37      22805.95       252.60 o                         
   2   5  13       1035.72       1159.39        44.32 o                         
   3   5  13      29537.82      29029.75       335.67 o                         
   4   5  13        294.03        316.93        45.62 o                         
   5   5  13      10677.04      10682.63       186.28 o                         
   6   5  13       2228.93       2044.48        77.32 o                         
   7   5  13      18238.85      18728.36       270.50 o                         
   8   5  13        100.99         77.98        53.05 o                         
   9   5  13       3893.65       3824.66       122.81 o                         
  10   5  13        212.99        154.37        63.13 o                         
 -10   6  13        149.61        207.88       123.91 o                         
  -9   6  13        103.49        103.35        72.34 o                         
  -8   6  13        698.02        712.92       154.17 o                         
  -7   6  13          5.46          1.33        64.20 o                         
  -6   6  13         95.85        174.19        67.22 o                         
  -5   6  13        174.72         79.48        44.27 o                         
  -4   6  13       3673.35       3654.73       108.03 o                         
  -3   6  13        151.57        191.74        46.57 o                         
  -2   6  13         18.02         24.18        29.86 o                         
  -1   6  13        429.53        358.20        41.50 o                         
   0   6  13       1464.65       1408.32        52.57 o                         
   1   6  13        747.14        805.96        45.75 o                         
   2   6  13       1406.78       1429.95        66.98 o                         
   3   6  13        959.01        910.73        54.61 o                         
   4   6  13         25.94         42.57        44.66 o                         
   5   6  13         25.17        -18.04        44.32 o                         
   6   6  13       1455.73       1609.12        92.53 o                         
   7   6  13       1059.87       1117.98        70.03 o                         
   8   6  13         53.12          1.14        58.15 o                         
   9   6  13          3.26        186.37        64.56 o                         
  -9   7  13       1937.34       1840.62       187.50 o                         
  -8   7  13         11.90         56.17        73.44 o                         
  -7   7  13       4026.56       4350.01       237.88 o                         
  -6   7  13       1410.29       1492.55       112.20 o                         
  -5   7  13         94.33         82.42        50.18 o                         
  -4   7  13         35.45         68.02        52.17 o                         
  -3   7  13        895.04        966.17        64.66 o                         
  -2   7  13      15424.30      15206.63       238.69 o                         
  -1   7  13       1827.67       2010.15        81.09 o                         
   0   7  13       3668.07       3652.18        91.30 o                         
   1   7  13        458.50        494.94        47.17 o                         
   2   7  13      20737.38      20320.64       325.84 o                         
   3   7  13       2262.55       2028.77        74.61 o                         
   4   7  13       4200.88       4140.21       123.37 o                         
   5   7  13       4108.19       3935.56       123.86 o                         
   6   7  13       6974.96       6741.88       163.72 o                         
   7   7  13       1566.97       1615.85       115.66 o                         
   8   7  13       2527.20       2935.96       106.18 o                         
   9   7  13       1589.71       1508.63       107.03 o                         
  -8   8  13        520.68        635.40       109.82 o                         
  -7   8  13       1905.76       2041.08       147.89 o                         
  -6   8  13         18.18         31.40        83.94 o                         
  -5   8  13         10.21        -41.37        52.05 o                         
  -4   8  13        650.30        688.86        74.21 o                         
  -3   8  13       7306.51       7732.77       185.79 o                         
  -2   8  13         54.93         66.76        50.31 o                         
  -1   8  13         61.51        100.94        48.04 o                         
   0   8  13        500.67        511.62        84.85 o                         
   1   8  13       6848.53       6573.23       177.19 o                         
   2   8  13        346.26        264.14        58.97 o                         
   3   8  13       1055.64       1021.32        78.11 o                         
   4   8  13        215.75        204.04        59.28 o                         
   5   8  13       7146.94       7054.45       207.52 o                         
   6   8  13        538.22        651.71        74.55 o                         
   7   8  13        834.73        931.22        84.99 o                         
   8   8  13         61.55          4.29        62.47 o                         
  -8   9  13        176.01          8.53        87.58 o                         
  -7   9  13          6.94        -70.59        99.60 o                         
  -6   9  13        399.45        557.17       125.13 o                         
  -5   9  13        547.52        716.05        82.63 o                         
  -4   9  13        877.89        825.76       108.82 o                         
  -3   9  13        915.43       1080.94        95.48 o                         
  -2   9  13         94.27        124.14        63.26 o                         
  -1   9  13       4012.38       3947.80       124.94 o                         
   0   9  13        330.94        396.54        88.99 o                         
   1   9  13       8031.68       7800.82       189.90 o                         
   2   9  13       1195.66       1172.55        87.99 o                         
   3   9  13       3430.87       3541.36       123.58 o                         
   4   9  13        338.17        378.90        86.13 o                         
   5   9  13      13697.21      12671.94       308.53 o                         
   6   9  13        581.70        451.53        83.08 o                         
   7   9  13       4304.71       4400.71       149.99 o                         
   8   9  13        163.60        122.07        68.97 o                         
  -7  10  13       3169.76       3111.80       204.39 o                         
  -6  10  13       1507.60       1482.66       168.08 o                         
  -5  10  13       1384.16       1484.03       109.19 o                         
  -4  10  13       2678.46       2804.25       155.78 o                         
  -3  10  13       2457.56       2566.24       133.10 o                         
  -2  10  13       2109.36       1968.16       196.06 o                         
  -1  10  13       4097.62       3927.28       143.18 o                         
   0  10  13       1150.52       1263.54       105.06 o                         
   1  10  13       1076.38        827.68       107.43 o                         
   2  10  13       3514.95       3594.11       149.12 o                         
   3  10  13        718.49        921.36        82.11 o                         
   4  10  13        118.53        125.61        86.19 o                         
   5  10  13        104.54         52.29        81.87 o                         
   6  10  13        807.91        804.92       110.61 o                         
   7  10  13        293.75        343.72        91.47 o                         
  -6  11  13        107.63        245.79       123.12 o                         
  -5  11  13          3.50         73.44        73.19 o                         
  -4  11  13         12.67         54.38        92.60 o                         
  -3  11  13          1.56        -89.33        89.33 o                         
  -2  11  13          0.15        -76.44        76.44 o                         
  -1  11  13         75.23        120.73        87.70 o                         
   0  11  13          9.35        -88.01       101.21 o                         
   1  11  13         15.57         94.06        69.48 o                         
   2  11  13          0.44        -72.03        72.03 o                         
   3  11  13        495.69        527.17        86.48 o                         
   4  11  13         42.62        147.47        90.06 o                         
   5  11  13          4.37         30.02        94.01 o                         
   6  11  13         25.97       -187.23       233.15 o                         
  -4  12  13        106.52          3.00        89.40 o                         
  -3  12  13        475.48        430.23       123.27 o                         
  -2  12  13        748.96        488.06       181.22 o                         
  -1  12  13        913.97       1097.92       170.71 o                         
   0  12  13        315.69        191.88        91.69 o                         
   1  12  13        108.22        223.52        86.34 o                         
   2  12  13        282.71        221.28        84.87 o                         
   3  12  13        316.59        139.98        77.62 o                         
   4  12  13        358.00        143.87       110.88 o                         
  -1  13  13         37.15        -27.21        92.98 o                         
   0  13  13        232.07        159.06        97.83 o                         
   1  13  13         20.70        130.82       152.83 o                         
 -11   0  14       1983.87       1725.35       194.48 o                         
 -10   0  14       6639.86       6785.45       634.81 o                         
  -9   0  14       5081.56       5457.88       279.55 o                         
  -8   0  14       1318.62       1520.30       182.98 o                         
  -7   0  14       5517.15       5607.82       160.69 o                         
  -6   0  14      12926.36      12790.79       287.42 o                         
  -5   0  14      13933.29      13626.16       369.26 o                         
  -4   0  14      13834.04      13451.36       287.86 o                         
  -3   0  14      11087.66      11087.27       293.96 o                         
  -2   0  14       1783.15       1773.83        63.49 o                         
  -1   0  14      12747.63      12822.18       193.83 o                         
   0   0  14       4252.41       4120.56        85.17 o                         
   1   0  14        791.41        712.62        47.94 o                         
   2   0  14       1320.48       1247.07        57.05 o                         
   3   0  14        609.29        683.93        39.24 o                         
   4   0  14         44.97         24.29        37.35 o                         
   5   0  14       9268.81       8401.60       202.35 o                         
   6   0  14       8823.53       8166.48       204.56 o                         
   7   0  14        480.36        521.59       119.44 o                         
   8   0  14       3699.78       3679.99       146.54 o                         
   9   0  14       4620.93       4525.35       184.48 o                         
  10   0  14       3968.71       4435.71       182.96 o                         
  11   0  14       1918.28       1620.50       144.01 o                         
 -11   1  14       1871.61       1624.40       137.11 o                         
 -10   1  14        213.42        245.67        88.07 o                         
  -9   1  14        162.88        174.29        78.06 o                         
  -8   1  14        521.48        476.06        77.92 o                         
  -7   1  14       2574.00       2567.86        92.56 o                         
  -6   1  14          6.14          2.79        39.02 o                         
  -5   1  14       1093.98        987.69        54.66 o                         
  -4   1  14        261.11        350.81        39.09 o                         
  -3   1  14       4750.49       4996.92        82.05 o                         
  -2   1  14        816.28        960.57        31.61 o                         
  -1   1  14      14209.09      14349.97       149.76 o                         
   0   1  14        670.97        697.36        26.86 o                         
   1   1  14       3154.95       3425.23        56.57 o                         
   2   1  14        790.97        738.31        31.34 o                         
   3   1  14       4644.47       4519.75        75.39 o                         
   4   1  14        214.95        237.50        24.36 o                         
   5   1  14        277.56        443.26        43.76 o                         
   6   1  14        699.44        723.93        53.10 o                         
   7   1  14        686.54        764.80        58.19 o                         
   8   1  14        811.90        818.41        63.82 o                         
   9   1  14        332.23        189.33        57.15 o                         
  10   1  14         13.89         -5.85        57.76 o                         
  11   1  14         65.98         -5.79        83.59 o                         
 -11   2  14         13.76         55.11       222.56 o                         
 -10   2  14         22.50         20.86        82.42 o                         
  -9   2  14         87.88          5.11        68.28 o                         
  -8   2  14       2069.30       2038.40        89.74 o                         
  -7   2  14        449.33        501.79        61.43 o                         
  -6   2  14       1770.97       1885.44       111.36 o                         
  -5   2  14        160.11        174.16        39.89 o                         
  -4   2  14       1332.88       1233.46        57.26 o                         
  -3   2  14       2186.94       1885.16        48.88 o                         
  -2   2  14       9455.97       9676.03       112.87 o                         
  -1   2  14        543.33        583.03        33.35 o                         
   0   2  14       1916.34       1934.05        40.60 o                         
   1   2  14       6579.95       6869.95        86.68 o                         
   2   2  14       3602.18       3472.75        60.17 o                         
   3   2  14        796.24        872.27        46.76 o                         
   4   2  14        117.68        111.28        28.25 o                         
   5   2  14       2131.19       2162.87        71.66 o                         
   6   2  14       2618.97       2849.39        88.17 o                         
   7   2  14        634.58        720.13        70.05 o                         
   8   2  14         19.91        -19.14        46.15 o                         
   9   2  14        335.70        324.11        57.59 o                         
  10   2  14        371.37        308.29        60.76 o                         
 -10   3  14         18.07         30.09       178.95 o                         
  -9   3  14         47.69         70.05        72.41 o                         
  -8   3  14       2170.70       2024.05        98.25 o                         
  -7   3  14        246.26        244.61        58.93 o                         
  -6   3  14         99.91        119.48        38.14 o                         
  -5   3  14       5250.91       4997.60       110.41 o                         
  -4   3  14      13953.86      13766.13       195.99 o                         
  -3   3  14        189.37        180.86        29.34 o                         
  -2   3  14         85.30         80.41        21.09 o                         
  -1   3  14      18966.95      19403.15       198.97 o                         
   0   3  14       9540.54       9446.94       111.78 o                         
   1   3  14       3729.96       3519.97        63.05 o                         
   2   3  14        479.93        520.40        27.97 o                         
   3   3  14      14058.01      13658.53       158.37 o                         
   4   3  14       8433.94       8335.81       135.96 o                         
   5   3  14       2624.13       2798.97        74.64 o                         
   6   3  14       2315.42       2310.73       109.55 o                         
   7   3  14       5591.75       5469.61       147.33 o                         
   8   3  14       1479.67       1489.20        79.23 o                         
   9   3  14       3357.91       3352.40       114.49 o                         
  10   3  14         36.00         51.53        56.73 o                         
 -10   4  14        249.70        190.20       114.73 o                         
  -9   4  14       1622.82       1694.23        99.35 o                         
  -8   4  14       2427.20       2271.01       138.08 o                         
  -7   4  14        281.49        253.68        61.43 o                         
  -6   4  14       3467.49       3322.51        94.00 o                         
  -5   4  14       5345.74       5255.24       115.34 o                         
  -4   4  14       3992.30       3904.81        89.69 o                         
  -3   4  14         55.36         55.06        29.16 o                         
  -2   4  14       2491.76       2502.70        56.13 o                         
  -1   4  14       8394.80       8738.15       109.49 o                         
   0   4  14         28.52         51.72        21.83 o                         
   1   4  14        605.98        632.51        39.09 o                         
   2   4  14       3661.90       3702.60        70.76 o                         
   3   4  14         62.41         54.69        19.99 o                         
   4   4  14        729.51        746.91        48.99 o                         
   5   4  14        113.65         86.56        35.72 o                         
   6   4  14        112.06        128.07        37.30 o                         
   7   4  14       1873.96       2049.77        84.96 o                         
   8   4  14        441.56        421.55        58.87 o                         
   9   4  14        565.07        570.21        74.79 o                         
  10   4  14        691.05        715.28        91.14 o                         
 -10   5  14       1332.35       1161.42       129.13 o                         
  -9   5  14       1607.59       1597.55       106.66 o                         
  -8   5  14         22.52         41.89        65.55 o                         
  -7   5  14        647.09        771.77       105.15 o                         
  -6   5  14        170.58        184.35        42.13 o                         
  -5   5  14      11048.35      10809.19       198.56 o                         
  -4   5  14          4.66        -13.23        34.30 o                         
  -3   5  14       8485.14       8711.87       137.65 o                         
  -2   5  14       1900.17       1691.68        53.86 o                         
  -1   5  14      20609.42      21027.82       238.31 o                         
   0   5  14       2631.56       2577.71        61.30 o                         
   1   5  14      11715.80      11954.95       152.34 o                         
   2   5  14       2393.61       2415.09        65.04 o                         
   3   5  14      10764.91      10635.43       160.33 o                         
   4   5  14       6842.26       6389.06       134.24 o                         
   5   5  14       6266.69       6417.73       147.04 o                         
   6   5  14        604.58        607.96        56.98 o                         
   7   5  14       1443.44       1541.73        70.41 o                         
   8   5  14       3205.22       3386.34       114.78 o                         
   9   5  14       1462.18       1457.64        89.29 o                         
  10   5  14        201.09         73.40        83.49 o                         
  -9   6  14       1229.71       1178.82       110.96 o                         
  -8   6  14       1799.26       2018.06       222.58 o                         
  -7   6  14       2143.00       2435.47       127.56 o                         
  -6   6  14       4591.02       4683.77       163.98 o                         
  -5   6  14       1737.37       1713.72       133.51 o                         
  -4   6  14       5547.18       5610.53       135.47 o                         
  -3   6  14       2750.30       2627.62        86.22 o                         
  -2   6  14      10417.52      10561.15       152.49 o                         
  -1   6  14        465.48        570.73        43.95 o                         
   0   6  14       8243.44       8488.68       128.90 o                         
   1   6  14       9021.77       9387.59       145.16 o                         
   2   6  14      14811.61      13716.04       214.12 o                         
   3   6  14       1392.09       1450.17        62.19 o                         
   4   6  14       6921.59       6848.85       154.13 o                         
   5   6  14       3788.75       3616.94       113.53 o                         
   6   6  14       4105.95       4375.94       125.73 o                         
   7   6  14         19.62         79.09        52.02 o                         
   8   6  14       4948.42       4944.57       147.62 o                         
   9   6  14       1638.00       1521.32        99.24 o                         
  -9   7  14        215.37        227.72        79.14 o                         
  -8   7  14        159.28        167.68        77.37 o                         
  -7   7  14       1135.11       1262.80       109.28 o                         
  -6   7  14        131.01        222.00        84.92 o                         
  -5   7  14       1103.27       1028.20        77.86 o                         
  -4   7  14        562.16        582.85        77.89 o                         
  -3   7  14       5247.88       5558.85       127.98 o                         
  -2   7  14        636.95        657.10        55.77 o                         
  -1   7  14      15025.44      14991.09       285.94 o                         
   0   7  14        939.19        885.42        53.86 o                         
   1   7  14      14118.94      14741.20       241.03 o                         
   2   7  14       2475.97       2169.44       120.84 o                         
   3   7  14       5462.87       5584.08       123.34 o                         
   4   7  14       6741.44       6475.64       156.80 o                         
   5   7  14       3870.66       4212.31       128.98 o                         
   6   7  14        733.15        763.76        81.96 o                         
   7   7  14       2031.73       2211.57       107.35 o                         
   8   7  14        927.20        881.73        75.52 o                         
   9   7  14       1585.05       1892.18       141.64 o                         
  -8   8  14         21.90        -83.48        94.60 o                         
  -7   8  14        976.64        835.90       115.97 o                         
  -6   8  14          6.61          4.12        82.75 o                         
  -5   8  14       4188.09       4235.88       136.43 o                         
  -4   8  14         54.30         33.76        54.61 o                         
  -3   8  14         88.78         85.67        55.76 o                         
  -2   8  14        135.30        156.52        54.40 o                         
  -1   8  14       2912.82       2828.32        99.27 o                         
   0   8  14        127.88        121.97        50.87 o                         
   1   8  14        133.39         83.64        50.05 o                         
   2   8  14       1756.70       1695.92        93.13 o                         
   3   8  14        212.67        205.97        49.37 o                         
   4   8  14        874.91       1041.30        82.73 o                         
   5   8  14        248.32        222.90        63.89 o                         
   6   8  14        852.56       1007.14        86.21 o                         
   7   8  14        248.73        112.09        64.22 o                         
   8   8  14       1158.22       1155.08        89.54 o                         
  -8   9  14         15.29         57.23       209.84 o                         
  -7   9  14        361.24        357.96       157.31 o                         
  -6   9  14        444.89        211.39       118.04 o                         
  -5   9  14       2149.34       2402.48       121.55 o                         
  -4   9  14        945.85       1146.62       100.23 o                         
  -3   9  14       1035.10        916.80        91.17 o                         
  -2   9  14         72.05         26.69        69.86 o                         
  -1   9  14       2423.81       2630.07       117.25 o                         
   0   9  14       2546.01       2636.59       108.17 o                         
   1   9  14       4093.62       3606.63       141.23 o                         
   2   9  14        260.30        269.48        64.55 o                         
   3   9  14       2651.90       2502.83       111.95 o                         
   4   9  14       1628.63       1697.06       126.53 o                         
   5   9  14       4963.59       4560.37       178.17 o                         
   6   9  14        343.23        305.99        77.64 o                         
   7   9  14       2336.20       2197.98       161.57 o                         
  -7  10  14       1446.76       1652.67       204.58 o                         
  -6  10  14       2416.63       2555.45       229.63 o                         
  -5  10  14       1924.36       2152.45       163.10 o                         
  -4  10  14       1636.25       2140.89       143.60 o                         
  -3  10  14       4022.22       4295.96       185.43 o                         
  -2  10  14       2637.44       2693.24       139.40 o                         
  -1  10  14       1696.55       1693.93       131.23 o                         
   0  10  14       5460.26       5144.42       161.24 o                         
   1  10  14       6497.57       6480.03       228.76 o                         
   2  10  14       6252.63       6146.05       210.42 o                         
   3  10  14       3172.94       3166.24       125.67 o                         
   4  10  14       5360.43       5169.58       198.85 o                         
   5  10  14       1071.45       1033.50       116.40 o                         
   6  10  14       3239.67       3436.48       241.35 o                         
   7  10  14        955.83        445.11       258.59 o                         
  -6  11  14         28.74         95.38       199.24 o                         
  -5  11  14        438.49        509.39        87.47 o                         
  -4  11  14         81.95         25.75        88.05 o                         
  -3  11  14       1968.19       2006.76       227.00 o                         
  -2  11  14        436.41        406.51       101.13 o                         
  -1  11  14       2126.47       2134.46       149.65 o                         
   0  11  14         18.29        -69.73        69.73 o                         
   1  11  14       5416.81       5391.90       172.42 o                         
   2  11  14       1405.86       1220.08       109.11 o                         
   3  11  14        522.14        498.38        77.01 o                         
   4  11  14        151.03        103.71        91.56 o                         
   5  11  14        685.18        602.45       110.38 o                         
  -4  12  14        703.12        424.35       102.95 o                         
  -3  12  14        453.19        282.75       117.31 o                         
  -2  12  14        317.23        205.91       120.83 o                         
  -1  12  14       4490.57       4446.89       199.81 o                         
   0  12  14        487.93        592.12       110.03 o                         
   1  12  14        190.91         -6.71        75.63 o                         
   2  12  14         66.28         28.33        81.69 o                         
   3  12  14       1146.35       1257.19       110.78 o                         
   4  12  14       2221.14       2116.91       194.84 o                         
   0  13  14         34.25        160.75       147.51 o                         
 -11   1  15        157.91        104.97       150.88 o                         
 -10   1  15         50.49        128.00        87.49 o                         
  -9   1  15         47.76        -59.70        81.89 o                         
  -8   1  15        199.32        162.73        68.28 o                         
  -7   1  15        219.53        198.13        39.11 o                         
  -6   1  15       2515.33       2527.07        92.88 o                         
  -5   1  15       2757.70       2652.15        80.06 o                         
  -4   1  15         64.81        168.85        34.82 o                         
  -3   1  15          0.12          2.19        22.02 o                         
  -2   1  15       8126.27       8152.97       105.94 o                         
  -1   1  15       2270.99       2455.67        45.34 o                         
   0   1  15       1833.21       2010.55        41.42 o                         
   1   1  15        369.88        372.97        24.93 o                         
   2   1  15      14620.80      14840.92       167.41 o                         
   3   1  15       1323.35       1315.26        41.59 o                         
   4   1  15       5800.99       5568.30        90.04 o                         
   5   1  15        118.49        160.28        34.76 o                         
   6   1  15       6500.03       6479.72       137.70 o                         
   7   1  15         23.74         28.61        44.19 o                         
   8   1  15       1820.15       1971.48        92.51 o                         
   9   1  15         44.76        112.65        62.72 o                         
  10   1  15       2543.95       2864.97       119.51 o                         
 -10   2  15       6146.44       6404.84       227.98 o                         
  -9   2  15         11.93        -49.89        71.95 o                         
  -8   2  15      16436.19      16851.93       305.85 o                         
  -7   2  15        333.81        439.53        62.10 o                         
  -6   2  15       7692.24       7978.92       212.57 o                         
  -5   2  15       2417.44       2382.53        77.18 o                         
  -4   2  15      16977.31      16614.75       243.93 o                         
  -3   2  15        283.18        295.67        31.54 o                         
  -2   2  15       5456.91       5526.33        77.59 o                         
  -1   2  15      32467.43      32194.05       308.42 o                         
   0   2  15      10207.38       9984.81       111.60 o                         
   1   2  15      23940.99      23656.44       233.60 o                         
   2   2  15        632.31        585.63        28.71 o                         
   3   2  15      31076.35      29677.60       320.57 o                         
   4   2  15         18.07          3.42        25.69 o                         
   5   2  15      17567.71      16783.54       240.42 o                         
   6   2  15        907.81        902.82        59.43 o                         
   7   2  15      19308.38      19749.49       315.43 o                         
   8   2  15       1591.67       1504.04        88.18 o                         
   9   2  15      11879.68      12084.59       234.06 o                         
  10   2  15         90.35        149.22        60.06 o                         
 -10   3  15         57.85        219.39       119.65 o                         
  -9   3  15         79.01         67.91        71.77 o                         
  -8   3  15       1566.65       1745.31       109.22 o                         
  -7   3  15        273.29        344.00        63.40 o                         
  -6   3  15       1030.14       1090.20        60.84 o                         
  -5   3  15       5198.64       5166.38       114.49 o                         
  -4   3  15       5872.14       5777.69       118.34 o                         
  -3   3  15       2468.26       2533.98        65.27 o                         
  -2   3  15       2849.79       2587.50        61.69 o                         
  -1   3  15       7147.81       7319.82        99.35 o                         
   0   3  15       2883.00       2803.55        53.41 o                         
   1   3  15       6863.83       6940.96        91.29 o                         
   2   3  15        905.39        777.72        35.91 o                         
   3   3  15       7202.23       7451.68       101.08 o                         
   4   3  15        405.90        413.18        38.89 o                         
   5   3  15       1017.31       1163.36        59.33 o                         
   6   3  15          2.01         17.33        38.96 o                         
   7   3  15          5.99         19.32        41.41 o                         
   8   3  15       1141.84       1229.39        70.08 o                         
   9   3  15         71.08         30.52        57.70 o                         
  10   3  15        932.75        922.73        78.87 o                         
 -10   4  15        445.42        427.05       114.43 o                         
  -9   4  15        238.60        255.07        68.64 o                         
  -8   4  15        340.05        166.53        66.84 o                         
  -7   4  15        261.82        325.94        65.27 o                         
  -6   4  15          5.99        -38.57        38.57 o                         
  -5   4  15        354.96        422.56        50.60 o                         
  -4   4  15        425.41        487.85        43.46 o                         
  -3   4  15       2442.94       2215.89        64.50 o                         
  -2   4  15        769.23        737.38        38.12 o                         
  -1   4  15       1111.18       1036.85        39.25 o                         
   0   4  15        553.14        620.99        34.32 o                         
   1   4  15      10311.40      10120.46       136.18 o                         
   2   4  15         10.22         23.86        23.65 o                         
   3   4  15        573.69        467.68        36.71 o                         
   4   4  15          9.46         -5.83        32.20 o                         
   5   4  15       4947.20       4511.72       101.42 o                         
   6   4  15        175.31        189.18        41.12 o                         
   7   4  15        113.38         88.30        50.55 o                         
   8   4  15         72.22         29.79        53.84 o                         
   9   4  15       1393.81       1555.26       105.48 o                         
  10   4  15         78.91        -35.42        57.14 o                         
 -10   5  15       1115.29        982.18       123.74 o                         
  -9   5  15         13.09         24.66        66.58 o                         
  -8   5  15       4860.73       4986.23       170.38 o                         
  -7   5  15        401.67        381.01        95.33 o                         
  -6   5  15      10445.19      10186.79       206.14 o                         
  -5   5  15        313.33        307.85        50.42 o                         
  -4   5  15      18991.68      18453.46       257.69 o                         
  -3   5  15       1539.23       1503.11        59.97 o                         
  -2   5  15      24645.62      23944.77       280.64 o                         
  -1   5  15       4510.42       4514.49        82.92 o                         
   0   5  15      13163.87      13199.84       173.44 o                         
   1   5  15       3836.81       4058.83       110.16 o                         
   2   5  15      29653.79      29263.88       345.82 o                         
   3   5  15        198.64        185.35        32.67 o                         
   4   5  15       7126.36       6891.32       160.22 o                         
   5   5  15         58.62         13.60        42.41 o                         
   6   5  15       8394.03       8104.45       160.23 o                         
   7   5  15         49.15         74.68        43.54 o                         
   8   5  15        100.74        166.94        62.06 o                         
   9   5  15         76.34         68.37        61.06 o                         
  10   5  15        691.69        651.15       100.06 o                         
  -9   6  15         51.17         69.77        74.73 o                         
  -8   6  15       1394.06       1309.21       109.19 o                         
  -7   6  15       3823.07       3906.37       155.69 o                         
  -6   6  15       3089.59       3167.22       107.91 o                         
  -5   6  15        280.74        276.34        57.10 o                         
  -4   6  15       1588.09       1646.57        87.99 o                         
  -3   6  15       2731.71       2715.50        88.69 o                         
  -2   6  15       5500.73       5334.55       105.20 o                         
  -1   6  15        355.46        244.54        38.11 o                         
   0   6  15       1483.09       1401.17        55.53 o                         
   1   6  15       2655.63       2345.41        69.60 o                         
   2   6  15       5229.66       5015.39       176.19 o                         
   3   6  15       4981.34       5149.02       112.55 o                         
   4   6  15       1366.28       1394.36        79.18 o                         
   5   6  15         31.10         59.43        48.82 o                         
   6   6  15         16.29         23.03        50.44 o                         
   7   6  15       3007.70       3170.08       159.64 o                         
   8   6  15       1363.10       1381.80       100.68 o                         
   9   6  15        592.78        665.24        87.03 o                         
  -9   7  15         30.11        -15.89        76.79 o                         
  -8   7  15        446.17        327.92        85.17 o                         
  -7   7  15        531.46        431.73        90.19 o                         
  -6   7  15       7923.90       8140.32       197.07 o                         
  -5   7  15         21.03         33.50        57.28 o                         
  -4   7  15       3510.03       3874.02       168.09 o                         
  -3   7  15       5359.84       5509.14       137.52 o                         
  -2   7  15      16013.31      15456.05       244.80 o                         
  -1   7  15        126.90        122.39        45.87 o                         
   0   7  15       7283.98       7488.19       147.65 o                         
   1   7  15       9201.18       8692.44       152.97 o                         
   2   7  15       8813.15       8677.04       204.06 o                         
   3   7  15       1301.72       1456.68        68.40 o                         
   4   7  15       3695.63       3594.80       119.52 o                         
   5   7  15       1541.32       1722.91        98.72 o                         
   6   7  15        844.01        859.13       103.51 o                         
   7   7  15         76.49         61.11        59.03 o                         
   8   7  15        676.63        779.52        74.34 o                         
   9   7  15        129.26        121.64        87.21 o                         
  -8   8  15        101.39        197.59       113.37 o                         
  -7   8  15       1480.97       1439.05       132.78 o                         
  -6   8  15       1179.69       1115.12        77.26 o                         
  -5   8  15        101.27         42.11        62.93 o                         
  -4   8  15         30.03        116.68        64.88 o                         
  -3   8  15       2354.19       2382.84       125.12 o                         
  -2   8  15       7056.42       7026.58       174.65 o                         
  -1   8  15       2260.89       2208.51       107.65 o                         
   0   8  15         85.85          5.78        54.85 o                         
   1   8  15       3402.41       3372.57       112.84 o                         
   2   8  15       1658.60       1582.39        91.02 o                         
   3   8  15        798.79        845.55        64.70 o                         
   4   8  15        106.80        -36.33        59.36 o                         
   5   8  15       1676.67       1749.78        99.78 o                         
   6   8  15        985.54        742.00        81.21 o                         
   7   8  15       1013.49       1101.14        90.56 o                         
   8   8  15         39.84        149.49        67.58 o                         
  -7   9  15         21.20         23.46       106.04 o                         
  -6   9  15       9767.87       9832.11       351.34 o                         
  -5   9  15         24.86         96.43        71.25 o                         
  -4   9  15      11477.86      11705.25       277.65 o                         
  -3   9  15        218.10        231.53        72.51 o                         
  -2   9  15      13577.17      13993.28       307.03 o                         
  -1   9  15        429.75        392.07        71.89 o                         
   0   9  15       9085.24       8956.11       210.94 o                         
   1   9  15        738.03        758.12        79.36 o                         
   2   9  15       5366.11       5225.48       157.16 o                         
   3   9  15       1011.18        902.93       106.95 o                         
   4   9  15       9853.16       9146.05       330.64 o                         
   5   9  15        895.27        813.52       104.31 o                         
   6   9  15        355.19        330.36        81.69 o                         
   7   9  15        409.93        245.55        73.21 o                         
  -7  10  15        829.45        835.11       235.27 o                         
  -6  10  15         68.56        -61.25       108.81 o                         
  -5  10  15        558.94        772.03        92.28 o                         
  -4  10  15        424.41        278.72        91.13 o                         
  -3  10  15          7.90        -63.71        63.71 o                         
  -2  10  15        470.43        329.45        96.68 o                         
  -1  10  15       1487.43       1368.45       101.16 o                         
   0  10  15        943.21       1119.91       119.28 o                         
   1  10  15        350.64        288.39        69.76 o                         
   2  10  15        290.21        492.37        83.15 o                         
   3  10  15       5777.57       5397.45       161.01 o                         
   4  10  15       1860.25       2268.70       149.98 o                         
   5  10  15        230.44         43.11        83.57 o                         
   6  10  15       2152.12       2194.58       147.44 o                         
  -5  11  15         89.41        109.64        86.50 o                         
  -4  11  15        365.07        305.12        97.70 o                         
  -3  11  15         77.03         73.23       104.62 o                         
  -2  11  15       2682.02       2661.40       158.03 o                         
  -1  11  15          5.51         59.64        85.04 o                         
   0  11  15        442.33        485.88        99.67 o                         
   1  11  15        100.36         24.20        68.49 o                         
   2  11  15       2339.64       2491.41       140.38 o                         
   3  11  15         77.70        -57.19        80.25 o                         
   4  11  15        410.25        241.33        96.72 o                         
   5  11  15        407.33        290.36       104.42 o                         
  -4  12  15        132.40        229.57       131.79 o                         
  -3  12  15         89.95        138.60       115.49 o                         
  -2  12  15         42.42         77.06       105.27 o                         
  -1  12  15        264.39        194.26       104.81 o                         
   0  12  15         32.08         33.99        88.53 o                         
   1  12  15        112.37         93.89       112.40 o                         
   2  12  15          0.60        -27.53        80.72 o                         
   3  12  15         47.40        -74.07        74.07 o                         
 -10   0  16        448.65        341.80       141.50 o                         
  -9   0  16       4902.48       5388.29       291.30 o                         
  -8   0  16       1998.71       2145.88       156.19 o                         
  -7   0  16      14550.17      14654.31       337.45 o                         
  -6   0  16       9772.62       9320.71       237.07 o                         
  -5   0  16      15655.54      15166.22       328.72 o                         
  -4   0  16      38277.83      36691.61       671.69 o                         
  -3   0  16      11363.50      11443.83       226.03 o                         
  -2   0  16      46276.39      44420.61       545.64 o                         
  -1   0  16       7376.75       7233.97       146.49 o                         
   0   0  16      55298.26      52393.25       731.91 o                         
   1   0  16       1960.08       1962.90       102.69 o                         
   2   0  16      76257.55      75518.02      1140.30 o                         
   3   0  16        320.41        287.37        42.09 o                         
   4   0  16     120978.56     118449.87      1591.72 o                         
   5   0  16       1707.15       1696.93        92.04 o                         
   6   0  16      37548.94      36847.52       684.62 o                         
   7   0  16         13.89         -3.81        72.34 o                         
   8   0  16      47191.23      45412.03       982.72 o                         
   9   0  16       1563.25       1495.44       188.11 o                         
  10   0  16       9847.95      10126.39       418.44 o                         
 -10   1  16       1144.04       1253.20       125.28 o                         
  -9   1  16       1113.12       1276.76       156.64 o                         
  -8   1  16        142.94        107.22        48.75 o                         
  -7   1  16       2431.59       2531.50        97.94 o                         
  -6   1  16       5085.29       5313.46       119.47 o                         
  -5   1  16       6217.50       6204.08       126.86 o                         
  -4   1  16       2954.62       3052.16        83.70 o                         
  -3   1  16       2143.19       2172.96        74.30 o                         
  -2   1  16         91.86        101.06        20.28 o                         
  -1   1  16       1887.65       1778.38        40.35 o                         
   0   1  16       5473.83       5579.71        76.83 o                         
   1   1  16       1429.33       1532.39        54.08 o                         
   2   1  16       1265.30       1315.39        43.10 o                         
   3   1  16          6.79          2.15        20.10 o                         
   4   1  16       4688.26       4360.95        86.25 o                         
   5   1  16       1347.72       1381.33        59.62 o                         
   6   1  16        927.96        887.02        60.71 o                         
   7   1  16       3432.46       3424.89       162.25 o                         
   8   1  16       3068.50       3037.40       112.72 o                         
   9   1  16        271.27        214.44        61.48 o                         
  10   1  16        769.29        754.50        80.68 o                         
 -10   2  16        269.28        418.52       210.18 o                         
  -9   2  16         72.07        -36.89        69.00 o                         
  -8   2  16        131.45        146.84        54.47 o                         
  -7   2  16       2001.84       1956.63       112.14 o                         
  -6   2  16       1678.03       1527.26        71.34 o                         
  -5   2  16       1224.34       1189.95        63.25 o                         
  -4   2  16        620.06        736.26        51.33 o                         
  -3   2  16         62.48         87.97        28.12 o                         
  -2   2  16       2904.59       2844.56        75.88 o                         
  -1   2  16       2844.02       2996.08        64.37 o                         
   0   2  16         52.94         67.42        19.70 o                         
   1   2  16          9.30         -0.79        19.09 o                         
   2   2  16       1542.42       1532.70        53.12 o                         
   3   2  16          1.89        -16.22        19.63 o                         
   4   2  16        328.80        396.79        36.16 o                         
   5   2  16        208.98        163.69        32.99 o                         
   6   2  16         51.07         70.50        42.33 o                         
   7   2  16        133.08        107.32        46.73 o                         
   8   2  16        523.66        532.94        66.13 o                         
   9   2  16          8.41        -36.12        58.63 o                         
  10   2  16         80.51        120.40        82.09 o                         
 -10   3  16        799.10        856.11       127.31 o                         
  -9   3  16        496.73        482.53       100.16 o                         
  -8   3  16       4381.56       4281.08       137.66 o                         
  -7   3  16        373.81        368.49        65.18 o                         
  -6   3  16      10262.36      10021.37       177.57 o                         
  -5   3  16       2930.17       3026.47       105.12 o                         
  -4   3  16       7999.11       7852.65       145.96 o                         
  -3   3  16        157.79        107.00        30.38 o                         
  -2   3  16      14229.54      13948.77       161.95 o                         
  -1   3  16       9744.62       9868.60       124.46 o                         
   0   3  16       6675.50       6641.42        95.61 o                         
   1   3  16       4297.52       4734.50        76.11 o                         
   2   3  16      11769.86      11647.47       152.57 o                         
   3   3  16        356.50        366.93        27.33 o                         
   4   3  16       3246.27       3355.61        82.03 o                         
   5   3  16        551.03        601.33        45.81 o                         
   6   3  16       1004.16        986.47        63.68 o                         
   7   3  16        100.09         93.96        46.66 o                         
   8   3  16        233.01        291.43        53.54 o                         
   9   3  16        422.31        565.01        73.72 o                         
  10   3  16          4.80         40.61        63.11 o                         
 -10   4  16        186.77        158.50       121.63 o                         
  -9   4  16       3892.85       4041.02       146.75 o                         
  -8   4  16       1056.74       1183.60        97.68 o                         
  -7   4  16       2633.02       2925.51       119.21 o                         
  -6   4  16       2086.35       2158.98        91.67 o                         
  -5   4  16       8444.18       8226.46       155.73 o                         
  -4   4  16      18596.80      18333.52       270.68 o                         
  -3   4  16       8509.79       8470.51       134.95 o                         
  -2   4  16       4858.51       4780.38        84.23 o                         
  -1   4  16       3238.50       3126.22        66.95 o                         
   0   4  16      33809.15      33468.10       352.75 o                         
   1   4  16       4350.46       4387.41        81.61 o                         
   2   4  16      15013.81      14900.71       187.68 o                         
   3   4  16        233.99        252.57        30.70 o                         
   4   4  16      26253.14      25860.57       336.87 o                         
   5   4  16       2726.84       2744.30        81.16 o                         
   6   4  16      22073.15      21245.85       293.21 o                         
   7   4  16        210.36         67.33        52.20 o                         
   8   4  16       6755.38       6765.79       167.55 o                         
   9   4  16         12.99         47.92        63.10 o                         
  10   4  16       6429.66       6920.56       255.14 o                         
 -10   5  16        698.63        887.81       321.12 o                         
  -9   5  16       3576.03       3388.61       172.17 o                         
  -8   5  16         32.67        135.61        71.91 o                         
  -7   5  16       6418.71       6499.10       195.82 o                         
  -6   5  16       2269.34       2476.32        99.13 o                         
  -5   5  16      11624.49      11508.30       211.68 o                         
  -4   5  16       3506.04       3521.05        92.36 o                         
  -3   5  16      12036.18      11775.79       174.04 o                         
  -2   5  16       4266.09       4532.85        89.33 o                         
  -1   5  16       6401.35       6619.64       105.01 o                         
   0   5  16       4475.46       4722.73        89.94 o                         
   1   5  16       1781.55       1775.74        56.28 o                         
   2   5  16        328.37        297.99        46.70 o                         
   3   5  16       2445.91       2397.67        68.22 o                         
   4   5  16        127.50        171.28        46.27 o                         
   5   5  16        678.36        594.11        57.82 o                         
   6   5  16        380.61        418.64        62.49 o                         
   7   5  16         48.11         64.93        45.74 o                         
   8   5  16        255.27        245.24        65.28 o                         
   9   5  16       2532.60       2771.20       120.33 o                         
  -9   6  16        844.89        809.75        98.55 o                         
  -8   6  16         14.60        -66.93        66.93 o                         
  -7   6  16        631.94        363.22        89.16 o                         
  -6   6  16        922.86        926.07        74.09 o                         
  -5   6  16        100.92        128.21        52.08 o                         
  -4   6  16        119.76        165.01        53.99 o                         
  -3   6  16       1761.08       1908.89        79.78 o                         
  -2   6  16       3193.58       3325.87        88.46 o                         
  -1   6  16         36.63          2.87        32.99 o                         
   0   6  16        141.80         89.69        32.79 o                         
   1   6  16        245.50        228.38        39.96 o                         
   2   6  16       3639.62       3599.75       105.95 o                         
   3   6  16        100.07        160.09        39.30 o                         
   4   6  16         23.89         40.20        47.39 o                         
   5   6  16        449.34        653.50        77.67 o                         
   6   6  16       1076.61       1166.51        79.92 o                         
   7   6  16         15.92         -6.87        51.21 o                         
   8   6  16         16.87         43.74        67.14 o                         
   9   6  16        755.63        795.55        91.38 o                         
  -9   7  16        578.69        467.83       104.19 o                         
  -8   7  16       2460.49       2814.75       165.20 o                         
  -7   7  16        738.06        548.23       103.71 o                         
  -6   7  16       4521.04       4611.20       145.12 o                         
  -5   7  16       1904.86       1835.27       106.82 o                         
  -4   7  16      10960.86      10852.15       316.60 o                         
  -3   7  16       1548.96       1667.90        81.35 o                         
  -2   7  16       6221.41       6281.35       157.05 o                         
  -1   7  16        379.82        400.40        53.61 o                         
   0   7  16      14315.09      14091.58       226.48 o                         
   1   7  16          2.90        -36.95        36.95 o                         
   2   7  16       4317.91       4387.26       120.70 o                         
   3   7  16         98.92         78.57        40.80 o                         
   4   7  16       6341.28       6417.93       168.98 o                         
   5   7  16        987.72       1012.40        80.34 o                         
   6   7  16        217.96        169.02        60.35 o                         
   7   7  16        311.63        403.28        69.44 o                         
   8   7  16         89.53         99.76        57.07 o                         
   9   7  16        967.75        515.06       235.27 o                         
  -8   8  16        301.66        239.78       132.24 o                         
  -7   8  16        261.35        274.79        99.72 o                         
  -6   8  16        710.71        831.96        88.70 o                         
  -5   8  16        853.32        878.23        89.37 o                         
  -4   8  16        132.27        165.80        67.82 o                         
  -3   8  16       1086.89       1137.50       123.43 o                         
  -2   8  16       1538.49       1579.36       150.56 o                         
  -1   8  16       3200.01       3253.32       114.98 o                         
   0   8  16         65.05        100.75        51.38 o                         
   1   8  16       3973.85       3846.98       121.19 o                         
   2   8  16        167.23        130.81        56.25 o                         
   3   8  16       4265.25       4129.22       119.52 o                         
   4   8  16        308.28        393.94        74.44 o                         
   5   8  16       4630.40       4638.75       182.40 o                         
   6   8  16          6.13        -57.31        57.31 o                         
   7   8  16       1922.33       1914.11       107.57 o                         
   8   8  16        109.26         92.67        66.56 o                         
  -7   9  16        562.72        714.76       167.47 o                         
  -6   9  16        932.72       1057.09        88.23 o                         
  -5   9  16       1602.23       1648.52       156.64 o                         
  -4   9  16       1454.10       1416.34       111.16 o                         
  -3   9  16        458.43        469.06        81.79 o                         
  -2   9  16       1731.99       1768.03       116.07 o                         
  -1   9  16       2752.12       2965.99       124.83 o                         
   0   9  16       1810.73       1980.46       107.14 o                         
   1   9  16         75.72         41.71        68.82 o                         
   2   9  16        306.84        300.54        67.61 o                         
   3   9  16       1771.43       1771.69        97.76 o                         
   4   9  16       1705.39       1323.45       118.60 o                         
   5   9  16         40.81        -40.82        76.28 o                         
   6   9  16        125.30        176.37        77.04 o                         
   7   9  16        180.45        112.80        78.00 o                         
  -6  10  16         82.96         59.39       226.30 o                         
  -5  10  16          3.53         10.05        78.13 o                         
  -4  10  16        245.81         96.23        86.66 o                         
  -3  10  16        102.10        193.92        78.71 o                         
  -2  10  16        498.27        396.25        93.56 o                         
  -1  10  16         11.71        -61.51        61.51 o                         
   0  10  16         37.85         31.19        71.72 o                         
   1  10  16          6.26          8.54        61.39 o                         
   2  10  16        516.88        564.91        89.67 o                         
   3  10  16         30.87        -54.36        60.36 o                         
   4  10  16         51.62        -80.59        80.59 o                         
   5  10  16         37.42        -79.87        79.87 o                         
   6  10  16         34.66         41.51        87.09 o                         
  -5  11  16         45.84         79.19        91.62 o                         
  -4  11  16       1040.48       1328.04       152.05 o                         
  -3  11  16        357.79        257.63       112.19 o                         
  -2  11  16        937.02        895.58       115.35 o                         
  -1  11  16        445.48        326.79       105.33 o                         
   0  11  16       1515.45       1574.15       121.89 o                         
   1  11  16         12.80        -66.94        66.94 o                         
   2  11  16        374.68        332.79       110.43 o                         
   3  11  16        664.27        733.08        97.95 o                         
   4  11  16        535.26        275.87       100.35 o                         
   5  11  16        168.21        223.79       102.16 o                         
  -3  12  16        109.11         45.84       112.87 o                         
  -2  12  16         31.83         -5.45       119.62 o                         
  -1  12  16        484.86        589.95       120.78 o                         
   0  12  16       4643.53       4845.17       274.73 o                         
   1  12  16       1318.22       1034.80       162.93 o                         
   2  12  16        952.36        860.17       107.01 o                         
   3  12  16       4859.25       4842.19       177.74 o                         
 -10   1  17        108.62        170.73        95.18 o                         
  -9   1  17       1279.62       1631.46       132.51 o                         
  -8   1  17          2.91         40.04        54.70 o                         
  -7   1  17       2912.67       2838.32       134.38 o                         
  -6   1  17          9.94        -38.46        38.46 o                         
  -5   1  17        923.30        856.57        58.00 o                         
  -4   1  17         85.00        120.33        36.33 o                         
  -3   1  17       8247.96       8212.33       180.39 o                         
  -2   1  17       1039.20       1117.36        37.23 o                         
  -1   1  17       1799.71       1772.02        41.89 o                         
   0   1  17        673.38        834.45        33.17 o                         
   1   1  17       4965.19       4685.89        77.94 o                         
   2   1  17         55.01         74.67        24.77 o                         
   3   1  17        658.50        748.83        45.29 o                         
   4   1  17         20.98          7.68        27.08 o                         
   5   1  17       2895.17       2782.87        80.88 o                         
   6   1  17        182.97        152.29        45.95 o                         
   7   1  17        137.12        103.83        51.18 o                         
   8   1  17        193.16         92.13        55.28 o                         
   9   1  17        212.23         41.04        59.61 o                         
  10   1  17        169.48         39.10        64.06 o                         
 -10   2  17         10.71         52.74        90.43 o                         
  -9   2  17        191.54        215.06        97.61 o                         
  -8   2  17        811.01        769.18        75.58 o                         
  -7   2  17       1954.80       1991.41       100.37 o                         
  -6   2  17        423.57        506.86        53.28 o                         
  -5   2  17       3826.29       3809.98       101.27 o                         
  -4   2  17        877.93        836.78        54.76 o                         
  -3   2  17      13290.95      13243.58       180.86 o                         
  -2   2  17      10602.26       9923.54       124.62 o                         
  -1   2  17      19776.32      19759.11       204.87 o                         
   0   2  17       2243.34       2211.14        47.13 o                         
   1   2  17      27450.77      26403.43       282.37 o                         
   2   2  17      24729.62      24876.90       282.41 o                         
   3   2  17      11506.89      11268.39       154.61 o                         
   4   2  17      10776.53      10612.83       161.03 o                         
   5   2  17      10520.61      10547.29       172.67 o                         
   6   2  17       8962.20       8816.59       174.67 o                         
   7   2  17       6199.86       6248.48       146.74 o                         
   8   2  17       1057.47       1104.00        81.86 o                         
   9   2  17       2052.10       1928.86       104.21 o                         
  10   2  17       1012.32       1127.73       105.35 o                         
 -10   3  17       1071.55       1240.87       157.09 o                         
  -9   3  17        238.96        224.84        86.89 o                         
  -8   3  17       2652.41       2741.85       136.97 o                         
  -7   3  17         28.54         27.23        56.92 o                         
  -6   3  17       1678.56       1704.77        83.80 o                         
  -5   3  17         24.47         47.59        45.07 o                         
  -4   3  17        677.00        667.97        52.14 o                         
  -3   3  17          4.18          6.79        28.42 o                         
  -2   3  17       3062.63       3008.45        61.94 o                         
  -1   3  17        432.31        511.28        31.48 o                         
   0   3  17        295.31        338.70        29.19 o                         
   1   3  17        717.07        674.12        36.39 o                         
   2   3  17        101.39        176.34        28.71 o                         
   3   3  17       1897.44       1906.04        54.04 o                         
   4   3  17       1535.53       1476.77        61.14 o                         
   5   3  17        772.21        916.35        54.26 o                         
   6   3  17        415.54        380.61        38.75 o                         
   7   3  17       1734.31       1777.59        82.64 o                         
   8   3  17       1205.40       1257.57        98.61 o                         
   9   3  17        929.52        964.07        98.58 o                         
  10   3  17       1121.98       1182.87        95.02 o                         
 -10   4  17        377.35        257.05       100.53 o                         
  -9   4  17       1905.01       1851.65       150.15 o                         
  -8   4  17        939.33        840.85        91.12 o                         
  -7   4  17       1249.65       1454.26        95.10 o                         
  -6   4  17       3417.92       3339.21       106.15 o                         
  -5   4  17       3350.43       3597.51       101.78 o                         
  -4   4  17       1027.64       1048.29        62.11 o                         
  -3   4  17      12219.13      11774.41       172.00 o                         
  -2   4  17      12488.38      12002.77       163.95 o                         
  -1   4  17        685.85        751.21        42.67 o                         
   0   4  17         47.09         41.91        26.64 o                         
   1   4  17       8017.10       7597.33       116.28 o                         
   2   4  17      14527.67      14293.66       184.20 o                         
   3   4  17       1913.49       1957.99        56.14 o                         
   4   4  17        372.79        419.07        44.88 o                         
   5   4  17       2797.94       2837.44        84.21 o                         
   6   4  17       5609.55       5522.04       144.61 o                         
   7   4  17         47.92         83.80        53.29 o                         
   8   4  17       1689.86       1755.95        97.29 o                         
   9   4  17        313.11        317.46        71.94 o                         
  10   4  17       2899.55       2920.15       158.57 o                         
  -9   5  17       3324.28       3284.87       146.54 o                         
  -8   5  17       1808.84       1853.64       121.19 o                         
  -7   5  17       4151.89       4284.61       160.98 o                         
  -6   5  17        672.50        631.02        65.80 o                         
  -5   5  17       3217.97       3322.10       113.82 o                         
  -4   5  17         11.85         33.85        41.28 o                         
  -3   5  17      10915.52      10891.22       174.19 o                         
  -2   5  17        276.79        260.51        38.96 o                         
  -1   5  17        657.53        691.35        42.75 o                         
   0   5  17        460.78        520.32        40.85 o                         
   1   5  17       3473.83       3451.17        76.75 o                         
   2   5  17         15.10         37.36        30.16 o                         
   3   5  17        668.30        690.05        45.51 o                         
   4   5  17       3750.84       3601.16       102.87 o                         
   5   5  17       1574.83       1528.23        92.83 o                         
   6   5  17       2832.64       2684.00        95.29 o                         
   7   5  17       1111.29       1258.38        69.86 o                         
   8   5  17       2760.16       2824.32       137.77 o                         
   9   5  17        132.25        164.46        69.99 o                         
  -9   6  17         46.42         19.66        76.97 o                         
  -8   6  17        283.16        236.88        81.54 o                         
  -7   6  17        115.63         75.34        75.07 o                         
  -6   6  17          0.34         25.02        52.13 o                         
  -5   6  17         35.00        171.50        59.07 o                         
  -4   6  17       1359.62       1359.76        80.10 o                         
  -3   6  17         37.57         30.91        38.73 o                         
  -2   6  17          7.03         16.87        36.85 o                         
  -1   6  17       1600.40       1557.31        64.53 o                         
   0   6  17        724.08        673.29        48.28 o                         
   1   6  17        293.93        249.07        46.59 o                         
   2   6  17       1100.18        926.20        60.63 o                         
   3   6  17        569.57        544.13        54.92 o                         
   4   6  17         20.94          1.13        46.87 o                         
   5   6  17         90.86         72.09        52.76 o                         
   6   6  17       1121.86       1210.69        81.48 o                         
   7   6  17         14.22         26.57        54.65 o                         
   8   6  17         39.40        148.00        71.88 o                         
   9   6  17        330.82        224.12        79.54 o                         
  -9   7  17         98.91       -108.30       202.42 o                         
  -8   7  17       2969.42       2935.47       220.27 o                         
  -7   7  17       3800.09       4082.56       224.86 o                         
  -6   7  17       1750.54       1558.19       147.07 o                         
  -5   7  17         52.89         17.87        68.79 o                         
  -4   7  17       4833.62       5006.19       283.90 o                         
  -3   7  17       3278.10       3247.14       104.25 o                         
  -2   7  17         37.31         -8.43        45.51 o                         
  -1   7  17        545.94        432.32        56.90 o                         
   0   7  17       1654.30       1871.47        80.33 o                         
   1   7  17        678.02        593.38        71.28 o                         
   2   7  17        442.73        409.02        55.72 o                         
   3   7  17          9.84         10.01        39.11 o                         
   4   7  17        331.05        429.07        65.78 o                         
   5   7  17        164.43        195.66        60.11 o                         
   6   7  17        697.60        773.23        79.83 o                         
   7   7  17        482.31        493.24        72.51 o                         
   8   7  17       2714.38       2649.63       108.17 o                         
  -8   8  17        590.04        463.45       111.42 o                         
  -7   8  17       1148.49       1335.75       136.03 o                         
  -6   8  17       7257.61       7536.68       239.35 o                         
  -5   8  17       7056.71       7035.68       199.81 o                         
  -4   8  17       2742.00       3013.68       228.88 o                         
  -3   8  17       2004.24       1971.16       152.97 o                         
  -2   8  17       5600.10       5740.98       160.32 o                         
  -1   8  17       7621.68       7569.85       187.02 o                         
   0   8  17       4185.99       4304.02       129.17 o                         
   1   8  17       3351.37       3502.39       128.12 o                         
   2   8  17       6218.10       6119.14       233.96 o                         
   3   8  17       5429.86       5330.87       136.96 o                         
   4   8  17       2784.72       3010.28       142.74 o                         
   5   8  17       3039.22       2947.96       121.58 o                         
   6   8  17       3791.64       3946.12       157.64 o                         
   7   8  17       1080.65        960.15        90.01 o                         
   8   8  17       3127.03       3326.27       131.15 o                         
  -7   9  17       1652.33       1573.57       172.48 o                         
  -6   9  17        127.21        208.16        67.79 o                         
  -5   9  17        797.53        788.10       143.79 o                         
  -4   9  17         35.93         92.86        92.67 o                         
  -3   9  17       4360.48       4497.21       166.35 o                         
  -2   9  17        354.29        300.42        97.02 o                         
  -1   9  17       1070.88       1036.67        91.91 o                         
   0   9  17        106.05        144.90        65.83 o                         
   1   9  17        481.94        484.73        75.06 o                         
   2   9  17       2520.52       2279.40       113.00 o                         
   3   9  17       1090.18       1120.26        85.38 o                         
   4   9  17       1701.18       1649.35       129.19 o                         
   5   9  17         11.04        -75.50        75.50 o                         
   6   9  17       1717.68       1914.56       129.63 o                         
   7   9  17        559.19        516.76        88.27 o                         
  -6  10  17         12.05         -2.29       199.38 o                         
  -5  10  17       2500.91       2742.41       151.42 o                         
  -4  10  17        513.26        394.26       146.85 o                         
  -3  10  17       3362.03       3568.54       184.70 o                         
  -2  10  17       2481.24       2468.60       195.19 o                         
  -1  10  17       8100.60       7759.52       221.68 o                         
   0  10  17       1397.72       1540.76       115.15 o                         
   1  10  17       3793.98       3620.96       210.55 o                         
   2  10  17       5346.84       5161.17       179.92 o                         
   3  10  17       7181.20       7113.19       199.06 o                         
   4  10  17        155.56        148.51        86.58 o                         
   5  10  17       2694.76       2840.40       162.36 o                         
   6  10  17       4173.40       4179.85       212.60 o                         
  -5  11  17        196.25        271.37       116.89 o                         
  -4  11  17         79.80         56.64        87.68 o                         
  -3  11  17       1068.47        880.87       142.47 o                         
  -2  11  17        638.05        445.48       102.85 o                         
  -1  11  17         58.10         29.33        95.96 o                         
   0  11  17         49.79         64.85        79.53 o                         
   1  11  17       2035.50       1781.81       129.13 o                         
   2  11  17         43.78         73.84        80.63 o                         
   3  11  17         14.86         21.50        65.23 o                         
   4  11  17        228.92        252.14       101.63 o                         
   5  11  17        435.63        445.11       216.20 o                         
  -3  12  17       2383.22       2698.20      1037.53 o                         
  -2  12  17       1096.46       1254.07       150.59 o                         
  -1  12  17       1125.90       1044.43       140.96 o                         
   0  12  17       1830.93       1868.72       151.54 o                         
   1  12  17       2299.44       2402.72       165.91 o                         
   2  12  17       2203.12       2168.58       142.44 o                         
   3  12  17       2945.72       2886.33       151.02 o                         
 -10   0  18       3602.32       3161.15       458.89 o                         
  -9   0  18        214.98        273.43       123.16 o                         
  -8   0  18       7272.10       7900.42       211.66 o                         
  -7   0  18       2387.20       2052.23       156.57 o                         
  -6   0  18      17407.99      17334.48       388.23 o                         
  -5   0  18       7535.75       6783.07       195.39 o                         
  -4   0  18      28003.22      27054.07       523.48 o                         
  -3   0  18      15209.53      14882.02       282.23 o                         
  -2   0  18      31885.06      32592.99       416.25 o                         
  -1   0  18      20991.94      20843.96       302.37 o                         
   0   0  18      45714.74      44877.83       638.24 o                         
   1   0  18       9017.51       8891.19       167.03 o                         
   2   0  18      16639.27      15902.49       287.79 o                         
   3   0  18       5828.21       5454.03       133.33 o                         
   4   0  18      27007.62      26324.41       438.89 o                         
   5   0  18         40.57         18.10        49.56 o                         
   6   0  18        777.31        807.15        96.33 o                         
   7   0  18       2086.01       2074.32       135.12 o                         
   8   0  18       1872.27       2194.34       144.84 o                         
   9   0  18       3360.29       3627.83       191.27 o                         
  10   0  18        633.15        727.22       119.78 o                         
 -10   1  18        457.54        466.31       106.77 o                         
  -9   1  18        298.47        297.26        95.37 o                         
  -8   1  18         78.00         22.55        53.32 o                         
  -7   1  18        999.25       1153.83        85.52 o                         
  -6   1  18       3921.60       3957.30       115.66 o                         
  -5   1  18       1744.65       1795.87        75.55 o                         
  -4   1  18        618.16        590.29        51.64 o                         
  -3   1  18       4411.95       4481.18        96.23 o                         
  -2   1  18       4516.25       4534.03        71.63 o                         
  -1   1  18      14029.35      13463.03       151.90 o                         
   0   1  18       2587.61       2636.31        51.37 o                         
   1   1  18       3534.67       3542.27        66.90 o                         
   2   1  18        559.41        624.41        38.30 o                         
   3   1  18      16120.57      15775.81       202.65 o                         
   4   1  18       3677.93       3691.42        66.00 o                         
   5   1  18       4293.28       3949.52        97.70 o                         
   6   1  18        174.13        163.73        48.24 o                         
   7   1  18       5286.43       5464.76       199.69 o                         
   8   1  18       3779.16       3812.90       127.80 o                         
   9   1  18       1866.48       1824.76       103.49 o                         
  10   1  18         40.42        101.73        68.74 o                         
 -10   2  18        746.78        678.72       114.64 o                         
  -9   2  18       1416.90       1444.85       119.32 o                         
  -8   2  18         23.26        128.25        59.66 o                         
  -7   2  18        406.94        462.36        60.96 o                         
  -6   2  18        703.44        771.17        61.93 o                         
  -5   2  18       4695.13       4794.39       129.67 o                         
  -4   2  18        299.42        340.81        45.20 o                         
  -3   2  18        452.42        463.10        43.53 o                         
  -2   2  18         28.55         12.23        24.57 o                         
  -1   2  18       3584.06       3466.36        63.06 o                         
   0   2  18       1914.55       1901.29        47.50 o                         
   1   2  18       1299.37       1340.97        68.88 o                         
   2   2  18          2.60         12.68        24.88 o                         
   3   2  18       1323.51       1202.53        48.75 o                         
   4   2  18         98.37        102.72        38.01 o                         
   5   2  18       3069.11       3074.72        83.68 o                         
   6   2  18        176.72        105.54        45.42 o                         
   7   2  18        357.47        310.17        55.80 o                         
   8   2  18         89.52         60.80        56.28 o                         
   9   2  18       2054.65       1949.11       107.57 o                         
  10   2  18          7.53          8.21        62.14 o                         
 -10   3  18        764.60        700.34       125.66 o                         
  -9   3  18       2667.09       2879.79       141.34 o                         
  -8   3  18        326.86        266.11        84.36 o                         
  -7   3  18       2942.91       3039.44        99.53 o                         
  -6   3  18        370.29        265.94        51.09 o                         
  -5   3  18       5354.73       5384.42       123.99 o                         
  -4   3  18       2591.81       2554.67        85.17 o                         
  -3   3  18       4540.75       4348.72        90.82 o                         
  -2   3  18         33.00          9.89        26.34 o                         
  -1   3  18       1685.15       1640.95        49.22 o                         
   0   3  18       6766.53       6598.01       101.07 o                         
   1   3  18        117.71        100.22        26.22 o                         
   2   3  18        727.99        826.14        43.12 o                         
   3   3  18        420.87        521.85        36.66 o                         
   4   3  18      10338.19       9917.80       162.74 o                         
   5   3  18          5.31          1.11        34.90 o                         
   6   3  18       5213.68       5263.91       108.50 o                         
   7   3  18         10.69          2.15        47.79 o                         
   8   3  18       2485.28       2575.79       106.22 o                         
   9   3  18        497.64        352.06        99.66 o                         
  10   3  18       2242.10       2395.55       214.76 o                         
 -10   4  18        310.45        252.98       151.10 o                         
  -9   4  18        109.81         79.79        75.38 o                         
  -8   4  18       3665.95       3540.03       146.95 o                         
  -7   4  18        104.86        115.35        62.26 o                         
  -6   4  18       4010.84       4017.80       117.84 o                         
  -5   4  18        507.20        498.40        54.19 o                         
  -4   4  18       7783.86       7713.78       151.07 o                         
  -3   4  18        678.27        740.23        48.89 o                         
  -2   4  18       8563.04       8566.10       137.85 o                         
  -1   4  18       7264.93       7233.65       110.63 o                         
   0   4  18       8133.60       7757.39       120.25 o                         
   1   4  18         64.36         98.90        33.05 o                         
   2   4  18      12222.84      12035.21       163.78 o                         
   3   4  18       2068.20       2143.09        60.94 o                         
   4   4  18       4647.11       4433.21       110.12 o                         
   5   4  18       1361.01       1507.08        69.84 o                         
   6   4  18       2033.40       2103.96        77.01 o                         
   7   4  18         35.21         -3.01        53.64 o                         
   8   4  18        879.28        809.94        78.89 o                         
   9   4  18        198.33        142.34        69.55 o                         
  -9   5  18         36.18        -42.90        73.23 o                         
  -8   5  18        591.08        680.65        98.32 o                         
  -7   5  18        921.76        933.77        98.90 o                         
  -6   5  18        953.35        962.58        79.51 o                         
  -5   5  18        115.17        145.81        50.03 o                         
  -4   5  18        582.53        498.10        56.65 o                         
  -3   5  18       2779.47       2687.97        82.85 o                         
  -2   5  18         29.92         27.06        35.40 o                         
  -1   5  18         97.53         51.80        32.37 o                         
   0   5  18        230.48        225.34        40.10 o                         
   1   5  18      10009.33      10063.81       146.52 o                         
   2   5  18        372.94        371.36        51.25 o                         
   3   5  18       5015.17       4991.14       114.79 o                         
   4   5  18       3307.12       3150.57        98.92 o                         
   5   5  18       8592.64       8931.23       173.63 o                         
   6   5  18        322.36        307.14        55.44 o                         
   7   5  18       3494.03       3667.20       104.86 o                         
   8   5  18       2478.33       2435.80       157.68 o                         
   9   5  18       4247.95       4672.59       163.72 o                         
  -9   6  18       1998.18       1974.00       155.86 o                         
  -8   6  18       3270.69       3249.39       155.36 o                         
  -7   6  18       1037.16       1275.26       111.28 o                         
  -6   6  18       3061.28       3011.05       125.25 o                         
  -5   6  18       4343.44       4305.46       146.75 o                         
  -4   6  18       1533.21       1663.02       113.12 o                         
  -3   6  18       1164.97       1209.58        75.44 o                         
  -2   6  18      14816.66      14427.78       218.15 o                         
  -1   6  18       5758.84       5755.82       113.79 o                         
   0   6  18       1035.34        996.22        55.27 o                         
   1   6  18       3188.88       3093.05        88.32 o                         
   2   6  18       5484.39       5425.50       122.68 o                         
   3   6  18       5941.58       5872.60       126.82 o                         
   4   6  18         13.80        -47.30        47.30 o                         
   5   6  18       3536.82       3285.07       114.24 o                         
   6   6  18       1468.09       1389.51        85.97 o                         
   7   6  18       6321.42       6209.36       157.02 o                         
   8   6  18        124.85        129.83        72.74 o                         
   9   6  18       1986.55       1907.04       164.00 o                         
  -8   7  18          4.30        -85.03        85.03 o                         
  -7   7  18       2528.63       2778.43       165.84 o                         
  -6   7  18         29.69        -11.45        59.69 o                         
  -5   7  18       3736.15       3798.67       146.26 o                         
  -4   7  18       1568.57       1727.40       127.17 o                         
  -3   7  18        192.16        167.48        52.65 o                         
  -2   7  18       1143.44       1348.27       115.96 o                         
  -1   7  18       1818.98       1894.96        91.13 o                         
   0   7  18       1186.23       1385.62        99.49 o                         
   1   7  18       1823.83       1852.16        75.60 o                         
   2   7  18       5463.42       5100.01       132.11 o                         
   3   7  18        288.37        297.00        53.14 o                         
   4   7  18       8339.60       8243.34       186.91 o                         
   5   7  18        503.61        513.56        70.39 o                         
   6   7  18       5453.61       5724.83       157.29 o                         
   7   7  18        240.18        316.60        68.71 o                         
   8   7  18       2689.11       2828.43       111.99 o                         
  -8   8  18        431.69        515.10       108.79 o                         
  -7   8  18        481.04        469.81       165.82 o                         
  -6   8  18        384.86        281.14        91.01 o                         
  -5   8  18       1631.65       1830.53       122.86 o                         
  -4   8  18       1361.61       1403.07       106.91 o                         
  -3   8  18        508.07        552.28        82.33 o                         
  -2   8  18       4502.70       4460.17       153.40 o                         
  -1   8  18       1586.30       1576.20        97.04 o                         
   0   8  18       1462.09       1666.79       107.72 o                         
   1   8  18        143.56         92.71        54.82 o                         
   2   8  18       1048.53        982.01        83.16 o                         
   3   8  18       1140.76       1190.53        95.59 o                         
   4   8  18       1108.36       1178.07       106.07 o                         
   5   8  18         94.63         13.80        60.07 o                         
   6   8  18         57.21         63.01        63.42 o                         
   7   8  18         91.34        -17.02        66.26 o                         
   8   8  18         87.95        125.58        90.12 o                         
  -7   9  18        593.65        368.32       127.15 o                         
  -6   9  18        453.93        239.69        96.06 o                         
  -5   9  18        828.97        820.42       141.30 o                         
  -4   9  18        246.50        226.60        86.20 o                         
  -3   9  18        520.41        496.12        86.91 o                         
  -2   9  18        135.45        193.25        75.00 o                         
  -1   9  18        888.39        848.88        93.48 o                         
   0   9  18        345.41        508.17        77.22 o                         
   1   9  18         60.02         28.69        70.06 o                         
   2   9  18        103.72          6.24        60.16 o                         
   3   9  18         49.93        134.82        59.97 o                         
   4   9  18       1299.51       1126.23       116.80 o                         
   5   9  18       1563.60       1530.92       129.80 o                         
   6   9  18         17.31         18.13        76.78 o                         
   7   9  18        225.84        261.87        93.55 o                         
  -6  10  18       1545.06       1488.98       127.57 o                         
  -5  10  18       1338.65       1404.73       127.35 o                         
  -4  10  18       1501.68       1406.75       169.18 o                         
  -3  10  18       2883.34       2669.06       267.90 o                         
  -2  10  18       3549.91       3829.66       305.63 o                         
  -1  10  18       2539.93       2812.96       155.35 o                         
   0  10  18       1503.85       1302.79       111.40 o                         
   1  10  18       1032.92       1114.51       109.35 o                         
   2  10  18       1384.12       1413.78       185.89 o                         
   3  10  18       2860.67       2855.53       124.21 o                         
   4  10  18        585.21        586.93       104.36 o                         
   5  10  18       1383.35       1405.54       141.77 o                         
   6  10  18       1115.37       1010.31       189.12 o                         
  -5  11  18        617.87         42.39       233.15 o                         
  -4  11  18        128.25        143.35       107.70 o                         
  -3  11  18        361.08        731.82       134.46 o                         
  -2  11  18       1627.53       1975.93       209.87 o                         
  -1  11  18        109.58        242.27       105.70 o                         
   0  11  18        205.10        110.58        83.97 o                         
   1  11  18         31.18        -69.85        76.34 o                         
   2  11  18       1646.60       1804.81       129.46 o                         
   3  11  18         27.82         -1.73        65.84 o                         
   4  11  18       1289.02       1017.52       127.93 o                         
  -2  12  18       4103.58       5024.26       408.96 o                         
  -1  12  18       2633.87       2332.95       184.02 o                         
   0  12  18       5002.90       5282.45       244.96 o                         
   1  12  18        364.60        229.60       118.09 o                         
   2  12  18       3130.56       3030.62       158.34 o                         
 -10   1  19         23.92         69.28        91.58 o                         
  -9   1  19          0.30        -81.80        81.80 o                         
  -8   1  19       1206.65       1171.39        84.97 o                         
  -7   1  19          1.66         69.67        51.91 o                         
  -6   1  19        135.07        125.57        46.94 o                         
  -5   1  19         12.52         37.95        42.86 o                         
  -4   1  19       1000.31       1055.98        61.42 o                         
  -3   1  19        678.92        771.42        52.79 o                         
  -2   1  19        515.94        528.53        34.85 o                         
  -1   1  19        747.24        748.19        33.39 o                         
   0   1  19       1790.10       1569.01        44.21 o                         
   1   1  19        938.92        896.95        41.95 o                         
   2   1  19         17.61         21.43        26.48 o                         
   3   1  19       1783.98       1825.47        61.11 o                         
   4   1  19        435.69        495.69        36.08 o                         
   5   1  19        988.49       1130.78        54.24 o                         
   6   1  19         15.37         -4.64        44.94 o                         
   7   1  19       4910.16       4800.64       156.12 o                         
   8   1  19         71.37        134.62        60.50 o                         
   9   1  19       1220.10       1420.29       100.32 o                         
  10   1  19         45.68         65.99       104.90 o                         
 -10   2  19       1189.58       1363.59       168.57 o                         
  -9   2  19      11642.38      11806.75       245.45 o                         
  -8   2  19         36.25         88.29        60.38 o                         
  -7   2  19      31143.14      31239.63       434.30 o                         
  -6   2  19        193.11        224.19        49.85 o                         
  -5   2  19      42817.04      41932.96       563.09 o                         
  -4   2  19       1826.21       1672.85        71.49 o                         
  -3   2  19      70235.07      69140.58       798.74 o                         
  -2   2  19        459.26        487.23        35.65 o                         
  -1   2  19      46744.65      45562.11       431.34 o                         
   0   2  19        995.30        809.76        37.04 o                         
   1   2  19      52882.21      51705.42       522.15 o                         
   2   2  19       2098.61       2104.07        61.16 o                         
   3   2  19      15225.71      15556.16       203.89 o                         
   4   2  19      12528.23      12738.59       189.51 o                         
   5   2  19      18433.38      17947.43       263.91 o                         
   6   2  19       9805.75       9537.26       188.60 o                         
   7   2  19       3464.40       3508.00       113.09 o                         
   8   2  19      10005.99      10285.04       227.52 o                         
   9   2  19        533.95        450.19        73.15 o                         
  10   2  19       3074.65       3331.03       128.51 o                         
 -10   3  19         53.56        111.55        91.61 o                         
  -9   3  19        492.71        355.60        70.66 o                         
  -8   3  19         94.27         86.00        64.16 o                         
  -7   3  19        387.79        395.97        56.43 o                         
  -6   3  19          5.98         20.47        45.23 o                         
  -5   3  19         72.40         35.38        52.51 o                         
  -4   3  19        235.90        194.89        60.38 o                         
  -3   3  19        550.63        528.89        46.42 o                         
  -2   3  19       4995.41       5002.15        89.55 o                         
  -1   3  19        465.78        483.85        36.39 o                         
   0   3  19       4452.80       4280.74        83.65 o                         
   1   3  19         73.67         14.72        26.04 o                         
   2   3  19       6760.27       6505.07       108.59 o                         
   3   3  19       1247.41       1309.93        54.72 o                         
   4   3  19       6092.77       6138.96       121.23 o                         
   5   3  19        445.30        429.05        47.33 o                         
   6   3  19       8555.66       8723.85       151.91 o                         
   7   3  19         81.00         19.04        48.45 o                         
   8   3  19       5154.87       4912.69       141.25 o                         
   9   3  19         20.29         53.45        64.98 o                         
  10   3  19       1291.33       1497.05       158.78 o                         
  -9   4  19        287.21        247.39        79.16 o                         
  -8   4  19       1145.65       1049.49       142.25 o                         
  -7   4  19        915.46        850.61        65.28 o                         
  -6   4  19        559.91        431.73        65.26 o                         
  -5   4  19       1314.09       1163.63        71.17 o                         
  -4   4  19        175.62        120.84        44.38 o                         
  -3   4  19        333.19        397.55        44.99 o                         
  -2   4  19       4115.31       4056.86        94.70 o                         
  -1   4  19       2744.84       2597.97        66.03 o                         
   0   4  19       2112.67       2342.70        65.12 o                         
   1   4  19       4516.88       4659.06        89.74 o                         
   2   4  19       3946.11       3915.05        82.64 o                         
   3   4  19        699.25        740.09        43.69 o                         
   4   4  19        267.78        299.22        45.17 o                         
   5   4  19       2459.98       2410.04        82.63 o                         
   6   4  19       2381.91       2609.03        90.62 o                         
   7   4  19         12.20         18.50        53.38 o                         
   8   4  19        556.89        716.41        76.88 o                         
   9   4  19       1603.01       1721.33       148.38 o                         
  -9   5  19        336.79        187.55        80.03 o                         
  -8   5  19        385.45        399.80        87.41 o                         
  -7   5  19          3.50         96.28        73.99 o                         
  -6   5  19         14.76        -16.63        54.30 o                         
  -5   5  19         77.53         67.85        46.99 o                         
  -4   5  19         28.07         26.80        46.94 o                         
  -3   5  19        275.51        262.77        45.75 o                         
  -2   5  19       1926.62       1883.49        86.88 o                         
  -1   5  19       9858.83       9714.44       146.26 o                         
   0   5  19         49.43         69.90        34.96 o                         
   1   5  19       1712.63       1715.65        69.06 o                         
   2   5  19       6418.09       6447.36       117.64 o                         
   3   5  19      10506.39      11019.00       174.90 o                         
   4   5  19       1343.85       1389.64        76.12 o                         
   5   5  19       2899.70       2958.75       100.38 o                         
   6   5  19       7008.53       6821.44       151.70 o                         
   7   5  19       5714.77       5161.97       126.95 o                         
   8   5  19        310.07        329.16        71.99 o                         
   9   5  19       2670.62       2973.47       180.42 o                         
  -9   6  19       2198.21       2455.41       142.41 o                         
  -8   6  19        966.77       1211.31       114.17 o                         
  -7   6  19        882.81        943.22       119.50 o                         
  -6   6  19        849.76        873.37        83.97 o                         
  -5   6  19       3702.66       3598.72       138.06 o                         
  -4   6  19       3186.97       3510.89       126.68 o                         
  -3   6  19       4992.28       5080.83       140.66 o                         
  -2   6  19       3531.12       3869.14       107.33 o                         
  -1   6  19       7740.43       8141.09       141.73 o                         
   0   6  19       5185.25       5384.86       110.48 o                         
   1   6  19       5014.11       5304.15       116.38 o                         
   2   6  19       1251.18       1370.46        75.91 o                         
   3   6  19       4091.52       4183.14       137.39 o                         
   4   6  19       2934.84       2914.73       106.96 o                         
   5   6  19       6489.65       6375.71       213.11 o                         
   6   6  19       2950.27       3014.56       117.28 o                         
   7   6  19       1240.66       1221.97        85.41 o                         
   8   6  19        182.53        192.17        77.00 o                         
   9   6  19       1071.23        953.81       286.14 o                         
  -8   7  19        796.80        860.27       127.27 o                         
  -7   7  19         74.97         -7.84        85.06 o                         
  -6   7  19       1653.09       1745.40       112.44 o                         
  -5   7  19        735.13        789.58       104.17 o                         
  -4   7  19         81.03        147.95        91.47 o                         
  -3   7  19        601.39        533.73        64.93 o                         
  -2   7  19       5378.24       5418.94       141.78 o                         
  -1   7  19         68.64         47.93        55.19 o                         
   0   7  19       6218.72       6753.95       145.42 o                         
   1   7  19       1152.13       1190.63        73.55 o                         
   2   7  19       5724.50       5879.53       146.07 o                         
   3   7  19       1719.02       1716.99       108.91 o                         
   4   7  19       7350.71       7568.24       195.52 o                         
   5   7  19        464.55        541.58        71.26 o                         
   6   7  19       7080.13       6680.80       171.21 o                         
   7   7  19       2170.15       2128.48       109.40 o                         
   8   7  19       4978.17       5290.78       154.88 o                         
  -7   8  19        375.75        134.28       119.93 o                         
  -6   8  19         21.61          3.93        65.87 o                         
  -5   8  19        558.77        558.44        86.67 o                         
  -4   8  19        879.61        657.38        97.25 o                         
  -3   8  19        893.25        866.77       101.51 o                         
  -2   8  19        235.04        218.94        91.93 o                         
  -1   8  19        169.38        161.00        69.82 o                         
   0   8  19        411.42        434.32        67.26 o                         
   1   8  19        359.37        406.54        72.11 o                         
   2   8  19        301.80        396.33        68.76 o                         
   3   8  19        421.42        333.24        58.08 o                         
   4   8  19        278.61        332.35        81.36 o                         
   5   8  19        819.16        741.22        91.38 o                         
   6   8  19        541.21        685.75        84.02 o                         
   7   8  19        432.30        506.26        81.05 o                         
  -7   9  19          1.00       -147.02       178.04 o                         
  -6   9  19        261.60        216.66        77.66 o                         
  -5   9  19        244.04         91.59        84.22 o                         
  -4   9  19        245.81        290.79       186.94 o                         
  -3   9  19        315.17        290.21        81.16 o                         
  -2   9  19       1723.01       1811.52       122.38 o                         
  -1   9  19        218.73        216.26        76.07 o                         
   0   9  19       1548.81       1627.24       106.91 o                         
   1   9  19       2655.31       2784.92       138.24 o                         
   2   9  19       1818.64       1812.84       108.41 o                         
   3   9  19        619.91        695.59        76.62 o                         
   4   9  19       4170.09       4276.76       180.84 o                         
   5   9  19        951.43       1355.96       149.70 o                         
   6   9  19       1269.13       1443.78       117.65 o                         
  -6  10  19       2939.69       2958.67       306.81 o                         
  -5  10  19       1102.23       1189.01       127.57 o                         
  -4  10  19       2298.83       2453.82       198.49 o                         
  -3  10  19       1437.31       1380.34       153.49 o                         
  -2  10  19       6625.60       7049.50       499.28 o                         
  -1  10  19        111.83        148.35        87.37 o                         
   0  10  19       1211.07       1193.67       159.64 o                         
   1  10  19       1049.32       1076.20       108.82 o                         
   2  10  19       2619.52       2439.34       135.18 o                         
   3  10  19        862.87        598.58        78.26 o                         
   4  10  19         70.38         91.00        88.93 o                         
   5  10  19         49.32         65.52        96.17 o                         
  -4  11  19          8.46       -130.74       131.41 o                         
  -3  11  19        215.36        174.53       120.18 o                         
  -2  11  19        307.47        359.02       111.38 o                         
  -1  11  19        458.30        319.28       142.57 o                         
   0  11  19        260.73        274.37        98.43 o                         
   1  11  19         52.59        -48.95        89.74 o                         
   2  11  19        863.39        821.25       106.30 o                         
   3  11  19        162.42        117.51        70.30 o                         
   4  11  19         84.85        248.78       102.69 o                         
  -2  12  19         13.39         96.30       144.60 o                         
  -1  12  19         92.86        124.97       143.36 o                         
   0  12  19        132.59        -19.39       126.97 o                         
   1  12  19        178.80         89.17        93.49 o                         
 -10   0  20       5954.07       6074.29       334.20 o                         
  -9   0  20        365.19        678.30       152.74 o                         
  -8   0  20      13078.16      13569.34       322.83 o                         
  -7   0  20        334.87        245.55        78.65 o                         
  -6   0  20      17518.64      16591.97       374.17 o                         
  -5   0  20       3720.97       3699.77       149.99 o                         
  -4   0  20       8613.65       8717.53       228.88 o                         
  -3   0  20          8.66        -48.90        48.90 o                         
  -2   0  20      12296.71      11945.08       242.37 o                         
  -1   0  20          4.64         40.83        32.25 o                         
   0   0  20       9163.34      10013.64       188.27 o                         
   1   0  20      12933.72      12476.57       243.41 o                         
   2   0  20       2490.94       2481.17        93.00 o                         
   3   0  20         66.12        127.39        44.29 o                         
   4   0  20         96.41        114.45        50.23 o                         
   5   0  20      11687.29      10896.21       266.90 o                         
   6   0  20        823.30        878.60       102.40 o                         
   7   0  20       1381.18       1424.08       162.93 o                         
   8   0  20       3194.94       3339.02       181.46 o                         
   9   0  20       6235.57       6390.64       459.15 o                         
  10   0  20        919.78       1131.87       138.43 o                         
 -10   1  20          3.35        -14.13        86.63 o                         
  -9   1  20         36.87        -14.66        84.43 o                         
  -8   1  20        640.92        644.01        89.68 o                         
  -7   1  20          3.62        -10.98        46.88 o                         
  -6   1  20         50.91         42.33        47.36 o                         
  -5   1  20       1663.14       1748.74        80.87 o                         
  -4   1  20          6.57        -23.76        37.88 o                         
  -3   1  20        213.14        204.53        38.91 o                         
  -2   1  20       4566.12       4352.83        85.38 o                         
  -1   1  20         13.49         24.48        22.03 o                         
   0   1  20         88.19         93.53        25.75 o                         
   1   1  20          4.25         12.35        27.18 o                         
   2   1  20       4009.81       3673.69        79.30 o                         
   3   1  20         15.06         -8.29        28.34 o                         
   4   1  20        985.80        982.13        46.19 o                         
   5   1  20        343.80        238.26        37.09 o                         
   6   1  20        496.17        623.45        73.78 o                         
   7   1  20        468.66        482.79        67.79 o                         
   8   1  20          7.52        -21.47        57.72 o                         
   9   1  20         53.55         32.89        64.91 o                         
  10   1  20         69.62        116.08        70.95 o                         
 -10   2  20         89.46        197.78        94.21 o                         
  -9   2  20       1099.10       1093.98        86.14 o                         
  -8   2  20        916.39        995.19        87.99 o                         
  -7   2  20         30.84         78.87        53.04 o                         
  -6   2  20        724.21        710.95        62.46 o                         
  -5   2  20       1638.67       1701.39        80.13 o                         
  -4   2  20       3512.21       3345.62        97.39 o                         
  -3   2  20       1447.78       1359.62        74.80 o                         
  -2   2  20        407.81        483.43        39.63 o                         
  -1   2  20         19.07         43.65        25.04 o                         
   0   2  20        965.57       1017.76        49.04 o                         
   1   2  20       3563.30       3643.11        77.10 o                         
   2   2  20        484.28        597.22        39.83 o                         
   3   2  20        583.15        574.16        41.53 o                         
   4   2  20          0.06        -18.72        25.44 o                         
   5   2  20        324.94        392.31        45.79 o                         
   6   2  20        178.70        211.50        53.13 o                         
   7   2  20        540.97        626.43        66.06 o                         
   8   2  20        291.84        266.84        66.76 o                         
   9   2  20        196.71         72.45        65.35 o                         
  10   2  20        539.07        572.72       101.48 o                         
 -10   3  20        297.60        158.73       158.97 o                         
  -9   3  20       3170.51       3402.48       133.92 o                         
  -8   3  20         26.95         -5.12        65.15 o                         
  -7   3  20        209.36        198.83        54.83 o                         
  -6   3  20          1.22         27.48        47.97 o                         
  -5   3  20       6357.72       6521.34       155.56 o                         
  -4   3  20         41.84          9.20        40.98 o                         
  -3   3  20       7031.71       6866.24       131.08 o                         
  -2   3  20          4.47         -6.61        33.99 o                         
  -1   3  20      15664.78      15502.02       190.24 o                         
   0   3  20        747.99        938.57        46.86 o                         
   1   3  20       8531.82       8323.33       121.33 o                         
   2   3  20       2241.94       2277.16        64.39 o                         
   3   3  20      10547.49      10318.98       148.39 o                         
   4   3  20       1818.11       1814.94        72.86 o                         
   5   3  20       8714.82       8707.06       154.25 o                         
   6   3  20         62.48        -10.67        36.35 o                         
   7   3  20       3804.78       3668.41       133.93 o                         
   8   3  20        538.32        560.23        72.17 o                         
   9   3  20       2364.28       2335.80       141.55 o                         
  -9   4  20         28.75         16.27        72.07 o                         
  -8   4  20       1902.22       1939.82       124.32 o                         
  -7   4  20         20.80        -18.67        50.22 o                         
  -6   4  20       7851.19       7918.00       190.45 o                         
  -5   4  20        329.87        241.56        56.69 o                         
  -4   4  20       2891.22       2938.97        96.55 o                         
  -3   4  20        154.12        179.41        44.17 o                         
  -2   4  20       3528.33       3221.02       101.89 o                         
  -1   4  20        659.08        723.22        46.04 o                         
   0   4  20       3009.36       3131.42        83.65 o                         
   1   4  20        579.59        570.22        44.64 o                         
   2   4  20       1485.79       1532.33        57.92 o                         
   3   4  20       1490.06       1438.09        55.91 o                         
   4   4  20         46.51          7.92        39.39 o                         
   5   4  20       1388.43       1318.97        71.38 o                         
   6   4  20        730.49        719.11        59.81 o                         
   7   4  20        677.11        720.38        75.71 o                         
   8   4  20          7.03         47.43        60.95 o                         
   9   4  20       2308.32       2449.24       138.42 o                         
  -9   5  20         11.15        -74.48        74.48 o                         
  -8   5  20        250.56        201.18        82.82 o                         
  -7   5  20       1149.58       1121.39        79.91 o                         
  -6   5  20        407.18        428.88        68.23 o                         
  -5   5  20       1418.92       1482.40        85.92 o                         
  -4   5  20        382.14        334.92        88.88 o                         
  -3   5  20       4508.76       4682.33       117.74 o                         
  -2   5  20        624.94        506.70        51.00 o                         
  -1   5  20       6673.62       6719.21       123.40 o                         
   0   5  20       8808.62       8965.46       146.26 o                         
   1   5  20       8462.77       8440.02       148.35 o                         
   2   5  20        678.82        672.17        69.96 o                         
   3   5  20      11336.58      11308.85       180.12 o                         
   4   5  20       2228.03       2327.10        93.00 o                         
   5   5  20       5722.22       5580.62       137.59 o                         
   6   5  20         32.35         42.32        63.19 o                         
   7   5  20       5459.26       5179.17       128.67 o                         
   8   5  20        207.14        238.40        76.09 o                         
   9   5  20         65.48        116.25        76.85 o                         
  -9   6  20        844.53        394.24       260.71 o                         
  -8   6  20        752.71        706.87       113.08 o                         
  -7   6  20       1696.22       1673.89        87.91 o                         
  -6   6  20        306.79        346.72        85.33 o                         
  -5   6  20       2711.92       2869.99       144.26 o                         
  -4   6  20       1236.32       1200.94       123.54 o                         
  -3   6  20       1951.74       1984.49        80.59 o                         
  -2   6  20         18.85        -12.26        42.39 o                         
  -1   6  20      10100.45      10032.07       211.11 o                         
   0   6  20        265.49        220.43        43.28 o                         
   1   6  20       1095.41       1291.38        81.11 o                         
   2   6  20        160.23        172.41        50.65 o                         
   3   6  20      12573.38      12364.65       209.38 o                         
   4   6  20         10.45        -47.58        50.70 o                         
   5   6  20       1576.02       1295.98        85.74 o                         
   6   6  20        502.17        559.25        71.99 o                         
   7   6  20       3216.86       3127.43       123.39 o                         
   8   6  20         12.82        -45.70        70.75 o                         
  -8   7  20        417.21        190.06        99.79 o                         
  -7   7  20       1921.43       2243.73       156.73 o                         
  -6   7  20        568.34        533.38        81.02 o                         
  -5   7  20       4676.21       4994.60       173.86 o                         
  -4   7  20        185.63        206.77        74.62 o                         
  -3   7  20       7296.17       7390.08       215.29 o                         
  -2   7  20       1216.20       1333.39        84.36 o                         
  -1   7  20      11281.48      11510.41       259.61 o                         
   0   7  20       1287.98       1415.41        77.14 o                         
   1   7  20      11215.69      11624.97       221.56 o                         
   2   7  20        269.54        243.16        57.51 o                         
   3   7  20      11348.71      11636.22       289.74 o                         
   4   7  20        225.35        189.00        61.62 o                         
   5   7  20      10532.67       9870.07       214.31 o                         
   6   7  20        320.11        293.09        69.00 o                         
   7   7  20       9668.83       9785.29       217.40 o                         
   8   7  20        142.58        257.45        80.80 o                         
  -7   8  20        180.82        368.24       137.22 o                         
  -6   8  20        448.30        408.71        90.12 o                         
  -5   8  20        638.92        688.69        93.14 o                         
  -4   8  20         35.99        -74.45        74.45 o                         
  -3   8  20         68.00         75.19        82.55 o                         
  -2   8  20          0.42        -62.57        71.96 o                         
  -1   8  20         82.66         89.52        67.77 o                         
   0   8  20        645.71        723.41        75.26 o                         
   1   8  20         20.32          4.26        58.51 o                         
   2   8  20        151.35        188.72        70.00 o                         
   3   8  20          2.51        -19.03        50.56 o                         
   4   8  20        659.06        634.67        84.89 o                         
   5   8  20        474.20        491.24        84.75 o                         
   6   8  20        868.94        973.48       120.14 o                         
   7   8  20         38.10        -66.07        66.07 o                         
  -6   9  20         32.45        -39.39        73.53 o                         
  -5   9  20        745.16        636.07       103.35 o                         
  -4   9  20        435.27        419.06       109.71 o                         
  -3   9  20       1380.44       1533.11       131.21 o                         
  -2   9  20         41.18         65.44        75.78 o                         
  -1   9  20       3581.61       3415.37       150.17 o                         
   0   9  20       1069.99       1203.14       106.20 o                         
   1   9  20       4116.32       3719.70       156.41 o                         
   2   9  20         63.80        150.40        67.17 o                         
   3   9  20       6824.05       7084.42       187.67 o                         
   4   9  20       1468.54       1283.74       125.36 o                         
   5   9  20       2714.20       2652.69       154.42 o                         
   6   9  20         13.52         26.41        77.77 o                         
  -5  10  20        881.12       1276.51       260.41 o                         
  -4  10  20        373.97        610.03       136.79 o                         
  -3  10  20       1001.29       1254.06       189.17 o                         
  -2  10  20        993.17       1081.77       122.87 o                         
  -1  10  20       2123.44       2658.29       152.34 o                         
   0  10  20        311.07        317.26        91.65 o                         
   1  10  20       1016.72       1019.27       107.12 o                         
   2  10  20        611.17        626.62        96.59 o                         
   3  10  20       2587.11       2717.99       125.87 o                         
   4  10  20        457.81        583.02       111.70 o                         
   5  10  20        728.90        720.82       119.46 o                         
  -4  11  20        474.06        440.87       269.19 o                         
  -3  11  20       3744.39       3812.52       225.00 o                         
  -2  11  20        288.18        329.98       110.58 o                         
  -1  11  20       3037.33       3351.07       275.27 o                         
   0  11  20        424.87        440.50       103.68 o                         
   1  11  20       4446.55       4612.50       229.69 o                         
   2  11  20        411.37        580.41        98.76 o                         
   3  11  20       3323.29       3498.97       139.82 o                         
   4  11  20        915.14        483.34       145.13 o                         
   0  12  20         75.81         -5.50       168.51 o                         
 -10   1  21        130.05         91.59        92.74 o                         
  -9   1  21         71.17        -52.24       143.09 o                         
  -8   1  21        100.30         91.11        50.89 o                         
  -7   1  21       2662.42       2669.24       102.34 o                         
  -6   1  21         47.77         44.97        48.17 o                         
  -5   1  21        360.95        325.95        53.89 o                         
  -4   1  21        181.77        157.79        44.48 o                         
  -3   1  21       7060.26       6886.71       139.53 o                         
  -2   1  21        106.22        126.84        34.64 o                         
  -1   1  21       4831.67       4491.97        78.06 o                         
   0   1  21       1416.76       1357.75        47.29 o                         
   1   1  21       4174.96       3988.57        84.82 o                         
   2   1  21        133.89        124.20        31.75 o                         
   3   1  21       3675.32       3736.26        82.27 o                         
   4   1  21       1790.26       1848.79        60.07 o                         
   5   1  21       5925.67       5952.43       115.02 o                         
   6   1  21         75.94         96.06        49.85 o                         
   7   1  21       3697.62       3738.11       128.83 o                         
   8   1  21         44.77        158.91        63.81 o                         
   9   1  21       1230.00       1234.97        96.70 o                         
 -10   2  21        128.26        277.06       149.37 o                         
  -9   2  21       2393.95       2346.81       113.37 o                         
  -8   2  21       3224.93       3226.09       102.64 o                         
  -7   2  21        355.64        390.47        58.19 o                         
  -6   2  21         99.09         67.32        48.39 o                         
  -5   2  21        427.04        436.17        55.70 o                         
  -4   2  21       1744.09       1830.30        80.35 o                         
  -3   2  21        170.39        200.29        41.27 o                         
  -2   2  21         85.98        140.41        34.63 o                         
  -1   2  21       4999.95       4920.73        90.43 o                         
   0   2  21          9.16         23.86        27.14 o                         
   1   2  21       1354.91       1299.01        52.60 o                         
   2   2  21       3254.46       3332.90        76.21 o                         
   3   2  21       9672.97       9528.56       146.07 o                         
   4   2  21       3458.77       3332.70        75.86 o                         
   5   2  21       4204.60       4171.13       104.80 o                         
   6   2  21       2890.86       2741.90       103.11 o                         
   7   2  21      16193.67      16440.50       288.57 o                         
   8   2  21       2340.01       2267.13       142.15 o                         
   9   2  21       2834.08       3045.66       131.41 o                         
  -9   3  21          4.07        -83.22        83.22 o                         
  -8   3  21       1197.30       1270.96       100.42 o                         
  -7   3  21        314.56        179.70        57.88 o                         
  -6   3  21       6340.66       6414.49       161.23 o                         
  -5   3  21        277.77        269.47        51.92 o                         
  -4   3  21       5778.64       5459.97       128.46 o                         
  -3   3  21         39.07         60.88        41.35 o                         
  -2   3  21      12079.75      11811.80       184.73 o                         
  -1   3  21        122.94        197.55        32.94 o                         
   0   3  21      10878.20      11214.74       157.91 o                         
   1   3  21         27.41         23.84        30.01 o                         
   2   3  21      11867.63      11841.96       165.43 o                         
   3   3  21       3069.72       3000.82        74.16 o                         
   4   3  21       7392.59       7333.04       122.45 o                         
   5   3  21        990.91       1151.31        64.86 o                         
   6   3  21        605.42        621.44        51.39 o                         
   7   3  21       2011.48       2012.04       132.24 o
[truncated: 159,492 more chars]
