# Supplementary material for: Crystal structures of three sterically congested disilanes
Source: Acta Crystallogr E Crystallogr Commun. 2017 Feb 28;73(Pt 3):448–52. doi: 10.1107/S2056989017002602 (PMC5347074; doi:10.1107/S2056989017002602)
Supplement: Supplementary file 4 [file e-73-00448-3sup4.hkl]

data_3                                                                          
_shelx_title ' MJF279_0m in P2(1)/c'                                            
_shelx_refln_list_code          4                                               
_shelx_F_calc_maximum      136.86                                               
_exptl_crystal_F_000       516.00                                               
_reflns_d_resolution_high  0.7212                                               
                                                                                
loop_                                                                           
 _space_group_symop_operation_xyz                                               
 'x, y, z'                                                                      
 '-x, y+1/2, -z+1/2'                                                            
 '-x, -y, -z'                                                                   
 'x, -y-1/2, z-1/2'                                                             
                                                                                
_cell_length_a     8.5622                                                       
_cell_length_b    10.2107                                                       
_cell_length_c    15.4586                                                       
_cell_angle_alpha  90.000                                                       
_cell_angle_beta   95.452                                                       
_cell_angle_gamma  90.000                                                       
                                                                                
_shelx_F_squared_multiplier     1.000                                           
                                                                                
loop_                                                                           
 _refln_index_h                                                                 
 _refln_index_k                                                                 
 _refln_index_l                                                                 
 _refln_F_squared_calc                                                          
 _refln_F_squared_meas                                                          
 _refln_F_squared_sigma                                                         
 _refln_observed_status                                                         
   1   0   0       4228.65       4147.68        92.21 o                         
   2   0   0       2274.82       2289.49        22.38 o                         
   3   0   0         14.38          6.82         0.74 o                         
   4   0   0        131.97        204.20         3.03 o                         
   5   0   0        194.92        173.81         2.97 o                         
   6   0   0        330.19        274.65         5.35 o                         
   7   0   0        704.29        653.66        11.22 o                         
   8   0   0        305.40        311.97         7.63 o                         
   9   0   0          2.11          1.93         2.81 o                         
  10   0   0         20.40         15.34         3.98 o                         
  11   0   0          0.02          3.93         3.34 o                         
   1   1   0         26.60         22.73         0.71 o                         
   2   1   0       1101.55       1156.71         7.12 o                         
   3   1   0        193.01        205.49         1.94 o                         
   4   1   0        832.93        882.68         6.13 o                         
   5   1   0         56.94         60.62         1.23 o                         
   6   1   0          6.97         10.81         0.98 o                         
   7   1   0         56.76         52.11         2.06 o                         
   8   1   0         13.17         13.47         1.53 o                         
   9   1   0         43.43         40.82         4.69 o                         
  10   1   0        243.45        239.06         7.62 o                         
  11   1   0          6.25         10.35         2.91 o                         
   0   2   0       1353.81       1389.13        12.19 o                         
   1   2   0       1610.48       1668.62        13.00 o                         
   2   2   0        264.38        274.22         2.36 o                         
   3   2   0        448.78        446.40         3.56 o                         
   4   2   0        153.94        140.22         1.78 o                         
   5   2   0        706.07        686.80         5.41 o                         
   6   2   0       2007.37       1955.60        15.58 o                         
   7   2   0        379.79        350.35         5.12 o                         
   8   2   0         29.45         33.53         2.16 o                         
   9   2   0         41.60         44.55         3.70 o                         
  10   2   0          2.11          2.55         2.31 o                         
  11   2   0         30.10         34.37         3.94 o                         
   1   3   0         97.33        124.52         1.51 o                         
   2   3   0         26.39         13.93         0.68 o                         
   3   3   0        138.42        109.65         1.59 o                         
   4   3   0        188.09        186.73         2.28 o                         
   5   3   0        700.10        685.90         5.99 o                         
   6   3   0        317.76        299.53         4.75 o                         
   7   3   0        345.73        340.49         5.78 o                         
   8   3   0        111.49        126.62         4.06 o                         
   9   3   0         15.52         17.81         2.74 o                         
  10   3   0         39.91         43.74         3.90 o                         
  11   3   0        184.26        222.82         8.71 o                         
   0   4   0       4238.02       4678.19        38.45 o                         
   1   4   0        194.49        220.33         2.22 o                         
   2   4   0        378.88        383.84         3.41 o                         
   3   4   0         29.19         30.01         1.12 o                         
   4   4   0         68.63         76.75         1.64 o                         
   5   4   0         14.01         17.70         1.12 o                         
   6   4   0         86.83         82.93         2.59 o                         
   7   4   0        148.36        138.60         3.73 o                         
   8   4   0        325.15        340.44         7.82 o                         
   9   4   0          4.40          1.24         2.03 o                         
  10   4   0         62.10         54.47         5.13 o                         
  11   4   0         64.04         76.84         9.03 o                         
   1   5   0        310.60        376.50         3.36 o                         
   2   5   0       1294.20       1317.21         9.03 o                         
   3   5   0          2.11          0.05         0.52 o                         
   4   5   0         12.66          3.50         0.73 o                         
   5   5   0        495.59        506.57         5.49 o                         
   6   5   0         38.85         40.95         2.21 o                         
   7   5   0        795.03        776.07        10.94 o                         
   8   5   0        264.51        281.13         6.88 o                         
   9   5   0        106.28        110.55         5.97 o                         
  10   5   0         43.00         38.05         4.47 o                         
   0   6   0        324.20        361.97         5.10 o                         
   1   6   0          1.96          0.82         0.51 o                         
   2   6   0         37.15         65.83         1.51 o                         
   3   6   0        224.08        228.95         3.01 o                         
   4   6   0         69.08         67.92         1.91 o                         
   5   6   0        981.43        935.79         9.10 o                         
   6   6   0         71.11         75.12         3.15 o                         
   7   6   0         68.41         73.42         3.67 o                         
   8   6   0         28.07         28.36         3.72 o                         
   9   6   0        163.70        163.19         7.20 o                         
  10   6   0         43.64         44.45         4.76 o                         
   1   7   0        155.19        144.95         2.27 o                         
   2   7   0         62.44         63.27         1.65 o                         
   3   7   0        198.76        216.29         3.65 o                         
   4   7   0         21.69         27.16         1.72 o                         
   5   7   0         92.87         82.67         2.74 o                         
   6   7   0        281.34        289.52         6.11 o                         
   7   7   0        133.03        122.45         5.08 o                         
   8   7   0        388.44        384.01         9.95 o                         
   9   7   0          0.48         -1.85         2.11 o                         
  10   7   0          7.99          3.27         4.61 o                         
   0   8   0       3308.35       3278.59        34.54 o                         
   1   8   0        663.14        652.32         7.01 o                         
   2   8   0        424.07        423.99         7.91 o                         
   3   8   0        374.78        378.80         5.71 o                         
   4   8   0        123.86        155.12         3.96 o                         
   5   8   0          2.18          3.11         1.51 o                         
   6   8   0        178.13        176.58         4.99 o                         
   7   8   0         64.90         64.69         4.21 o                         
   8   8   0          0.31          1.38         2.11 o                         
   9   8   0         69.44         62.37         5.24 o                         
   1   9   0          5.08          3.03         1.63 o                         
   2   9   0          0.21         -1.16         1.16 o                         
   3   9   0         37.62         43.52         2.48 o                         
   4   9   0          1.04          0.70         1.35 o                         
   5   9   0          1.79         -0.09         1.50 o                         
   6   9   0         11.85         12.93         2.15 o                         
   7   9   0         50.33         52.88         3.75 o                         
   8   9   0          0.70          4.04         2.79 o                         
   9   9   0          1.04          0.58         3.65 o                         
   0  10   0        870.21        869.14        30.53 o                         
   1  10   0         99.03        106.30         3.90 o                         
   2  10   0         42.04         30.68         2.62 o                         
   3  10   0        869.32        878.35        14.20 o                         
   4  10   0        113.62        115.34         4.15 o                         
   5  10   0        154.68        160.06         5.43 o                         
   6  10   0        249.68        244.21         7.22 o                         
   7  10   0         68.49         69.69         5.41 o                         
   8  10   0          0.94          2.74         4.23 o                         
   1  11   0         55.55         49.84         3.41 o                         
   2  11   0         49.45         50.78         3.62 o                         
   3  11   0         59.17         44.28         3.57 o                         
   4  11   0         65.97         67.94         4.01 o                         
   5  11   0        170.70        163.63         6.52 o                         
   6  11   0         45.17         51.40         9.79 o                         
   7  11   0        161.52        168.88         8.00 o                         
   0  12   0        354.14        372.15        15.18 o                         
   1  12   0        231.21        229.49         8.00 o                         
   2  12   0         50.56         50.72         3.77 o                         
   3  12   0          0.13         -0.72         2.03 o                         
   4  12   0        225.40        229.44         7.06 o                         
   5  12   0          0.44         -2.30         2.30 o                         
   6  12   0         44.39         37.84         8.64 o                         
   1  13   0         41.11         48.76         6.43 o                         
   2  13   0         21.06         27.11         5.46 o                         
   3  13   0          9.56          4.67         2.31 o                         
   4  13   0          3.22          3.13         3.33 o                         
 -11   1   1         25.01         18.37         3.09 o                         
 -10   1   1        334.22        327.98         9.10 o                         
  -9   1   1          7.06          6.94         2.25 o                         
  -8   1   1         19.07         17.99         3.20 o                         
  -7   1   1          0.02          1.66         0.98 o                         
  -6   1   1        434.83        402.09         5.53 o                         
  -5   1   1       1154.37       1161.45         7.80 o                         
  -4   1   1          2.74          9.94         0.61 o                         
  -3   1   1          8.39         15.76         0.61 o                         
  -2   1   1          0.04          4.17         0.42 o                         
  -1   1   1       3386.51       3498.16        23.67 o                         
   0   1   1       3679.14       3808.43        29.67 o                         
   1   1   1       2096.86       2081.27        15.80 o                         
   2   1   1       3166.62       3208.18        22.00 o                         
   3   1   1       1250.77       1223.84         9.29 o                         
   4   1   1       1730.99       1673.44        11.98 o                         
   5   1   1         22.06         19.29         1.15 o                         
   6   1   1         88.27         68.68         2.08 o                         
   7   1   1        937.81        848.90         8.97 o                         
   8   1   1        548.88        543.73         7.04 o                         
   9   1   1         94.58        116.81         5.06 o                         
  10   1   1         51.56         45.64         3.88 o                         
  11   1   1          7.93          5.59         2.49 o                         
 -11   2   1         91.61        104.33         9.62 o                         
 -10   2   1         18.26         22.75         4.16 o                         
  -9   2   1        186.17        181.83         6.46 o                         
  -8   2   1        367.05        362.51         8.60 o                         
  -7   2   1         26.92         25.30         1.66 o                         
  -6   2   1        430.96        413.87         4.73 o                         
  -5   2   1       1707.69       1739.65        11.04 o                         
  -4   2   1        100.63         91.58         1.50 o                         
  -3   2   1          7.72          9.89         0.62 o                         
  -2   2   1         68.76         67.68         1.08 o                         
  -1   2   1       7943.00       8374.40        48.74 o                         
   0   2   1        935.32       1051.51         9.15 o                         
   1   2   1       1298.86       1394.73        10.04 o                         
   2   2   1          4.62          5.95         0.54 o                         
   3   2   1         15.08         20.45         0.89 o                         
   4   2   1        204.56        207.58         2.27 o                         
   5   2   1          3.18          2.66         0.67 o                         
   6   2   1         67.72         81.11         3.39 o                         
   7   2   1         35.77         33.64         1.84 o                         
   8   2   1         74.25         85.19         2.73 o                         
   9   2   1        386.91        378.38        13.50 o                         
  10   2   1        228.67        214.06         7.19 o                         
  11   2   1         44.16         54.72         6.49 o                         
 -11   3   1         31.35         27.65         3.66 o                         
 -10   3   1          1.20          0.79         2.14 o                         
  -9   3   1          0.04          1.54         1.87 o                         
  -8   3   1         19.62         21.24         2.83 o                         
  -7   3   1        199.09        201.87         4.37 o                         
  -6   3   1        582.40        589.37         6.02 o                         
  -5   3   1         79.15         61.90         1.57 o                         
  -4   3   1          0.05          0.33         0.49 o                         
  -3   3   1        440.29        423.04         3.61 o                         
  -2   3   1        159.95        156.91         1.92 o                         
  -1   3   1          0.02          0.66         0.40 o                         
   0   3   1        134.49        146.46         1.67 o                         
   1   3   1        269.15        298.46         2.65 o                         
   2   3   1       2024.51       2169.59        13.67 o                         
   3   3   1       1479.16       1579.68        10.51 o                         
   4   3   1         79.81         92.89         1.56 o                         
   5   3   1         25.41         21.99         1.24 o                         
   6   3   1         33.93         35.48         1.84 o                         
   7   3   1        231.40        225.46         5.63 o                         
   8   3   1         79.49         81.36         3.35 o                         
   9   3   1        336.29        331.65         9.34 o                         
  10   3   1         12.25          8.22         3.34 o                         
  11   3   1          3.76         -1.01         5.08 o                         
 -11   4   1        105.44        108.69         6.38 o                         
 -10   4   1        315.20        332.76         9.39 o                         
  -9   4   1         75.99         71.43         4.36 o                         
  -8   4   1        113.33        119.10         5.05 o                         
  -7   4   1          6.79          3.08         1.41 o                         
  -6   4   1        134.55        123.78         2.73 o                         
  -5   4   1       1503.26       1440.74        10.91 o                         
  -4   4   1        422.77        423.53         4.62 o                         
  -3   4   1       2945.54       3101.85        18.86 o                         
  -2   4   1        545.28        466.74         3.91 o                         
  -1   4   1         56.27         45.52         1.03 o                         
   0   4   1        715.09        741.54         5.65 o                         
   1   4   1       4233.35       4762.11        27.68 o                         
   2   4   1        204.17        289.07         2.82 o                         
   3   4   1        201.60        198.22         2.34 o                         
   4   4   1        780.62        777.55         6.84 o                         
   5   4   1        169.38        176.62         3.17 o                         
   6   4   1        947.64        925.67        10.10 o                         
   7   4   1         36.24         40.76         2.14 o                         
   8   4   1        191.42        189.26         4.65 o                         
   9   4   1        287.77        297.20         9.32 o                         
  10   4   1          8.55          2.92         2.40 o                         
 -10   5   1          9.39          5.38         2.78 o                         
  -9   5   1         63.81         69.70         4.37 o                         
  -8   5   1          0.16          1.97         2.01 o                         
  -7   5   1         10.98         11.17         1.81 o                         
  -6   5   1        295.54        276.93         5.95 o                         
  -5   5   1        175.08        192.87         2.98 o                         
  -4   5   1         89.27         98.84         1.93 o                         
  -3   5   1        758.24        749.03         5.95 o                         
  -2   5   1        853.50        973.87         7.09 o                         
  -1   5   1         29.55         36.18         1.07 o                         
   0   5   1        145.41        180.83         2.21 o                         
   1   5   1        170.59        198.96         2.23 o                         
   2   5   1          0.44          1.58         0.53 o                         
   3   5   1         22.48         29.98         1.13 o                         
   4   5   1          3.06          4.10         0.79 o                         
   5   5   1       1061.20       1017.88         9.98 o                         
   6   5   1         49.84         47.09         2.18 o                         
   7   5   1          7.18          6.77         1.80 o                         
   8   5   1        267.49        290.53         9.69 o                         
   9   5   1         25.60         28.35         3.78 o                         
  10   5   1        104.40        114.72         6.24 o                         
 -10   6   1         11.69         15.58         3.53 o                         
  -9   6   1        400.15        406.29        13.85 o                         
  -8   6   1        655.67        672.22        15.14 o                         
  -7   6   1        147.01        147.79         4.41 o                         
  -6   6   1        130.43        133.57         3.69 o                         
  -5   6   1        202.12        176.49         3.30 o                         
  -4   6   1        436.43        395.39         4.49 o                         
  -3   6   1        672.58        692.17         5.86 o                         
  -2   6   1        390.71        386.56         3.86 o                         
  -1   6   1        255.57        312.30         3.18 o                         
   0   6   1        130.99        141.00         2.08 o                         
   1   6   1         36.88         31.67         1.05 o                         
   2   6   1          5.41          4.85         0.71 o                         
   3   6   1         54.23         51.54         1.52 o                         
   4   6   1        346.70        357.47         4.40 o                         
   5   6   1          0.76          0.58         1.02 o                         
   6   6   1        462.82        466.29        11.13 o                         
   7   6   1          1.23          2.13         1.46 o                         
   8   6   1          0.39          0.86         1.66 o                         
   9   6   1        176.55        172.37         8.32 o                         
  10   6   1        306.72        313.86        13.77 o                         
 -10   7   1        171.51        167.64         9.10 o                         
  -9   7   1         58.33         59.12         4.84 o                         
  -8   7   1        164.25        154.52         6.96 o                         
  -7   7   1         15.56         18.81         2.50 o                         
  -6   7   1         18.29         17.57         2.14 o                         
  -5   7   1          0.01          0.75         1.10 o                         
  -4   7   1          0.86          2.10         0.95 o                         
  -3   7   1        118.76        132.28         2.63 o                         
  -2   7   1          1.44          2.84         0.78 o                         
  -1   7   1        786.91        821.48         6.65 o                         
   0   7   1       1777.35       1760.15        12.42 o                         
   1   7   1        212.49        175.53         2.58 o                         
   2   7   1        301.61        290.42         3.87 o                         
   3   7   1        487.06        465.62         5.62 o                         
   4   7   1        591.09        571.46         6.93 o                         
   5   7   1         20.76         31.35         2.20 o                         
   6   7   1          6.95          9.67         1.74 o                         
   7   7   1        199.02        192.82         5.70 o                         
   8   7   1        220.11        211.74         6.23 o                         
   9   7   1         65.75         71.25         5.10 o                         
  -9   8   1         14.93         12.85         4.03 o                         
  -8   8   1         88.74         89.32         5.62 o                         
  -7   8   1         44.31         41.42         3.46 o                         
  -6   8   1        128.40        115.59         4.11 o                         
  -5   8   1        118.82        120.52         3.65 o                         
  -4   8   1          8.46         11.03         1.56 o                         
  -3   8   1         75.50         90.85         2.94 o                         
  -2   8   1         28.02         28.85         1.72 o                         
  -1   8   1        212.91        211.34         3.38 o                         
   0   8   1          0.34          1.23         0.87 o                         
   1   8   1        284.51        289.09         5.27 o                         
   2   8   1          0.55          3.43         1.06 o                         
   3   8   1         24.89         21.91         1.81 o                         
   4   8   1        159.25        139.64         3.55 o                         
   5   8   1         56.39         55.61         3.15 o                         
   6   8   1        191.73        183.33         5.61 o                         
   7   8   1         51.96         53.08         3.48 o                         
   8   8   1          3.74          2.57         2.37 o                         
   9   8   1          1.16         -1.71         2.57 o                         
  -9   9   1          0.21         -4.99         5.38 o                         
  -8   9   1         11.11          7.56         3.91 o                         
  -7   9   1         14.91         12.91         2.72 o                         
  -6   9   1         73.18         74.26         4.05 o                         
  -5   9   1        170.66        167.79         5.15 o                         
  -4   9   1         31.74         34.64         2.66 o                         
  -3   9   1        747.13        744.71        10.73 o                         
  -2   9   1        862.27        847.56        11.56 o                         
  -1   9   1         91.03        101.20         3.25 o                         
   0   9   1         38.55         41.13         2.33 o                         
   1   9   1        301.11        282.65         5.38 o                         
   2   9   1       1551.50       1498.49        16.07 o                         
   3   9   1        341.55        348.56         6.25 o                         
   4   9   1        439.35        423.78         7.15 o                         
   5   9   1        340.21        342.19         7.05 o                         
   6   9   1        169.17        165.27         5.50 o                         
   7   9   1        180.43        203.19         7.20 o                         
   8   9   1         79.01         75.16         4.29 o                         
  -8  10   1         31.55         35.73         7.30 o                         
  -7  10   1         22.95         21.57         4.56 o                         
  -6  10   1        123.44        126.66         5.76 o                         
  -5  10   1        271.70        263.44         7.89 o                         
  -4  10   1          1.11          2.58         1.77 o                         
  -3  10   1          6.42          1.71         1.65 o                         
  -2  10   1         39.01         38.76         2.83 o                         
  -1  10   1        602.56        591.81         9.53 o                         
   0  10   1         40.96         36.60         2.62 o                         
   1  10   1          4.61          4.78         1.80 o                         
   2  10   1        218.09        227.44         5.63 o                         
   3  10   1        282.23        270.70         6.20 o                         
   4  10   1          0.41         -0.68         1.45 o                         
   5  10   1          0.04         -0.91         1.56 o                         
   6  10   1          5.82         -0.46         1.89 o                         
   7  10   1         33.20         31.96         3.33 o                         
   8  10   1         55.66         62.99         5.51 o                         
  -7  11   1         13.99         10.59         4.18 o                         
  -6  11   1         10.15         10.15         2.88 o                         
  -5  11   1         70.49         81.35         4.95 o                         
  -4  11   1        151.81        157.00         5.61 o                         
  -3  11   1          1.57          1.30         2.04 o                         
  -2  11   1         61.65         53.79         3.94 o                         
  -1  11   1        150.00        152.89         5.36 o                         
   0  11   1        342.96        351.63         8.20 o                         
   1  11   1        375.10        367.83         8.35 o                         
   2  11   1         68.00         69.13         3.47 o                         
   3  11   1        462.68        467.93         8.79 o                         
   4  11   1         45.18         47.35         3.21 o                         
   5  11   1          1.22          0.01         1.94 o                         
   6  11   1          0.15         -0.19         2.07 o                         
   7  11   1        210.14        214.35         9.02 o                         
  -6  12   1          1.63         -0.88         2.37 o                         
  -5  12   1         81.72         88.15         5.43 o                         
  -4  12   1         24.79         28.75         3.23 o                         
  -3  12   1        554.98        600.46        13.49 o                         
  -2  12   1        377.32        363.48        10.13 o                         
  -1  12   1         69.17         64.12         3.92 o                         
   0  12   1         12.02          4.82         2.65 o                         
   1  12   1         35.91         35.03         3.35 o                         
   2  12   1          3.36         -1.84         1.84 o                         
   3  12   1         14.91          8.30         2.50 o                         
   4  12   1          6.30          5.89         2.29 o                         
   5  12   1        120.72        113.27         5.95 o                         
   6  12   1        151.44        135.43        11.33 o                         
  -4  13   1         62.98         49.37         9.61 o                         
  -3  13   1         15.15         12.07         2.90 o                         
  -2  13   1          1.26         -0.77         2.61 o                         
  -1  13   1          3.10          3.53         2.66 o                         
   0  13   1         56.58         55.91         4.19 o                         
   1  13   1         23.55         19.04         3.01 o                         
   2  13   1         69.47         70.91         4.50 o                         
   3  13   1         47.72         40.77         3.85 o                         
   4  13   1          0.45         -0.58         3.65 o                         
   1  14   1         36.38         27.47         6.53 o                         
 -11   0   2        214.83        228.85        11.31 o                         
 -10   0   2        106.75        110.86         7.80 o                         
  -9   0   2         79.75         71.51        10.37 o                         
  -8   0   2         51.98         47.71         7.20 o                         
  -7   0   2        113.54         98.31         4.61 o                         
  -6   0   2        647.69        664.57         9.42 o                         
  -5   0   2         30.00         26.58         1.37 o                         
  -4   0   2        217.07        212.84         3.21 o                         
  -3   0   2          0.54          1.73         0.61 o                         
  -2   0   2      14763.99      14542.50       135.39 o                         
  -1   0   2       1319.05       1370.87        15.29 o                         
   0   0   2       2106.39       2237.70        34.66 o                         
   1   0   2       3683.18       3597.53        39.07 o                         
   2   0   2       2710.67       2757.30        30.21 o                         
   3   0   2      11859.90      11899.64       125.81 o                         
   4   0   2       3311.37       3197.84        37.65 o                         
   5   0   2        905.58       1096.23        13.09 o                         
   6   0   2        234.08        210.34         5.26 o                         
   7   0   2        913.15        823.56        13.17 o                         
   8   0   2         73.58         75.61         3.77 o                         
   9   0   2        147.22        161.97         7.55 o                         
  10   0   2        419.96        424.52        14.35 o                         
  11   0   2         89.27        108.42         7.74 o                         
 -11   1   2         37.09         41.00         4.24 o                         
 -10   1   2          9.71         12.50         2.94 o                         
  -9   1   2         34.85         34.22         3.38 o                         
  -8   1   2         78.52         78.03         5.38 o                         
  -7   1   2         41.25         41.11         2.69 o                         
  -6   1   2         69.97         83.52         1.83 o                         
  -5   1   2        622.40        604.39         4.55 o                         
  -4   1   2        117.11        104.49         1.47 o                         
  -3   1   2         31.55         25.59         0.75 o                         
  -2   1   2          0.12         -0.37         0.37 o                         
  -1   1   2       4953.46       5208.48        34.91 o                         
   0   1   2       3424.00       3634.26        25.76 o                         
   1   1   2       3829.46       3995.65        25.68 o                         
   2   1   2         57.66         51.29         1.30 o                         
   3   1   2       1284.61       1390.43        11.01 o                         
   4   1   2          5.89          3.17         0.61 o                         
   5   1   2        231.40        231.67         3.66 o                         
   6   1   2         13.54         13.59         1.30 o                         
   7   1   2         70.99         67.38         2.28 o                         
   8   1   2         99.18         90.49         2.77 o                         
   9   1   2        160.82        157.64         3.81 o                         
  10   1   2          0.79          0.40         1.92 o                         
  11   1   2          1.45          2.01         2.17 o                         
 -11   2   2          4.59          3.14         2.58 o                         
 -10   2   2         15.44         19.99         3.20 o                         
  -9   2   2         97.21        101.34         4.90 o                         
  -8   2   2       1185.71       1152.84        18.03 o                         
  -7   2   2        187.22        191.58         5.02 o                         
  -6   2   2         42.48         38.20         1.49 o                         
  -5   2   2          7.29          8.04         0.73 o                         
  -4   2   2        638.69        665.05         5.10 o                         
  -3   2   2       1301.67       1336.38         8.91 o                         
  -2   2   2       7266.64       7531.96        42.60 o                         
  -1   2   2       3474.40       3610.59        23.57 o                         
   0   2   2        497.98        537.72         4.68 o                         
   1   2   2       1737.62       1792.73        15.04 o                         
   2   2   2        296.34        325.75         3.03 o                         
   3   2   2        840.92        908.81         7.00 o                         
   4   2   2        175.06        159.72         2.07 o                         
   5   2   2         42.11         48.99         1.65 o                         
   6   2   2        935.31        875.92         8.84 o                         
   7   2   2        507.66        513.47         6.89 o                         
   8   2   2         10.72          9.18         1.40 o                         
   9   2   2        251.95        261.21         5.98 o                         
  10   2   2        355.41        375.48         9.51 o                         
  11   2   2         92.73         78.40         4.65 o                         
 -11   3   2        365.52        404.74        10.90 o                         
 -10   3   2         26.39         29.98         3.56 o                         
  -9   3   2          1.69          2.33         2.13 o                         
  -8   3   2         99.94        105.36         4.81 o                         
  -7   3   2        126.22        127.13         3.73 o                         
  -6   3   2       1129.57       1095.98         9.39 o                         
  -5   3   2        977.34        985.09         7.73 o                         
  -4   3   2       1201.20       1216.90         8.75 o                         
  -3   3   2          0.18          0.07         0.47 o                         
  -2   3   2          1.23          0.45         0.50 o                         
  -1   3   2       3554.74       3814.56        24.08 o                         
   0   3   2         63.97         69.83         1.34 o                         
   1   3   2       1748.19       1827.50        13.96 o                         
   2   3   2       1235.87       1309.66         9.51 o                         
   3   3   2          2.97          5.40         0.61 o                         
   4   3   2        234.01        242.43         3.50 o                         
   5   3   2         78.39         76.86         1.90 o                         
   6   3   2         26.95         23.11         1.63 o                         
   7   3   2         70.20         73.48         2.71 o                         
   8   3   2        252.05        268.42         4.83 o                         
   9   3   2          4.97          4.08         1.72 o                         
  10   3   2          0.39         -0.87         2.41 o                         
 -11   4   2          2.97          0.07         2.85 o                         
 -10   4   2          0.05         -0.76         2.09 o                         
  -9   4   2          0.00         -0.52         2.04 o                         
  -8   4   2          3.34          1.19         1.90 o                         
  -7   4   2        353.83        344.54         7.11 o                         
  -6   4   2          9.51          6.29         1.00 o                         
  -5   4   2        357.23        373.32         4.01 o                         
  -4   4   2        121.73        142.21         2.11 o                         
  -3   4   2         18.87         28.05         1.01 o                         
  -2   4   2        574.32        656.70         5.04 o                         
  -1   4   2          2.85          3.19         0.49 o                         
   0   4   2          0.01          0.48         0.44 o                         
   1   4   2         76.23         96.53         1.48 o                         
   2   4   2        483.24        552.74         4.53 o                         
   3   4   2        157.12        164.72         2.18 o                         
   4   4   2         32.67         31.33         1.24 o                         
   5   4   2        307.95        278.52         4.08 o                         
   6   4   2         81.19         76.25         2.83 o                         
   7   4   2        560.95        554.54         7.51 o                         
   8   4   2         74.64         70.82         3.04 o                         
   9   4   2          0.07         -0.84         1.55 o                         
  10   4   2         14.14          6.22         5.42 o                         
 -11   5   2        141.57        172.32        13.06 o                         
 -10   5   2         49.19         55.13         5.43 o                         
  -9   5   2         59.60         62.58         4.31 o                         
  -8   5   2        874.48        901.48        15.75 o                         
  -7   5   2          4.64          4.37         1.66 o                         
  -6   5   2        281.15        275.93         4.73 o                         
  -5   5   2       1941.72       1850.80        14.24 o                         
  -4   5   2        543.61        483.99         4.56 o                         
  -3   5   2        368.32        328.32         3.42 o                         
  -2   5   2        252.89        220.84         2.59 o                         
  -1   5   2       1075.02       1080.09         7.37 o                         
   0   5   2       1163.51       1164.10         8.29 o                         
   1   5   2         48.19         93.60         1.61 o                         
   2   5   2        122.29        117.79         1.87 o                         
   3   5   2        793.27        930.71         8.67 o                         
   4   5   2        253.31        242.48         3.49 o                         
   5   5   2        142.41        132.53         3.08 o                         
   6   5   2        181.36        175.81         3.81 o                         
   7   5   2         11.78         13.56         1.72 o                         
   8   5   2         80.12         81.37         3.52 o                         
   9   5   2        132.30        132.79         4.97 o                         
  10   5   2          2.52          5.53         4.29 o                         
 -10   6   2        183.74        179.79        10.29 o                         
  -9   6   2         13.74         12.32         3.18 o                         
  -8   6   2          8.46          4.51         2.20 o                         
  -7   6   2         89.18         88.44         5.35 o                         
  -6   6   2          8.10          8.80         1.43 o                         
  -5   6   2         18.00         21.28         1.48 o                         
  -4   6   2        289.87        310.63         3.92 o                         
  -3   6   2          6.46          7.63         0.84 o                         
  -2   6   2        182.10        171.43         2.41 o                         
  -1   6   2        601.69        647.58         5.20 o                         
   0   6   2        340.62        358.70         3.56 o                         
   1   6   2        154.20        142.16         2.17 o                         
   2   6   2         49.22         67.81         1.61 o                         
   3   6   2        252.07        314.76         4.39 o                         
   4   6   2        800.32        742.70         7.94 o                         
   5   6   2         15.63         10.81         1.38 o                         
   6   6   2         40.86         44.32         2.45 o                         
   7   6   2        709.25        698.46        10.49 o                         
   8   6   2          4.77          2.22         1.88 o                         
   9   6   2        122.67        139.75        11.09 o                         
  10   6   2         15.26         16.71         5.38 o                         
 -10   7   2          1.08         -3.65         3.65 o                         
  -9   7   2        160.29        172.17         9.64 o                         
  -8   7   2         36.78         27.63         5.20 o                         
  -7   7   2        125.25        107.69         5.69 o                         
  -6   7   2          6.61          5.63         1.36 o                         
  -5   7   2        321.39        340.60         5.18 o                         
  -4   7   2       1059.31       1085.58        10.11 o                         
  -3   7   2        126.55        122.69         2.55 o                         
  -2   7   2        227.50        238.26         3.62 o                         
  -1   7   2        774.67        790.62         7.91 o                         
   0   7   2          0.02         -0.33         0.67 o                         
   1   7   2          2.66          2.74         0.83 o                         
   2   7   2        222.72        237.80         3.68 o                         
   3   7   2         38.74         43.44         1.85 o                         
   4   7   2        233.84        229.79         4.07 o                         
   5   7   2        104.88        115.87         3.24 o                         
   6   7   2          7.07          7.91         1.97 o                         
   7   7   2         35.95         31.88         2.91 o                         
   8   7   2         86.05         83.68         4.10 o                         
   9   7   2          5.81          3.38         2.23 o                         
  -9   8   2          3.90         -1.60         3.75 o                         
  -8   8   2        113.93        115.34        15.94 o                         
  -7   8   2          4.96         12.40         7.49 o                         
  -6   8   2         34.31         27.72         2.81 o                         
  -5   8   2         38.70         33.77         2.40 o                         
  -4   8   2          0.00          1.04         1.10 o                         
  -3   8   2          1.11          0.38         0.97 o                         
  -2   8   2        224.19        202.95         3.78 o                         
  -1   8   2          3.41          2.11         0.93 o                         
   0   8   2        352.98        353.93         6.25 o                         
   1   8   2       2094.54       2080.62        16.83 o                         
   2   8   2        351.38        300.32         4.74 o                         
   3   8   2        945.13        870.56         9.41 o                         
   4   8   2        320.54        333.05         5.57 o                         
   5   8   2         18.12         21.37         2.08 o                         
   6   8   2        524.61        538.88        10.05 o                         
   7   8   2        270.71        257.67         6.85 o                         
   8   8   2         72.35         76.21         5.19 o                         
   9   8   2          1.67         -1.73         4.42 o                         
  -9   9   2          8.71          7.01         3.72 o                         
  -8   9   2          7.98         10.58         4.18 o                         
  -7   9   2         40.90         42.86         5.74 o                         
  -6   9   2         32.02         28.36         3.26 o                         
  -5   9   2         85.23         75.87         3.40 o                         
  -4   9   2         37.39         46.00         2.84 o                         
  -3   9   2         60.00         49.63         2.53 o                         
  -2   9   2          3.41          3.09         1.35 o                         
  -1   9   2          8.02          9.08         1.52 o                         
   0   9   2          0.67         -0.89         0.89 o                         
   1   9   2          0.56         -0.99         0.99 o                         
   2   9   2         67.45         60.95         2.55 o                         
   3   9   2        471.31        474.16         8.24 o                         
   4   9   2         40.08         34.83         2.24 o                         
   5   9   2         17.41         14.00         2.10 o                         
   6   9   2        161.96        175.47         5.68 o                         
   7   9   2          4.20         -0.98         2.17 o                         
   8   9   2          5.52          3.71         2.18 o                         
  -8  10   2        335.49        394.00        20.36 o                         
  -7  10   2        252.66        256.26        15.56 o                         
  -6  10   2         58.55         62.22         4.30 o                         
  -5  10   2          4.00          2.54         1.92 o                         
  -4  10   2        162.54        170.70         5.04 o                         
  -3  10   2        359.08        331.60         6.95 o                         
  -2  10   2          2.29          1.57         1.45 o                         
  -1  10   2         14.07         10.39         1.87 o                         
   0  10   2        403.06        411.70         7.99 o                         
   1  10   2        367.07        378.40         7.27 o                         
   2  10   2        458.84        461.21         8.21 o                         
   3  10   2        147.84        141.01         4.13 o                         
   4  10   2        131.38        127.32         4.05 o                         
   5  10   2         12.89         11.74         2.11 o                         
   6  10   2        248.25        257.40         7.12 o                         
   7  10   2        552.65        560.70        12.88 o                         
   8  10   2         14.87          7.63         3.57 o                         
  -7  11   2         47.36         27.85         6.92 o                         
  -6  11   2         52.06         65.57         8.00 o                         
  -5  11   2          9.51          6.33         3.30 o                         
  -4  11   2         17.44         21.88         3.34 o                         
  -3  11   2        246.03        245.57         6.86 o                         
  -2  11   2        151.72        157.13         5.51 o                         
  -1  11   2        191.32        198.08         6.09 o                         
   0  11   2         13.49         15.18         3.72 o                         
   1  11   2          1.45         -1.03         1.54 o                         
   2  11   2        411.84        411.53         8.07 o                         
   3  11   2          1.14         -0.07         1.62 o                         
   4  11   2          7.47          2.46         1.76 o                         
   5  11   2        152.97        156.77         5.56 o                         
   6  11   2         84.33         98.87         5.24 o                         
  -6  12   2          1.04          7.42         4.23 o                         
  -5  12   2        151.40        169.45         8.39 o                         
  -4  12   2         10.08         13.72         3.02 o                         
  -3  12   2         13.40         12.46         2.51 o                         
  -2  12   2         16.83          6.19         2.19 o                         
  -1  12   2          4.15          4.92         2.61 o                         
   0  12   2        137.00        140.34         5.43 o                         
   1  12   2         74.29         87.36         4.94 o                         
   2  12   2          6.87          6.18         1.91 o                         
   3  12   2        201.84        195.45         5.77 o                         
   4  12   2          6.30          4.34         2.19 o                         
   5  12   2         25.29         24.52         3.04 o                         
  -4  13   2        222.10        242.63        17.29 o                         
  -3  13   2        116.18        114.92         6.21 o                         
  -2  13   2        233.12        245.21         7.58 o                         
  -1  13   2        278.64        280.41         8.07 o                         
   0  13   2         16.54         13.61         2.59 o                         
   1  13   2         12.75          6.51         3.75 o                         
   2  13   2          0.14          0.26         2.07 o                         
   3  13   2         50.50         50.63         8.45 o                         
   4  13   2        103.83        117.95        10.76 o                         
 -11   1   3        133.36        122.17         6.12 o                         
 -10   1   3        180.30        191.90         7.06 o                         
  -9   1   3        115.49        122.26         5.38 o                         
  -8   1   3         14.65         16.02         2.47 o                         
  -7   1   3        172.14        164.95         4.19 o                         
  -6   1   3        401.02        399.44         3.64 o                         
  -5   1   3         48.97         43.02         1.08 o                         
  -4   1   3        368.33        356.02         3.08 o                         
  -3   1   3         83.58         72.51         1.20 o                         
  -2   1   3      12258.32      12754.57        84.72 o                         
  -1   1   3          7.86          9.37         0.53 o                         
   0   1   3       6096.63       6428.84        43.22 o                         
   1   1   3        256.66        260.87         2.77 o                         
   2   1   3         91.07         81.27         1.07 o                         
   3   1   3       1498.39       1618.41        11.88 o                         
   4   1   3       1944.72       1941.15        16.13 o                         
   5   1   3        867.82        868.51         8.79 o                         
   6   1   3        150.82        156.77         3.22 o                         
   7   1   3         78.13         71.10         2.33 o                         
   8   1   3        200.56        193.69         3.96 o                         
   9   1   3        456.84        436.83         6.57 o                         
  10   1   3        450.51        495.05        10.90 o                         
  11   1   3        156.95        169.86        11.33 o                         
 -11   2   3          5.49         -0.79         3.49 o                         
 -10   2   3         24.98         19.79         3.16 o                         
  -9   2   3        110.90        108.32         5.18 o                         
  -8   2   3         71.52         62.70         3.86 o                         
  -7   2   3         18.90         14.56         1.78 o                         
  -6   2   3        271.93        278.71         3.45 o                         
  -5   2   3        619.71        599.22         5.00 o                         
  -4   2   3        205.27        180.14         2.25 o                         
  -3   2   3       1502.49       1514.81         9.66 o                         
  -2   2   3       2290.83       2368.67        15.93 o                         
  -1   2   3       2792.36       2949.48        19.50 o                         
   0   2   3        748.50        772.15         6.64 o                         
   1   2   3         25.35         23.28         0.75 o                         
   2   2   3        526.36        592.27         4.51 o                         
   3   2   3        112.45         83.06         1.52 o                         
   4   2   3       1106.70       1142.84         9.36 o                         
   5   2   3         65.88         50.48         1.71 o                         
   6   2   3        263.97        235.12         3.90 o                         
   7   2   3         89.36         76.15         2.44 o                         
   8   2   3          1.17          2.08         1.27 o                         
   9   2   3         20.25         21.49         2.33 o                         
  10   2   3          2.52          2.81         2.05 o                         
  11   2   3          1.50         -0.19         5.19 o                         
 -11   3   3          5.24         -2.85         3.13 o                         
 -10   3   3         12.59          6.37         3.09 o                         
  -9   3   3          2.58          1.52         2.07 o                         
  -8   3   3        211.79        206.82         6.59 o                         
  -7   3   3         13.26         11.66         1.74 o                         
  -6   3   3         92.63         99.17         2.34 o                         
  -5   3   3        262.81        250.34         2.94 o                         
  -4   3   3        433.50        419.48         3.82 o                         
  -3   3   3        351.81        390.37         3.46 o                         
  -2   3   3        930.99        974.57         6.86 o                         
  -1   3   3         86.06        100.26         1.49 o                         
   0   3   3         69.96         79.30         1.51 o                         
   1   3   3         85.62         82.94         1.57 o                         
   2   3   3       1294.27       1397.43        12.40 o                         
   3   3   3          3.10          3.94         0.67 o                         
   4   3   3        419.80        432.79         4.33 o                         
   5   3   3        389.16        366.14         4.77 o                         
   6   3   3        244.57        257.62         4.15 o                         
   7   3   3        248.07        234.70         4.22 o                         
   8   3   3          0.26          0.08         1.11 o                         
   9   3   3         95.66        102.45         3.24 o                         
  10   3   3         83.77         99.05         8.12 o                         
 -11   4   3         77.25         76.04         7.00 o                         
 -10   4   3        126.00        132.96         7.20 o                         
  -9   4   3        301.85        299.15        16.90 o                         
  -8   4   3        175.06        177.22         6.71 o                         
  -7   4   3        184.48        196.78         4.83 o                         
  -6   4   3        347.57        329.98         4.44 o                         
  -5   4   3          0.19         -0.57         0.61 o                         
  -4   4   3        900.83        864.25         6.63 o                         
  -3   4   3        203.85        174.28         2.23 o                         
  -2   4   3       3021.17       3160.37        19.03 o                         
  -1   4   3        679.95        673.28         5.05 o                         
   0   4   3         28.57         47.21         1.30 o                         
   1   4   3       2101.73       2185.90        17.76 o                         
   2   4   3       5374.92       5749.11        37.51 o                         
   3   4   3        226.50        204.89         2.69 o                         
   4   4   3       1368.16       1251.31        11.01 o                         
   5   4   3        335.41        335.60         4.55 o                         
   6   4   3        291.17        306.26         4.95 o                         
   7   4   3         12.60          9.95         1.49 o                         
   8   4   3         29.54         27.82         2.25 o                         
   9   4   3          5.70          5.24         1.75 o                         
  10   4   3          0.73          0.92         3.95 o                         
 -11   5   3          2.24          3.81         3.23 o                         
 -10   5   3         15.60         13.54         3.53 o                         
  -9   5   3          4.61          4.38         2.78 o                         
  -8   5   3         54.41         54.39         8.70 o                         
  -7   5   3         40.51         44.24         3.02 o                         
  -6   5   3        118.05        115.96         2.86 o                         
  -5   5   3        195.37        186.18         3.07 o                         
  -4   5   3         15.51         20.93         1.11 o                         
  -3   5   3         93.44        104.65         1.82 o                         
  -2   5   3        174.04        217.21         2.57 o                         
  -1   5   3         25.40         28.48         0.99 o                         
   0   5   3          6.55          5.74         0.61 o                         
   1   5   3         19.08         13.11         0.73 o                         
   2   5   3         34.82         33.76         1.10 o                         
   3   5   3         13.05         13.75         1.01 o                         
   4   5   3        339.98        319.92         4.08 o                         
   5   5   3          0.50          0.87         0.93 o                         
   6   5   3          0.01          1.13         1.11 o                         
   7   5   3        271.90        265.89         5.35 o                         
   8   5   3         20.36         19.86         2.23 o                         
   9   5   3         53.51         54.75         3.54 o                         
  10   5   3          1.36          2.60         2.47 o                         
 -10   6   3         71.62         57.18         6.53 o                         
  -9   6   3        436.05        434.33        27.85 o                         
  -8   6   3        137.00        141.99         6.87 o                         
  -7   6   3          0.29         -1.74         1.74 o                         
  -6   6   3          1.73         -0.63         1.11 o                         
  -5   6   3        590.64        613.96         6.79 o                         
  -4   6   3        799.80        753.53         6.94 o                         
  -3   6   3        983.44        939.67         7.91 o                         
  -2   6   3       1827.41       1795.08        12.50 o                         
  -1   6   3       1937.16       1975.51        12.97 o                         
   0   6   3        124.24        132.85         2.14 o                         
   1   6   3         35.94         27.32         1.33 o                         
   2   6   3        145.90        165.82         2.86 o                         
   3   6   3        475.18        486.96         8.33 o                         
   4   6   3        433.59        428.22         6.42 o                         
   5   6   3          6.61          7.33         1.30 o                         
   6   6   3         13.24         11.61         1.66 o                         
   7   6   3        180.80        186.93         4.63 o                         
   8   6   3        219.93        233.99         5.84 o                         
   9   6   3         76.27         78.77         4.74 o                         
 -10   7   3        129.46        135.82        14.41 o                         
  -9   7   3         32.48         28.70         5.11 o                         
  -8   7   3         11.34         16.07         4.61 o                         
  -7   7   3         34.82         35.47         4.20 o                         
  -6   7   3         15.19         12.40         1.77 o                         
  -5   7   3         72.27         74.96         2.49 o                         
  -4   7   3         39.48         44.49         2.38 o                         
  -3   7   3        440.48        423.70         5.03 o                         
  -2   7   3          5.07          2.19         0.77 o                         
  -1   7   3         11.18          8.95         1.01 o                         
   0   7   3         12.76          5.11         0.90 o                         
   1   7   3         63.16         57.99         1.98 o                         
   2   7   3         55.73         49.60         1.92 o                         
   3   7   3       1106.44        989.56         9.92 o                         
   4   7   3        191.14        162.40         3.40 o                         
   5   7   3         11.44         10.43         1.46 o                         
   6   7   3         46.86         44.50         2.51 o                         
   7   7   3         80.20         86.14         3.66 o                         
   8   7   3        393.40        433.26         9.17 o                         
   9   7   3        126.83        113.55         4.92 o                         
  -9   8   3          6.22         -2.69         5.76 o                         
  -8   8   3          5.43         15.56         6.72 o                         
  -7   8   3         48.07         51.87         9.41 o                         
  -6   8   3         50.03         53.78         3.04 o                         
  -5   8   3        228.03        238.85         4.47 o                         
  -4   8   3         80.47         86.30         2.83 o                         
  -3   8   3        771.97        742.91         8.38 o                         
  -2   8   3        260.55        268.53         4.44 o                         
  -1   8   3        345.84        340.47         6.19 o                         
   0   8   3        144.11        145.03         3.17 o                         
   1   8   3         18.30         19.72         1.55 o                         
   2   8   3        373.26        392.88         5.55 o                         
   3   8   3        334.76        329.35         5.09 o                         
   4   8   3         46.04         38.50         2.03 o                         
   5   8   3         42.65         36.53         2.47 o                         
   6   8   3         16.42         13.80         2.06 o                         
   7   8   3         14.30         12.52         2.30 o                         
   8   8   3          0.18          0.76         1.79 o                         
   9   8   3          0.07          6.03         5.19 o                         
  -6   9   3         68.29         65.06         5.24 o                         
  -5   9   3          0.15         -1.03         1.97 o                         
  -4   9   3          3.45          6.33         1.71 o                         
  -3   9   3          3.85          3.98         1.55 o                         
  -2   9   3        516.28        544.21         8.01 o                         
  -1   9   3         39.07         35.74         1.99 o                         
   0   9   3        214.85        200.52         3.96 o                         
   1   9   3        527.35        538.39         7.41 o                         
   2   9   3         34.01         36.88         2.25 o                         
   3   9   3          0.92          3.42         1.26 o                         
   4   9   3        386.11        382.95         8.41 o                         
   5   9   3        644.62        597.45         9.72 o                         
   6   9   3        202.44        209.11         6.24 o                         
   7   9   3        130.20        146.23         6.43 o                         
   8   9   3         78.38         80.43         5.43 o                         
  -6  10   3         83.89        100.68         7.60 o                         
  -5  10   3         20.04         20.64         2.91 o                         
  -4  10   3        103.62         95.91         4.29 o                         
  -3  10   3        494.07        457.18         8.26 o                         
  -2  10   3          0.32          1.81         1.48 o                         
  -1  10   3         12.34          9.72         1.81 o                         
   0  10   3         18.52         17.34         2.08 o                         
   1  10   3        179.87        194.58         6.42 o                         
   2  10   3          0.52         -0.74         1.32 o                         
   3  10   3         23.84         29.59         2.41 o                         
   4  10   3         68.20         55.63         3.63 o                         
   5  10   3         31.33         32.23         2.80 o                         
   6  10   3         40.46         45.70         4.17 o                         
   7  10   3          0.10          2.74         2.19 o                         
  -6  11   3         34.91         28.17         5.35 o                         
  -5  11   3         54.67         49.41         3.74 o                         
  -4  11   3        123.57        131.45         5.84 o                         
  -3  11   3         72.58         75.63         4.05 o                         
  -2  11   3          3.24          2.57         1.64 o                         
  -1  11   3          0.20          0.96         1.59 o                         
   0  11   3         31.80         35.42         2.88 o                         
   1  11   3         67.79         67.42         3.49 o                         
   2  11   3        431.59        447.84         9.17 o                         
   3  11   3        102.90        106.74         4.15 o                         
   4  11   3        135.32        131.21         5.08 o                         
   5  11   3          4.40          0.82         1.83 o                         
   6  11   3          2.03          0.81         1.97 o                         
   7  11   3         10.13         17.48         7.11 o                         
  -5  12   3          0.08          1.83         2.46 o                         
  -4  12   3        131.44        140.72         5.69 o                         
  -3  12   3         27.77         24.85         4.43 o                         
  -2  12   3        316.91        321.88         8.39 o                         
  -1  12   3         96.35         92.65         4.57 o                         
   0  12   3        143.88        153.65         5.10 o                         
   1  12   3        367.09        378.76         8.05 o                         
   2  12   3        249.98        256.21         7.47 o                         
   3  12   3        113.04        126.14         5.87 o                         
   4  12   3        117.66        112.95         6.61 o                         
   5  12   3          5.78          6.84         3.94 o                         
  -4  13   3          2.33          4.58         6.15 o                         
  -3  13   3         86.45         84.93         5.25 o                         
  -2  13   3          2.80          0.59         2.13 o                         
  -1  13   3         15.85         12.75         2.73 o                         
   0  13   3        209.84        213.02         6.98 o                         
   1  13   3          1.20          1.81         1.92 o                         
   2  13   3         64.64         60.28         3.87 o                         
   3  13   3          5.00          1.82         2.12 o                         
 -11   0   4        544.40        577.65        29.78 o                         
 -10   0   4        339.17        310.82        20.17 o                         
  -9   0   4         92.41         88.37        10.57 o                         
  -8   0   4         90.31         91.41         4.85 o                         
  -7   0   4        239.61        210.42        13.66 o                         
  -6   0   4        218.74        201.36         4.57 o                         
  -5   0   4        563.47        535.78         5.82 o                         
  -4   0   4        105.52        133.33         2.17 o                         
  -3   0   4        289.35        282.92         4.42 o                         
  -2   0   4        525.80        522.45         7.17 o                         
  -1   0   4       5024.66       5259.91        49.81 o                         
   0   0   4        172.11        177.48         3.90 o                         
   1   0   4        376.97        380.54         6.92 o                         
   2   0   4         17.00         22.61         1.34 o                         
   3   0   4       1401.50       1672.82        18.37 o                         
   4   0   4        347.64        356.74         5.27 o                         
   5   0   4        162.80        161.49         6.04 o                         
   6   0   4        187.49        195.66         5.05 o                         
   7   0   4        492.33        503.09         9.48 o                         
   8   0   4        383.97        362.39        10.45 o                         
   9   0   4        192.54        185.54         6.20 o                         
  10   0   4         28.02         40.49         3.31 o                         
  11   0   4        257.22        287.96        20.17 o                         
 -11   1   4         33.93         34.57         6.38 o                         
 -10   1   4         27.92         32.38         6.04 o                         
  -9   1   4         19.38         16.08         7.40 o                         
  -8   1   4        164.67        160.03         5.01 o                         
  -7   1   4          5.69          5.14         1.47 o                         
  -6   1   4          0.12         -0.27         0.68 o                         
  -5   1   4         32.68         39.25         1.08 o                         
  -4   1   4          4.52          5.42         0.55 o                         
  -3   1   4        647.58        678.43         5.21 o                         
  -2   1   4        476.12        522.15         4.86 o                         
  -1   1   4      18730.39      18058.96       147.79 o                         
   0   1   4        186.05        202.45         1.99 o                         
   1   1   4         86.32         78.01         1.16 o                         
   2   1   4         59.83         45.37         1.34 o                         
   3   1   4          0.81          4.43         0.49 o                         
   4   1   4         45.96         65.42         1.28 o                         
   5   1   4         11.55          5.30         0.90 o                         
   6   1   4          5.16          5.25         1.02 o                         
   7   1   4        180.80        169.41         3.61 o                         
   8   1   4          0.18         -0.06         1.30 o                         
   9   1   4          0.00          2.69         1.20 o                         
  10   1   4         25.92         21.95         2.02 o                         
  11   1   4         61.37         72.27        12.01 o                         
 -11   2   4          0.29          2.42         3.93 o                         
 -10   2   4          0.57          0.17         4.42 o                         
  -9   2   4        192.67        193.41        14.41 o                         
  -8   2   4          0.66         -0.23         1.52 o                         
  -7   2   4        273.61        265.15         5.48 o                         
  -6   2   4       2065.79       2050.85        16.23 o                         
  -5   2   4        595.44        599.93         4.99 o                         
  -4   2   4       1109.27       1080.21         7.58 o                         
  -3   2   4       2693.83       2973.00        17.75 o                         
  -2   2   4         62.33         76.36         1.42 o                         
  -1   2   4       1992.96       2082.71        13.47 o                         
   0   2   4        617.31        617.61         4.41 o                         
   1   2   4       1483.51       1483.27        11.20 o                         
   2   2   4         22.11         27.97         0.82 o                         
   3   2   4        331.05        347.94         3.04 o                         
   4   2   4        201.35        236.12         2.69 o                         
   5   2   4        754.15        741.83         7.50 o                         
   6   2   4         27.31         38.83         1.74 o                         
   7   2   4         72.61         81.69         3.07 o                         
   8   2   4        204.16        182.37         5.92 o                         
   9   2   4          1.16          1.47         1.58 o                         
  10   2   4        279.66        311.48         6.96 o                         
 -11   3   4          5.52          6.04         4.18 o                         
 -10   3   4         20.89         17.87         5.03 o                         
  -9   3   4         62.80         58.45         6.73 o                         
  -8   3   4         12.76         12.36         2.15 o                         
  -7   3   4       1227.72       1197.79        15.99 o                         
  -6   3   4          8.34          9.72         1.11 o                         
  -5   3   4         98.86        107.13         2.11 o                         
  -4   3   4        624.29        619.48         5.04 o                         
  -3   3   4         81.16         75.93         1.45 o                         
  -2   3   4       3592.73       3869.27        25.60 o                         
  -1   3   4        274.47        287.80         3.36 o                         
   0   3   4        404.02        411.31         3.82 o                         
   1   3   4        467.08        450.82         4.11 o                         
   2   3   4        195.23        139.60         1.84 o                         
   3   3   4        802.44        765.68         6.02 o                         
   4   3   4        448.55        404.65         4.85 o                         
   5   3   4       2204.11       2079.52        17.20 o                         
   6   3   4       1043.27        967.31         9.71 o                         
   7   3   4        345.31        308.58         4.92 o                         
   8   3   4          1.69          1.93         1.16 o                         
   9   3   4         33.14         26.11         2.13 o                         
  10   3   4          8.18          7.41         1.85 o                         
 -11   4   4          1.19          7.88         5.96 o                         
 -10   4   4         75.31         67.10         7.67 o                         
  -9   4   4          3.53         -0.32         5.38 o                         
  -8   4   4         12.53          9.19         2.94 o                         
  -7   4   4          2.78          1.78         1.68 o                         
  -6   4   4          0.06         -0.83         0.95 o                         
  -5   4   4         10.88         11.11         0.96 o                         
  -4   4   4         13.72         19.21         1.01 o                         
  -3   4   4        608.75        650.54         5.48 o                         
  -2   4   4          2.68          5.44         0.63 o                         
  -1   4   4         75.72         85.48         1.53 o                         
   0   4   4        126.92        133.31         2.22 o                         
   1   4   4        766.27        839.12         7.80 o                         
   2   4   4        314.34        342.61         3.80 o                         
   3   4   4        176.62        191.65         3.30 o                         
   4   4   4        107.21        124.02         2.26 o                         
   5   4   4         28.62         22.97         1.53 o                         
   6   4   4         83.16         91.74         2.68 o                         
   7   4   4         70.95         59.57         2.60 o                         
   8   4   4          0.00          1.57         1.19 o                         
   9   4   4          1.27         -0.01         1.28 o                         
  10   4   4          1.92          1.62         1.97 o                         
 -10   5   4          4.59          4.83         4.05 o                         
  -9   5   4         36.63         35.76         5.98 o                         
  -8   5   4         41.03         40.56         4.23 o                         
  -7   5   4        120.00        131.32         4.52 o                         
  -6   5   4        108.43        110.63         3.57 o                         
  -5   5   4        334.45        353.32         4.43 o                         
  -4   5   4        475.03        454.84         4.76 o                         
  -3   5   4        184.55        163.89         2.50 o                         
  -2   5   4       1148.32       1186.20         8.66 o                         
  -1   5   4       3297.47       3477.94        21.04 o                         
   0   5   4        994.14        979.97         8.38 o                         
   1   5   4          0.06          7.68         0.80 o                         
   2   5   4        357.99        332.59         4.21 o                         
   3   5   4        302.29        296.09         4.03 o                         
   4   5   4        277.32        288.55         4.08 o                         
   5   5   4        590.01        571.29         7.65 o                         
   6   5   4       2187.57       2136.56        20.95 o                         
   7   5   4        186.76        198.46         4.59 o                         
   8   5   4         39.47         30.80         2.34 o                         
   9   5   4          5.18          5.53         1.73 o                         
  10   5   4          9.30         10.11         2.32 o                         
 -10   6   4          1.12         -3.41         3.41 o                         
  -9   6   4          7.40          6.36         4.01 o                         
  -8   6   4         43.41         45.85         4.60 o                         
  -7   6   4        283.20        301.72         7.94 o                         
  -6   6   4        631.01        614.03         9.24 o                         
  -5   6   4          1.02         -0.55         0.88 o                         
  -4   6   4         92.85         76.06         2.21 o                         
  -3   6   4         13.02         12.24         1.08 o                         
  -2   6   4         79.52         67.96         1.77 o                         
  -1   6   4         33.67         41.89         1.45 o                         
   0   6   4         77.08         72.14         1.86 o                         
   1   6   4        221.36        240.10         3.64 o                         
   2   6   4          2.30         -0.73         0.99 o                         
   3   6   4        377.10        356.04         4.80 o                         
   4   6   4         64.75         52.89         1.95 o                         
   5   6   4        286.76        299.77         5.42 o                         
   6   6   4          3.51          3.38         1.28 o                         
   7   6   4         46.39         42.58         2.54 o                         
   8   6   4        189.71        194.22         5.30 o                         
   9   6   4         10.93         12.85         3.76 o                         
  10   6   4        142.23        149.84        13.64 o                         
 -10   7   4        210.78        208.24        17.67 o                         
  -9   7   4         13.57          7.49         6.15 o                         
  -8   7   4         37.39         27.96         5.43 o                         
  -7   7   4         66.69         67.06         4.99 o                         
  -6   7   4         69.07         68.86         3.15 o                         
  -5   7   4          1.62          1.67         1.15 o                         
  -4   7   4        213.20        197.23         3.76 o                         
  -3   7   4         43.89         42.23         1.88 o                         
  -2   7   4        692.53        711.51         7.75 o                         
  -1   7   4       1029.35        990.62         9.27 o                         
   0   7   4        327.80        335.70         4.69 o                         
   1   7   4        733.27        729.76         7.81 o                         
   2   7   4        296.09        290.75         4.41 o                         
   3   7   4        168.54        188.99         4.24 o                         
   4   7   4        140.23        136.75         3.11 o                         
   5   7   4        459.06        460.21         6.70 o                         
   6   7   4        187.53        177.87         4.66 o                         
   7   7   4          2.78          2.91         1.40 o                         
   8   7   4          0.24          0.07         1.57 o                         
   9   7   4          0.70          3.66         2.06 o                         
  -9   8   4        251.90        244.74        18.06 o                         
  -8   8   4         88.67         95.86        11.53 o                         
  -7   8   4        362.35        353.36        10.55 o                         
  -6   8   4         67.60         61.56         4.48 o                         
  -5   8   4          1.77          4.53         1.50 o                         
  -4   8   4         12.53         15.40         2.40 o                         
  -3   8   4          0.19          0.92         1.07 o                         
  -2   8   4         67.86         69.49         2.35 o                         
  -1   8   4       1225.11       1227.96        11.28 o                         
   0   8   4          5.84          5.05         1.07 o                         
   1   8   4         99.02         88.85         2.55 o                         
   2   8   4         85.09         77.11         2.44 o                         
   3   8   4        119.31         97.44         2.81 o                         
   4   8   4         15.62         10.79         1.54 o                         
   5   8   4        373.72        361.13         6.08 o                         
   6   8   4         28.51         26.23         2.46 o                         
   7   8   4        345.70        365.42         7.57 o                         
   8   8   4         71.94         74.84         4.07 o                         
   9   8   4          8.26          4.99         3.91 o                         
  -7   9   4          0.55          0.09         2.68 o                         
  -6   9   4         16.82         18.12         6.15 o                         
  -5   9   4          9.48          7.83         1.81 o                         
  -4   9   4          3.18          0.05         1.37 o                         
  -3   9   4         82.98         73.28         2.99 o                         
  -2   9   4          1.62         -0.75         1.12 o                         
  -1   9   4          0.26         -0.17         1.03 o                         
   0   9   4        200.82        188.78         3.88 o                         
   1   9   4        201.23        200.35         4.01 o                         
   2   9   4        281.02        268.48         4.71 o                         
   3   9   4         71.56         73.36         2.68 o                         
   4   9   4         80.41         84.46         3.26 o                         
   5   9   4         81.52         75.58         3.20 o                         
   6   9   4         46.44         43.30         2.95 o                         
   7   9   4          0.80          1.21         1.77 o                         
   8   9   4         95.44         78.22         6.39 o                         
  -7  10   4        135.21        126.02        12.29 o                         
  -6  10   4        324.38        338.20        12.89 o                         
  -5  10   4        288.60        304.97         8.49 o                         
  -4  10   4         17.46         22.64         3.29 o                         
  -3  10   4          0.33         -0.56         1.38 o                         
  -2  10   4        133.13        121.53         4.13 o                         
  -1  10   4         55.06         59.07         3.10 o                         
   0  10   4          6.25          3.29         1.27 o                         
   1  10   4         99.66        111.10         3.42 o                         
   2  10   4         13.25          6.74         1.51 o                         
   3  10   4         25.91         25.51         2.09 o                         
   4  10   4        220.35        214.40         5.18 o                         
   5  10   4         71.59         74.55         3.61 o                         
   6  10   4        150.64        139.63         6.05 o                         
   7  10   4          7.39          6.90         2.40 o                         
  -7  11   4         37.55         57.63         8.84 o                         
  -6  11   4         17.89         12.30         4.51 o                         
  -5  11   4        143.39        134.88         5.37 o                         
  -4  11   4        391.69        395.67         9.84 o                         
  -3  11   4          4.36          3.73         1.77 o                         
  -2  11   4         46.81         44.72         3.13 o                         
  -1  11   4         29.61         22.43         2.42 o                         
   0  11   4        100.57        102.77         4.11 o                         
   1  11   4        528.43        508.73         9.80 o                         
   2  11   4        428.60        448.50         9.18 o                         
   3  11   4         13.73         15.57         2.21 o                         
   4  11   4         69.89         78.65         3.71 o                         
   5  11   4         41.85         38.87         3.49 o                         
   6  11   4         20.08         13.90         3.04 o                         
  -5  12   4         18.55         13.70         3.77 o                         
  -4  12   4         33.27         24.85         3.09 o                         
  -3  12   4          0.02         -0.70         1.93 o                         
  -2  12   4          0.45         -0.54         1.65 o                         
  -1  12   4         16.62         14.43         2.34 o                         
   0  12   4          0.21         -1.63         1.63 o                         
   1  12   4         34.24         36.09         3.18 o                         
   2  12   4          2.12          0.53         1.73 o                         
   3  12   4          1.84          0.68         1.69 o                         
   4  12   4         32.12         29.04         5.72 o                         
   5  12   4          6.27          5.96         6.15 o                         
  -4  13   4        242.17        280.47        26.70 o                         
  -3  13   4          2.15          2.64         2.34 o                         
  -2  13   4         30.01         31.15         3.36 o                         
  -1  13   4        294.50        289.66        10.61 o                         
   0  13   4        506.01        516.59        13.58 o                         
   1  13   4         71.90         69.23         3.83 o                         
   2  13   4         61.38         59.01         4.85 o                         
   3  13   4        105.89        102.90         7.57 o                         
 -11   1   5          1.63          5.59         4.43 o                         
 -10   1   5        447.31        470.00        22.76 o                         
  -9   1   5        228.94        234.63         7.34 o                         
  -8   1   5         22.74         20.60         2.77 o                         
  -7   1   5        930.53        906.16        14.66 o                         
  -6   1   5        983.51        950.82         8.40 o                         
  -5   1   5         43.09         34.88         1.37 o                         
  -4   1   5        822.56        794.94         5.99 o                         
  -3   1   5       2241.27       2067.35        16.11 o                         
  -2   1   5        424.49        380.80         3.40 o                         
  -1   1   5         28.14         24.58         0.62 o                         
   0   1   5         99.40        124.99         1.54 o                         
   1   1   5          0.07          0.21         0.61 o                         
   2   1   5         47.24         54.01         1.87 o                         
   3   1   5       2121.15       2154.24        13.45 o                         
   4   1   5         61.64         69.16         1.52 o                         
   5   1   5        122.85        137.00         2.68 o                         
   6   1   5         53.03         33.61         1.65 o                         
   7   1   5        178.43        198.84         3.92 o                         
   8   1   5        345.32        329.40         5.25 o                         
   9   1   5        124.64        126.49         3.43 o                         
  10   1   5         80.66         79.31         3.01 o                         
  11   1   5         47.77         45.14        10.18 o                         
 -11   2   5         93.09         97.02         8.80 o                         
 -10   2   5         20.96         29.18         5.56 o                         
  -9   2   5          1.16          0.88         2.31 o                         
  -8   2   5         77.49         75.63         4.18 o                         
  -7   2   5          1.11          0.22         1.86 o                         
  -6   2   5         15.01         14.75         1.24 o                         
  -5   2   5        123.29        138.69         2.76 o                         
  -4   2   5        280.31        295.19         2.94 o                         
  -3   2   5        547.50        567.99         4.75 o                         
  -2   2   5       4892.06       5137.19        34.35 o                         
  -1   2   5       1068.73       1120.20         8.22 o                         
   0   2   5       2888.78       3086.26        19.48 o                         
   1   2   5        171.23        212.38         2.47 o                         
   2   2   5         95.92         75.23         1.19 o                         
   3   2   5        841.22        868.23         5.90 o                         
   4   2   5          4.86          2.68         0.53 o                         
   5   2   5        487.80        457.87         5.38 o                         
   6   2   5        123.15         99.73         2.49 o                         
   7   2   5        142.26        146.99         3.58 o                         
   8   2   5        166.89        175.96         4.29 o                         
   9   2   5        194.51        190.57         4.50 o                         
  10   2   5          7.70          9.06         2.04 o                         
 -11   3   5         59.82         68.20        10.57 o                         
 -10   3   5         68.55         68.58         7.20 o                         
  -9   3   5        142.32        135.14         6.81 o                         
  -8   3   5         11.28         10.16         2.43 o                         
  -7   3   5         12.16         13.65         2.05 o                         
  -6   3   5         44.45         38.28         1.88 o                         
  -5   3   5        197.24        193.12         3.35 o                         
  -4   3   5         91.98         85.37         1.84 o                         
  -3   3   5        843.67        787.63         6.27 o                         
  -2   3   5       1867.05       1818.35        13.53 o                         
  -1   3   5         51.25         70.06         1.26 o                         
   0   3   5        660.55        746.94         5.77 o                         
   1   3   5          1.42          7.25         0.50 o                         
   2   3   5        361.28        437.99         3.70 o                         
   3   3   5          9.49          3.20         0.49 o                         
   4   3   5         89.17         95.10         1.95 o                         
   5   3   5       1249.36       1185.05        10.85 o                         
   6   3   5          0.73          0.84         0.93 o                         
   7   3   5         22.64         24.75         1.89 o                         
   8   3   5         45.23         42.45         2.36 o                         
   9   3   5         10.27          6.33         1.49 o                         
  10   3   5         40.04         41.51         2.60 o                         
 -10   4   5         65.79         58.89         8.93 o                         
  -9   4   5        167.80        178.82         9.19 o                         
  -8   4   5         86.92         84.75         4.51 o                         
  -7   4   5       1000.35       1002.99        14.22 o                         
  -6   4   5          2.58          2.38         1.03 o                         
  -5   4   5          0.76          0.79         0.78 o                         
  -4   4   5         29.11         34.79         1.32 o                         
  -3   4   5       1046.73       1086.81         8.35 o                         
  -2   4   5        295.45        308.36         3.43 o                         
  -1   4   5        146.01        120.85         1.91 o                         
   0   4   5         39.02         27.20         1.03 o                         
   1   4   5        935.45        962.21         7.45 o                         
   2   4   5        656.22        617.80         5.32 o                         
   3   4   5        325.38        294.48         3.46 o                         
   4   4   5       1902.08       1819.02        15.98 o                         
   5   4   5       2323.13       2233.26        20.87 o                         
   6   4   5        184.43        184.99         4.30 o                         
   7   4   5         15.90         12.91         1.61 o                         
   8   4   5        623.36        582.23         8.55 o                         
   9   4   5         22.48         25.69         2.21 o                         
  10   4   5         46.17         55.38         3.21 o                         
 -10   5   5         61.88         63.45         7.97 o                         
  -9   5   5          3.83          2.50         2.77 o                         
  -8   5   5         12.41         11.85         2.56 o                         
  -7   5   5         87.04         77.41         3.64 o                         
  -6   5   5         26.83         26.98         2.02 o                         
  -5   5   5        102.23        102.89         2.61 o                         
  -4   5   5          0.29          0.90         0.73 o                         
  -3   5   5        236.82        240.87         3.25 o                         
  -2   5   5        114.91        137.19         2.21 o                         
  -1   5   5         89.67         88.93         1.69 o                         
   0   5   5        756.00        795.00         6.74 o                         
   1   5   5         82.88        113.20         2.07 o                         
   2   5   5          0.45          1.48         0.67 o                         
   3   5   5        136.40        140.37         2.65 o                         
   4   5   5         41.31         38.46         1.77 o                         
   5   5   5        298.14        291.48         5.37 o                         
   6   5   5          6.25          5.16         1.30 o                         
   7   5   5          0.60         -0.55         1.17 o                         
   8   5   5         16.95         16.66         2.43 o                         
   9   5   5         33.51         31.33         2.49 o                         
  10   5   5          9.94          8.12         4.28 o                         
 -10   6   5          2.60          2.22         4.99 o                         
  -9   6   5          4.62          3.38         6.72 o                         
  -8   6   5         39.46         40.60         4.65 o                         
  -7   6   5         40.34         36.14         2.98 o                         
  -6   6   5         54.56         60.19         2.87 o                         
  -5   6   5         21.94         20.58         1.67 o                         
  -4   6   5        122.09        118.61         2.64 o                         
  -3   6   5          7.94          6.74         0.98 o                         
  -2   6   5       1476.41       1451.74        12.19 o                         
  -1   6   5       1811.85       1739.83        14.02 o                         
   0   6   5       1783.80       1710.86        14.44 o                         
   1   6   5        465.10        460.38         5.44 o                         
   2   6   5        524.70        519.91         5.98 o                         
   3   6   5         69.45         79.22         2.21 o                         
   4   6   5         11.77          8.39         1.22 o                         
   5   6   5        564.13        553.31         7.73 o                         
   6   6   5        486.79        478.46         7.34 o                         
   7   6   5        510.98        518.30         8.04 o                         
   8   6   5        213.43        218.14         5.16 o                         
   9   6   5          8.88          7.12         1.92 o                         
  10   6   5          3.40          4.14         6.53 o                         
  -9   7   5        106.27        101.24        12.10 o                         
  -8   7   5         69.35         62.21         5.16 o                         
  -7   7   5        267.46        281.04         7.03 o                         
  -6   7   5         33.98         37.85         2.69 o                         
  -5   7   5         56.64         59.17         2.65 o                         
  -4   7   5        295.35        284.26         4.60 o                         
  -3   7   5        318.57        337.55         4.96 o                         
  -2   7   5        153.20        151.49         3.03 o                         
  -1   7   5          9.14          6.27         1.02 o                         
   0   7   5        236.78        231.39         3.83 o                         
   1   7   5        603.46        610.47         6.95 o                         
   2   7   5        133.81        125.35         2.85 o                         
   3   7   5         91.34         98.80         2.59 o                         
   4   7   5          1.16          0.86         1.06 o                         
   5   7   5        154.48        155.33         4.41 o                         
   6   7   5          6.74          3.42         1.42 o                         
   7   7   5          6.57          7.49         1.63 o                         
   8   7   5         21.80         24.35         2.51 o                         
   9   7   5         28.38         27.38         5.96 o                         
  -8   8   5         24.79         14.79         4.99 o                         
  -7   8   5         70.86         77.23        10.05 o                         
  -6   8   5         59.88         57.90         3.36 o                         
  -5   8   5        155.01        137.82         4.23 o                         
  -4   8   5         44.81         38.84         2.17 o                         
  -3   8   5        411.45        410.50         6.19 o                         
  -2   8   5          0.56         -0.19         0.91 o                         
  -1   8   5          6.39          7.02         1.14 o                         
   0   8   5        238.31        247.87         4.24 o                         
   1   8   5        547.86        575.63         7.00 o                         
   2   8   5          9.14          6.52         1.19 o                         
   3   8   5        221.65        219.55         4.10 o                         
   4   8   5         99.57         95.68         3.00 o                         
   5   8   5        404.86        386.55         6.73 o                         
   6   8   5        212.43        210.14         4.99 o                         
   7   8   5          1.13          2.67         1.80 o                         
   8   8   5          2.43          4.62         1.78 o                         
  -8   9   5         18.63         12.87         4.61 o                         
  -7   9   5        255.70        270.95        11.31 o                         
  -6   9   5        733.36        740.76        13.79 o                         
  -5   9   5        287.33        292.55         7.03 o                         
  -4   9   5        669.46        643.49         9.24 o                         
  -3   9   5        377.67        351.63         5.93 o                         
  -2   9   5         91.15         85.79         4.65 o                         
  -1   9   5         22.24         22.62         1.67 o                         
   0   9   5         63.31         73.32         2.40 o                         
   1   9   5        166.54        175.65         3.77 o                         
   2   9   5        355.26        341.12         5.80 o                         
   3   9   5        542.56        499.21         6.87 o                         
   4   9   5        157.92        151.17         3.89 o                         
   5   9   5        391.24        357.34         7.22 o                         
   6   9   5         14.60         14.08         2.12 o                         
   7   9   5          7.49          8.45         1.93 o                         
   8   9   5          7.67          8.42         4.26 o                         
  -7  10   5         77.58         76.08        12.68 o                         
  -6  10   5          7.60          5.44         4.42 o                         
  -5  10   5          6.38          6.06         2.03 o                         
  -4  10   5        179.44        182.29         5.19 o                         
  -3  10   5        178.76        188.50         5.18 o                         
  -2  10   5         48.89         47.65         2.69 o                         
  -1  10   5         47.31         46.18         2.33 o                         
   0  10   5         90.10         84.23         2.86 o                         
   1  10   5          1.73          1.27         1.22 o                         
   2  10   5          3.91          5.53         1.46 o                         
   3  10   5        188.19        189.88         4.48 o                         
   4  10   5         47.68         42.07         2.65 o                         
   5  10   5         23.37         23.46         2.46 o                         
   6  10   5         30.17         22.66         3.24 o                         
   7  10   5          0.58          2.15         3.04 o                         
  -7  11   5         49.98         38.00         5.41 o                         
  -6  11   5         30.19         27.96         5.11 o                         
  -5  11   5         18.93         17.38         3.40 o                         
  -4  11   5        195.17        235.82         6.21 o                         
  -3  11   5        540.25        516.84         9.30 o                         
  -2  11   5        136.21        129.10         4.46 o                         
  -1  11   5          0.62          0.95         1.59 o                         
   0  11   5        243.70        232.46         5.86 o                         
   1  11   5         60.86         62.77         4.05 o                         
   2  11   5         30.59         30.13         2.77 o                         
   3  11   5          4.70          3.04         1.62 o                         
   4  11   5         64.83         65.73         4.15 o                         
   5  11   5        315.86        331.15         8.15 o                         
   6  11   5          0.54          2.11         6.15 o                         
  -5  12   5        306.49        323.27        11.06 o                         
  -4  12   5          4.86          4.25         2.21 o                         
  -3  12   5         11.39          7.79         2.01 o                         
  -2  12   5         24.54         22.64         2.59 o                         
  -1  12   5         81.98         87.33         5.50 o                         
   0  12   5         74.32         66.62         3.48 o                         
   1  12   5         14.82         11.01         2.08 o                         
   2  12   5        207.34        203.12         6.15 o                         
   3  12   5        459.18        502.24         9.42 o                         
   4  12   5         57.68         48.46         3.63 o                         
  -3  13   5          2.99          4.75         2.73 o                         
  -2  13   5         34.44         29.04         3.55 o                         
  -1  13   5          4.07          8.16         2.07 o                         
   0  13   5          4.42          1.26         1.86 o                         
   1  13   5          4.23          4.64         2.01 o                         
   2  13   5         19.66          9.78         8.36 o                         
 -11   0   6        117.02        155.60        15.18 o                         
 -10   0   6         45.66         40.15         9.22 o                         
  -9   0   6        125.89        115.76         7.46 o                         
  -8   0   6        908.74        950.66        29.78 o                         
  -7   0   6        251.91        253.01         6.45 o                         
  -6   0   6        985.68        959.45        14.56 o                         
  -5   0   6        170.03        130.72         3.94 o                         
  -4   0   6          2.11          8.95         1.24 o                         
  -3   0   6        574.48        536.36         9.82 o                         
  -2   0   6       2950.54       3019.59        29.61 o                         
  -1   0   6        171.97        170.30         2.74 o                         
   0   0   6       3103.41       3229.53        36.28 o                         
   1   0   6       1230.40       1266.74        17.98 o                         
   2   0   6         29.20         43.16         1.80 o                         
   3   0   6          1.90          7.18         0.90 o                         
   4   0   6        463.40        392.15         6.11 o                         
   5   0   6        834.55        777.43        11.24 o                         
   6   0   6         33.99         24.43         2.03 o                         
   7   0   6         17.03         18.31         2.18 o                         
   8   0   6        543.74        521.41        10.13 o                         
   9   0   6          7.23          5.45         1.87 o                         
  10   0   6          3.68          2.10         1.82 o                         
  11   0   6         49.99         48.21         6.73 o                         
 -11   1   6         41.88         47.83        10.95 o                         
 -10   1   6          0.53          3.91         4.11 o                         
  -9   1   6        101.64         95.64         4.89 o                         
  -8   1   6          3.21          2.54         1.93 o                         
  -7   1   6         51.78         58.80         2.63 o                         
  -6   1   6          3.08          2.26         0.94 o                         
  -5   1   6          2.34          1.24         0.79 o                         
  -4   1   6         58.50         60.48         1.52 o                         
  -3   1   6       2871.67       2964.41        22.45 o                         
  -2   1   6         64.04         63.71         1.01 o                         
  -1   1   6        263.86        276.70         2.62 o                         
   0   1   6          4.68          6.51         0.51 o                         
   1   1   6        312.79        345.16         3.49 o                         
   2   1   6       2807.67       2967.78        20.99 o                         
   3   1   6        264.18        248.60         2.86 o                         
   4   1   6          2.10          9.41         0.73 o                         
   5   1   6        133.76        128.95         3.91 o                         
   6   1   6        152.87        121.92         2.72 o                         
   7   1   6         80.86         80.18         2.47 o                         
   8   1   6          0.22          0.12         1.06 o                         
   9   1   6          0.72          2.22         1.18 o                         
  10   1   6          3.36          5.31         1.65 o                         
  11   1   6         19.45         10.76         5.57 o                         
 -11   2   6          9.64          3.46         5.57 o                         
 -10   2   6         30.29         39.12         4.65 o                         
  -9   2   6          0.67         -0.01         2.10 o                         
  -8   2   6          3.26          2.76         2.07 o                         
  -7   2   6        521.93        535.52         7.64 o                         
  -6   2   6        340.17        319.39         4.65 o                         
  -5   2   6       1591.19       1514.61        13.20 o                         
  -4   2   6         56.00         36.13         1.21 o                         
  -3   2   6        720.55        697.72         6.83 o                         
  -2   2   6        874.85        808.37         5.76 o                         
  -1   2   6        174.36        144.93         1.67 o                         
   0   2   6       1557.05       1576.21        11.69 o                         
   1   2   6        788.05        846.97         6.54 o                         
   2   2   6        299.39        310.22         3.37 o                         
   3   2   6        139.84        131.85         1.64 o                         
   4   2   6        113.46         99.58         1.49 o                         
   5   2   6        192.80        192.02         3.09 o                         
   6   2   6        118.35        111.16         3.26 o                         
   7   2   6        324.52        310.83         4.78 o                         
   8   2   6          8.90          3.26         1.22 o                         
   9   2   6         22.34         26.86         2.16 o                         
  10   2   6         26.87         40.04         2.47 o                         
 -10   3   6         72.81         69.46         5.64 o                         
  -9   3   6        422.19        431.23        10.39 o                         
  -8   3   6         18.24         13.31         2.43 o                         
  -7   3   6         44.30         46.67         2.97 o                         
  -6   3   6        199.21        213.00         4.06 o                         
  -5   3   6          1.09          0.27         0.87 o                         
  -4   3   6        582.59        650.38         6.21 o                         
  -3   3   6       1471.93       1512.08        11.21 o                         
  -2   3   6       1968.01       2175.33        15.79 o                         
  -1   3   6          1.97          0.52         0.40 o                         
   0   3   6       1720.57       1857.34        12.92 o                         
   1   3   6        134.66        127.68         1.52 o                         
   2   3   6       1097.25       1092.67         8.99 o                         
   3   3   6        190.59        172.71         2.08 o                         
   4   3   6        138.32        134.01         2.54 o                         
   5   3   6        961.53        895.72        11.26 o                         
   6   3   6         53.33         59.59         2.12 o                         
   7   3   6        424.61        425.05         7.35 o                         
   8   3   6        520.03        508.25         7.23 o                         
   9   3   6        278.25        294.82         5.53 o                         
  10   3   6         35.85         31.86         2.21 o                         
 -10   4   6          1.80          9.16         4.32 o                         
  -9   4   6         25.76         19.95         3.21 o                         
  -8   4   6          0.03         -0.01         1.71 o                         
  -7   4   6          1.81          1.06         1.56 o                         
  -6   4   6         55.85         41.14         2.05 o                         
  -5   4   6         32.52         56.37         2.79 o                         
  -4   4   6        205.25        186.94         2.97 o                         
  -3   4   6        324.74        301.71         3.73 o                         
  -2   4   6         34.91         49.73         1.25 o                         
  -1   4   6        148.95        145.95         2.24 o                         
   0   4   6         11.70         25.69         1.02 o                         
   1   4   6        174.85        186.63         2.17 o                         
   2   4   6        159.03        186.93         2.32 o                         
   3   4   6        403.94        403.59         4.20 o                         
   4   4   6          0.26         -0.50         0.68 o                         
   5   4   6         60.86         58.20         2.14 o                         
   6   4   6        137.39        154.46         3.55 o                         
   7   4   6          9.32          6.87         1.38 o                         
   8   4   6         29.50         27.66         2.25 o                         
   9   4   6          0.51          0.44         1.35 o                         
  10   4   6         70.41         72.68         3.78 o                         
 -10   5   6         67.71         76.06        25.93 o                         
  -9   5   6        129.77        136.18        10.64 o                         
  -8   5   6        194.29        211.11         7.10 o                         
  -7   5   6         23.53         21.66         2.47 o                         
  -6   5   6          8.90          9.88         1.53 o                         
  -5   5   6          6.16          3.53         1.09 o                         
  -4   5   6        210.47        259.01         3.73 o                         
  -3   5   6          1.74          2.80         0.88 o                         
  -2   5   6        307.56        313.32         3.74 o                         
  -1   5   6       1225.46       1216.27        10.23 o                         
   0   5   6       1812.24       1882.54        14.34 o                         
   1   5   6        464.80        459.36         4.77 o                         
   2   5   6        362.33        288.74         3.84 o                         
   3   5   6        533.88        521.15         5.78 o                         
   4   5   6        171.48        181.46         3.37 o                         
   5   5   6         49.33         50.79         2.13 o                         
   6   5   6       1643.52       1644.26        16.93 o                         
   7   5   6        752.51        752.27         9.88 o                         
   8   5   6        371.03        390.43         6.84 o                         
   9   5   6        381.55        406.65         7.32 o                         
  10   5   6         12.66          9.55         3.44 o                         
 -10   6   6          5.19          8.56         4.75 o                         
  -9   6   6          2.73         -0.04         2.73 o                         
  -8   6   6          0.04         -1.13         1.86 o                         
  -7   6   6         50.01         49.34         3.38 o                         
  -6   6   6         73.99         80.00         3.25 o                         
  -5   6   6        184.38        176.45         4.01 o                         
  -4   6   6        172.18        175.23         3.28 o                         
  -3   6   6        432.03        466.50         5.76 o                         
  -2   6   6         69.19         79.87         2.08 o                         
  -1   6   6        678.18        697.67         7.00 o                         
   0   6   6         67.87         56.28         1.95 o                         
   1   6   6         21.23         18.23         1.26 o                         
   2   6   6         39.82         42.66         1.83 o                         
   3   6   6          2.35          3.21         0.88 o                         
   4   6   6         38.71         38.08         2.08 o                         
   5   6   6         80.64         71.25         3.71 o                         
   6   6   6          3.53          4.96         1.34 o                         
   7   6   6         64.17         53.52         2.61 o                         
   8   6   6         14.47         13.35         2.18 o                         
   9   6   6          8.16          7.03         1.91 o                         
  -9   7   6        164.75        179.77         8.35 o                         
  -8   7   6          1.37         -1.97         1.97 o                         
  -7   7   6        137.73        140.02         5.00 o                         
  -6   7   6          0.00         -1.46         1.46 o                         
  -5   7   6          7.77          4.95         1.43 o                         
  -4   7   6          6.27          6.95         1.17 o                         
  -3   7   6        437.45        421.62         5.68 o                         
  -2   7   6        881.96        904.15         8.85 o                         
  -1   7   6         11.51          9.02         1.12 o                         
   0   7   6       1722.85       1737.96        15.10 o                         
   1   7   6        401.84        395.25         5.25 o                         
   2   7   6        690.74        676.71         7.53 o                         
   3   7   6          8.87          9.90         1.23 o                         
   4   7   6         96.81        103.78         2.89 o                         
   5   7   6        210.79        206.71         4.53 o                         
   6   7   6        151.11        162.55         4.15 o                         
   7   7   6        102.60         96.81         3.41 o                         
   8   7   6         36.82         35.33         2.54 o                         
   9   7   6          9.08          9.66         3.25 o                         
  -9   8   6         39.22         40.15         7.88 o                         
  -8   8   6        153.11        163.60         9.13 o                         
  -7   8   6         53.91         68.02         4.14 o                         
  -6   8   6        315.14        324.36         8.29 o                         
  -5   8   6        845.45        811.92        12.62 o                         
  -4   8   6        254.64        254.52         4.85 o                         
  -3   8   6         31.69         39.96         2.06 o                         
  -2   8   6        327.26        340.07         4.93 o                         
  -1   8   6          4.83          3.85         1.05 o                         
   0   8   6        766.34        754.79         8.41 o                         
   1   8   6        271.04        248.64         4.27 o                         
   2   8   6        108.84        108.99         2.85 o                         
   3   8   6        516.40        516.26         6.69 o                         
   4   8   6         10.43          5.77         1.30 o                         
   5   8   6         97.55         95.06         3.62 o                         
   6   8   6          1.52          1.24         1.34 o                         
   7   8   6          2.63          2.11         1.39 o                         
   8   8   6          1.31          0.31         1.53 o                         
  -8   9   6         26.33         20.55         5.96 o                         
  -7   9   6         33.42         32.34         3.91 o                         
  -6   9   6          1.32          0.56         1.64 o                         
  -5   9   6          5.76          7.83         2.04 o                         
  -4   9   6        162.31        161.53         4.33 o                         
  -3   9   6         28.26         29.62         2.11 o                         
  -2   9   6         14.42         18.02         1.63 o                         
  -1   9   6         20.58         19.95         1.65 o                         
   0   9   6          1.44          1.40         1.06 o                         
   1   9   6        209.87        221.17         4.25 o                         
   2   9   6        427.56        414.05         6.08 o                         
   3   9   6         14.11          9.38         1.41 o                         
   4   9   6         11.42         10.26         1.58 o                         
   5   9   6          0.01         -1.50         1.50 o                         
   6   9   6         45.77         38.49         3.94 o                         
   7   9   6          0.43          1.48         1.69 o                         
  -7  10   6          2.17          2.38         3.28 o                         
  -6  10   6        343.92        339.40         9.08 o                         
  -5  10   6        561.76        600.61        12.36 o                         
  -4  10   6        175.87        180.48         5.11 o                         
  -3  10   6        374.45        384.03         7.00 o                         
  -2  10   6         67.02         66.37         2.80 o                         
  -1  10   6         69.67         77.80         2.79 o                         
   0  10   6        203.35        216.77         4.45 o                         
   1  10   6        854.95        840.68        10.40 o                         
   2  10   6        391.62        411.36         6.73 o                         
   3  10   6          0.17          1.08         1.26 o                         
   4  10   6          4.37          2.73         1.46 o                         
   5  10   6         49.00         54.63         3.22 o                         
   6  10   6          5.53          3.20         1.76 o                         
  -6  11   6          2.96          5.33         3.78 o                         
  -5  11   6          2.41          0.04         2.78 o                         
  -4  11   6        111.68        105.42         4.63 o                         
  -3  11   6         20.59         24.35         2.55 o                         
  -2  11   6          2.58          1.80         1.61 o                         
  -1  11   6         16.64         14.87         2.12 o                         
   0  11   6          8.22          5.77         1.47 o                         
   1  11   6         44.65         43.35         2.58 o                         
   2  11   6         92.29         85.42         3.22 o                         
   3  11   6         41.29         43.56         2.99 o                         
   4  11   6        108.47        126.20         4.24 o                         
   5  11   6        214.24        232.73         8.79 o                         
   6  11   6         79.28         68.39        10.57 o                         
  -5  12   6         56.99         47.45         7.88 o                         
  -4  12   6        119.92        134.05         5.34 o                         
  -3  12   6         98.88        103.66         6.53 o                         
  -2  12   6         56.51         56.62         4.18 o                         
  -1  12   6         28.42         30.88         2.83 o                         
   0  12   6          5.85          1.94         1.63 o                         
   1  12   6          6.48          5.33         1.86 o                         
   2  12   6          7.38          4.22         1.87 o                         
   3  12   6          3.44          1.58         1.88 o                         
   4  12   6          0.54         -0.96         5.38 o                         
   5  12   6         63.03         48.41         9.80 o                         
  -3  13   6          3.48          1.08         2.59 o                         
  -2  13   6          2.82          3.47         2.73 o                         
  -1  13   6        325.41        327.59        13.02 o                         
   0  13   6        205.34        231.22         8.01 o                         
   1  13   6          1.43         -0.54         2.81 o                         
   2  13   6        168.64        180.00        15.18 o                         
 -10   1   7          3.27          5.03         2.41 o                         
  -9   1   7         65.62         67.20         5.82 o                         
  -8   1   7        149.41        154.45         7.07 o                         
  -7   1   7        152.38        161.28         3.45 o                         
  -6   1   7        336.34        317.48         4.66 o                         
  -5   1   7         25.28         16.41         1.27 o                         
  -4   1   7       1023.18        973.92         9.00 o                         
  -3   1   7       4600.04       4613.30        30.37 o                         
  -2   1   7        608.74        557.70         4.11 o                         
  -1   1   7         12.85          5.68         0.50 o                         
   0   1   7       1383.10       1369.01        10.45 o                         
   1   1   7         78.49         49.15         1.60 o                         
   2   1   7        262.76        231.37         2.52 o                         
   3   1   7        735.88        729.24         6.35 o                         
   4   1   7       1382.55       1298.68        14.27 o                         
   5   1   7        180.12        184.74         4.15 o                         
   6   1   7          9.45          5.51         1.23 o                         
   7   1   7        165.82        154.88         3.08 o                         
   8   1   7         82.51         72.07         2.36 o                         
   9   1   7         30.60         33.45         2.00 o                         
  10   1   7         14.50         16.80         1.75 o                         
 -10   2   7         30.08         35.74         3.97 o                         
  -9   2   7         24.48         21.61         3.13 o                         
  -8   2   7        352.11        371.45         9.62 o                         
  -7   2   7        119.71        117.27         2.99 o                         
  -6   2   7          0.14          0.11         0.90 o                         
  -5   2   7         94.28         82.32         2.67 o                         
  -4   2   7        221.08        206.96         3.26 o                         
  -3   2   7         12.99         11.16         0.65 o                         
  -2   2   7        436.23        483.19         3.85 o                         
  -1   2   7          4.74          2.09         0.44 o                         
   0   2   7          5.21          2.84         0.48 o                         
   1   2   7        174.73        182.27         2.13 o                         
   2   2   7        748.15        797.92         6.63 o                         
   3   2   7        214.94        187.99         2.63 o                         
   4   2   7         59.56         70.69         2.31 o                         
   5   2   7        124.44        129.84         2.75 o                         
   6   2   7        278.28        282.36         4.02 o                         
   7   2   7        119.92        121.73         2.80 o                         
   8   2   7        246.40        227.07         4.28 o                         
   9   2   7        293.83        292.28         7.71 o                         
  10   2   7         46.37         51.75         3.22 o                         
 -10   3   7          6.41          4.04         2.64 o                         
  -9   3   7          7.16          9.40         2.59 o                         
  -8   3   7        121.71        123.45         5.30 o                         
  -7   3   7          7.54          9.16         1.52 o                         
  -6   3   7        112.41        110.63         2.98 o                         
  -5   3   7         55.78         46.39         1.96 o                         
  -4   3   7         27.75         42.47         1.73 o                         
  -3   3   7        523.10        482.80         4.87 o                         
  -2   3   7        164.86        208.84         2.37 o                         
  -1   3   7         31.75         68.94         1.37 o                         
   0   3   7        982.97        980.04         7.41 o                         
   1   3   7       3880.12       4273.07        31.05 o                         
   2   3   7         76.39         63.84         1.43 o                         
   3   3   7        654.15        575.99         5.06 o                         
   4   3   7        196.97        196.10         3.09 o                         
   5   3   7        112.87        107.04         2.90 o                         
   6   3   7        111.64         92.17         2.40 o                         
   7   3   7          1.27          0.69         0.93 o                         
   8   3   7          5.36          5.17         1.23 o                         
   9   3   7          9.20         11.89         2.22 o                         
  10   3   7         72.56         70.81         2.74 o                         
 -10   4   7        176.60        194.49         7.32 o                         
  -9   4   7        267.83        281.21         8.36 o                         
  -8   4   7        311.35        321.87         8.49 o                         
  -7   4   7        434.51        442.16         7.67 o                         
  -6   4   7         27.99         24.28         1.79 o                         
  -5   4   7         59.59         55.77         2.15 o                         
  -4   4   7        709.05        746.98         8.22 o                         
  -3   4   7         42.36         39.65         1.39 o                         
  -2   4   7        123.45        144.30         2.27 o                         
  -1   4   7         94.46        111.45         1.63 o                         
   0   4   7          5.78          3.57         0.54 o                         
   1   4   7        330.99        329.89         3.86 o                         
   2   4   7          5.71          7.78         0.80 o                         
   3   4   7        453.05        446.14         5.41 o                         
   4   4   7       1404.53       1321.14        12.13 o                         
   5   4   7        200.76        217.19         3.80 o                         
   6   4   7         33.16         25.60         2.27 o                         
   7   4   7        486.01        470.13         6.92 o                         
   8   4   7        240.74        253.62         7.40 o                         
   9   4   7        403.03        423.74         7.08 o                         
  10   4   7         24.31         16.69         2.75 o                         
 -10   5   7          6.28          8.33         6.50 o                         
  -9   5   7         11.48         10.44         2.82 o                         
  -8   5   7         98.47         89.15         5.41 o                         
  -7   5   7          0.66          1.40         1.62 o                         
  -6   5   7          0.32          1.41         1.14 o                         
  -5   5   7         15.51         10.92         1.38 o                         
  -4   5   7        102.86         87.58         2.51 o                         
  -3   5   7         96.08        130.69         2.48 o                         
  -2   5   7          2.72          3.84         0.76 o                         
  -1   5   7        152.69        145.44         2.70 o                         
   0   5   7         35.94         32.50         1.17 o                         
   1   5   7        103.45        104.70         1.88 o                         
   2   5   7        255.10        259.50         3.18 o                         
   3   5   7        480.77        441.08         5.09 o                         
   4   5   7         49.16         51.35         1.78 o                         
   5   5   7         54.79         61.90         3.00 o                         
   6   5   7        258.75        255.36         6.68 o                         
   7   5   7         69.20         66.87         2.57 o                         
   8   5   7         24.30         28.15         2.96 o                         
   9   5   7         16.21         19.37         2.07 o                         
 -10   6   7         92.26        101.41         6.83 o                         
  -9   6   7         15.47         10.58         2.73 o                         
  -8   6   7        360.06        363.21        13.33 o                         
  -7   6   7         26.48         31.42         3.70 o                         
  -6   6   7        106.44         97.24         3.32 o                         
  -5   6   7          1.61          1.47         1.08 o                         
  -4   6   7        658.73        619.87         7.64 o                         
  -3   6   7        414.30        399.38         6.88 o                         
  -2   6   7        101.45         95.75         2.28 o                         
  -1   6   7        148.64        134.99         2.84 o                         
   0   6   7         22.05         18.53         1.28 o                         
   1   6   7         87.76         71.14         1.97 o                         
   2   6   7        482.55        460.41         5.50 o                         
   3   6   7        167.76        157.95         2.98 o                         
   4   6   7        148.34        146.62         3.18 o                         
   5   6   7          2.98          3.73         1.29 o                         
   6   6   7        200.68        205.94         4.65 o                         
   7   6   7        208.01        212.03         4.63 o                         
   8   6   7        169.36        171.39         4.48 o                         
   9   6   7        151.93        160.55         4.52 o                         
  -9   7   7        159.29        162.41         7.40 o                         
  -8   7   7        143.27        141.67         6.56 o                         
  -7   7   7          0.02         -0.95         2.25 o                         
  -6   7   7         99.36         96.31         4.02 o                         
  -5   7   7         28.85         23.44         2.23 o                         
  -4   7   7         24.37         31.64         1.95 o                         
  -3   7   7       1249.47       1268.34        12.10 o                         
  -2   7   7        845.27        836.10         8.43 o                         
  -1   7   7        105.74         99.27         2.45 o                         
   0   7   7        292.04        274.35         4.23 o                         
   1   7   7          0.36         -0.81         0.81 o                         
   2   7   7        123.87        148.16         4.13 o                         
   3   7   7        374.50        401.99         5.47 o                         
   4   7   7        399.61        368.25         6.12 o                         
   5   7   7         30.15         31.93         2.01 o                         
   6   7   7          4.76          5.71         1.37 o                         
   7   7   7        186.35        185.64         4.55 o                         
   8   7   7          4.89          4.44         1.47 o                         
   9   7   7          2.75         -0.77         3.84 o                         
  -9   8   7         37.37         34.49         5.49 o                         
  -8   8   7         75.88         79.49         5.20 o                         
  -7   8   7         44.34         39.58         3.79 o                         
  -6   8   7         53.07         47.24         3.29 o                         
  -5   8   7          0.18         -0.92         1.36 o                         
  -4   8   7         58.45         60.10         2.67 o                         
  -3   8   7         19.98         23.87         1.76 o                         
  -2   8   7        210.99        209.11         3.80 o                         
  -1   8   7         30.79         29.53         1.86 o                         
   0   8   7        452.75        440.36         5.69 o                         
   1   8   7          4.21          2.28         1.01 o                         
   2   8   7        167.63        154.53         3.35 o                         
   3   8   7        166.84        173.29         4.41 o                         
   4   8   7        185.58        177.23         3.95 o                         
   5   8   7         28.08         23.10         1.99 o                         
   6   8   7         21.11         13.65         2.03 o                         
   7   8   7         16.31         21.41         2.12 o                         
   8   8   7        163.51        195.03        10.12 o                         
  -8   9   7          6.03          4.89         3.04 o                         
  -7   9   7         45.97         42.47         3.75 o                         
  -6   9   7        258.54        281.89         7.75 o                         
  -5   9   7        206.30        205.25         5.93 o                         
  -4   9   7        906.81        885.47        11.58 o                         
  -3   9   7       1092.93       1102.55        12.35 o                         
  -2   9   7        138.25        144.74         3.51 o                         
  -1   9   7         33.44         38.98         2.02 o                         
   0   9   7        269.35        264.21         4.52 o                         
   1   9   7        152.48        171.11         3.72 o                         
   2   9   7        313.01        314.62         5.41 o                         
   3   9   7        277.21        257.08         4.67 o                         
   4   9   7        410.80        403.74         6.52 o                         
   5   9   7         19.35         17.97         2.14 o                         
   6   9   7          1.81          0.76         1.39 o                         
   7   9   7        105.19        111.39         4.49 o                         
  -7  10   7         16.26         11.94         3.01 o                         
  -6  10   7         46.03         48.62         3.89 o                         
  -5  10   7        137.00        140.79         5.71 o                         
  -4  10   7          8.64          5.34         2.17 o                         
  -3  10   7         34.82         32.40         2.31 o                         
  -2  10   7          7.94          4.58         1.43 o                         
  -1  10   7         33.17         23.14         1.93 o                         
   0  10   7         39.61         40.25         2.17 o                         
   1  10   7          4.28          5.11         1.32 o                         
   2  10   7         77.97         78.34         2.80 o                         
   3  10   7         14.85          8.69         1.55 o                         
   4  10   7        238.97        235.39         5.05 o                         
   5  10   7         48.33         52.91         3.85 o                         
   6  10   7         51.30         54.14         3.15 o                         
   7  10   7         22.06         22.28         6.53 o                         
  -6  11   7          9.96          6.17         2.63 o                         
  -5  11   7          1.96          2.36         2.11 o                         
  -4  11   7         12.75         10.81         2.60 o                         
  -3  11   7        335.63        359.23         7.56 o                         
  -2  11   7         78.50         73.83         3.51 o                         
  -1  11   7         39.64         37.98         2.36 o                         
   0  11   7        347.20        334.03         5.94 o                         
   1  11   7        575.92        545.91         7.86 o                         
   2  11   7         31.22         33.55         2.43 o                         
   3  11   7        318.18        355.31         7.96 o                         
   4  11   7         74.48         84.89         4.81 o                         
   5  11   7          0.29          0.86         2.10 o                         
  -5  12   7        147.77        150.80        11.72 o                         
  -4  12   7        167.65        168.33         7.37 o                         
  -3  12   7         14.26         10.98         2.18 o                         
  -2  12   7         70.22         83.23         3.95 o                         
  -1  12   7        127.03        134.17         4.77 o                         
   0  12   7          8.91          6.80         2.00 o                         
   1  12   7          2.00         -1.54         1.54 o                         
   2  12   7          2.19          1.07         1.66 o                         
   3  12   7          0.64          1.07         2.09 o                         
   4  12   7         15.79         17.06         5.09 o                         
  -2  13   7         26.83         22.86         7.68 o                         
  -1  13   7         54.89         66.47         9.61 o                         
   2  13   7         38.63         33.04         8.64 o                         
 -11   0   8          0.01         -1.92         4.03 o                         
 -10   0   8         23.46         22.05         4.57 o                         
  -9   0   8        555.95        586.27        17.45 o                         
  -8   0   8          2.51         -0.10         2.58 o                         
  -7   0   8         63.35         53.73         6.16 o                         
  -6   0   8          0.98          2.00         1.46 o                         
  -5   0   8        817.20        801.29        12.29 o                         
  -4   0   8        758.89        692.71        10.54 o                         
  -3   0   8        640.90        638.86         8.05 o                         
  -2   0   8       1610.75       1666.84        17.52 o                         
  -1   0   8        588.46        572.75         8.11 o                         
   0   0   8          0.49          3.41         1.05 o                         
   1   0   8       2328.52       2316.93        31.50 o                         
   2   0   8        414.27        407.07         6.85 o                         
   3   0   8        563.81        470.51         5.85 o                         
   4   0   8       2099.25       1948.86        28.37 o                         
   5   0   8          7.40         13.09         3.49 o                         
   6   0   8        543.66        538.94        17.73 o                         
   7   0   8        108.44        123.74         5.79 o                         
   8   0   8         86.47        117.06         6.45 o                         
   9   0   8         91.70         91.17         5.82 o                         
  10   0   8         15.33          9.47         3.01 o                         
 -11   1   8        140.51        139.83        10.76 o                         
 -10   1   8         18.90         21.16         3.20 o                         
  -9   1   8        125.31        123.79         6.06 o                         
  -8   1   8        105.63         98.56         4.71 o                         
  -7   1   8         16.26         13.77         1.51 o                         
  -6   1   8          5.24          4.58         1.07 o                         
  -5   1   8        299.08        301.77         4.35 o                         
  -4   1   8        236.10        244.98         3.70 o                         
  -3   1   8        147.66        154.10         2.14 o                         
  -2   1   8          5.39          5.59         0.52 o                         
  -1   1   8        757.14        799.28         6.51 o                         
   0   1   8       1434.82       1552.59        10.92 o                         
   1   1   8        233.75        286.71         4.17 o                         
   2   1   8        123.62        150.15         2.25 o                         
   3   1   8        277.75        270.24         3.13 o                         
   4   1   8        230.38        189.11         3.91 o                         
   5   1   8         29.79         34.44         2.10 o                         
   6   1   8        356.10        327.29         6.46 o                         
   7   1   8         90.15         73.40         3.38 o                         
   8   1   8         27.61         25.33         1.66 o                         
   9   1   8          5.67          8.16         1.45 o                         
  10   1   8         78.73         93.26         5.09 o                         
 -11   2   8         15.16         12.16         3.73 o                         
 -10   2   8          2.02          5.12         2.43 o                         
  -9   2   8          6.43          8.30         2.58 o                         
  -8   2   8         75.54         84.87         5.64 o                         
  -7   2   8        269.66        255.42         4.50 o                         
  -6   2   8         24.53         31.30         1.86 o                         
  -5   2   8        570.19        539.21         6.32 o                         
  -4   2   8       1329.19       1312.25        13.61 o                         
  -3   2   8        158.71        148.49         2.31 o                         
  -2   2   8         11.19          4.81         0.43 o                         
  -1   2   8        191.77        174.50         2.32 o                         
   0   2   8         83.28         67.45         1.22 o                         
   1   2   8        362.26        306.72         3.07 o                         
   2   2   8       1231.33       1191.68         9.12 o                         
   3   2   8        704.30        677.59         6.78 o                         
   4   2   8       1060.54       1014.60        11.41 o                         
   5   2   8        352.90        350.58         5.79 o                         
   6   2   8        188.10        162.15         4.40 o                         
   7   2   8        216.62        214.95         6.70 o                         
   8   2   8         42.32         37.54         2.10 o                         
   9   2   8         49.66         47.55         2.71 o                         
  10   2   8         12.18         12.48         2.50 o                         
 -11   3   8         11.02         13.40         3.50 o                         
 -10   3   8         24.38         19.84         3.29 o                         
  -9   3   8          3.22          2.47         2.22 o                         
  -8   3   8        450.94        465.39        10.57 o                         
  -7   3   8        764.71        784.73         9.57 o                         
  -6   3   8        868.98        879.00         9.93 o                         
  -5   3   8        273.32        266.42         4.98 o                         
  -4   3   8        773.82        850.96         8.92 o                         
  -3   3   8         54.48         56.50         1.60 o                         
  -2   3   8        761.89        786.36         6.03 o                         
  -1   3   8        449.97        460.55         4.06 o                         
   0   3   8         71.01         93.83         2.51 o                         
   1   3   8          6.75          9.87         0.68 o                         
   2   3   8          4.10          2.84         0.75 o                         
   3   3   8        506.65        500.92         6.00 o                         
   4   3   8        212.04        216.99         4.55 o                         
   5   3   8        288.13        255.26         5.34 o                         
   6   3   8        124.30        133.35         3.17 o                         
   7   3   8        220.52        197.45         4.29 o                         
   8   3   8         74.29         82.14         2.99 o                         
   9   3   8        205.63        221.96         5.11 o                         
  10   3   8          0.02         -1.07         1.85 o                         
 -10   4   8          6.11          6.62         2.62 o                         
  -9   4   8          1.34         -0.24         2.16 o                         
  -8   4   8         45.41         47.05         3.83 o                         
  -7   4   8          0.32          1.85         1.32 o                         
  -6   4   8          2.97          0.14         1.05 o                         
  -5   4   8         82.22         85.15         2.91 o                         
  -4   4   8        124.59        101.84         2.59 o                         
  -3   4   8        122.76        157.25         2.59 o                         
  -2   4   8        203.70        197.32         2.52 o                         
  -1   4   8         67.85         56.36         1.27 o                         
   0   4   8          6.44          7.07         0.71 o                         
   1   4   8         86.13         92.39         1.95 o                         
   2   4   8         32.96         30.84         1.61 o                         
   3   4   8          2.84          5.95         0.79 o                         
   4   4   8          0.58          0.67         0.88 o                         
   5   4   8         65.45         76.38         2.47 o                         
   6   4   8         65.88         64.00         2.96 o                         
   7   4   8          0.52          0.27         1.11 o                         
   8   4   8         26.33         35.98         2.53 o                         
   9   4   8          2.19          2.19         1.56 o                         
 -10   5   8          9.03         10.30         3.01 o                         
  -9   5   8         24.37         23.48         3.37 o                         
  -8   5   8        688.28        691.22        13.47 o                         
  -7   5   8        285.85        306.33         7.35 o                         
  -6   5   8        440.50        453.75         6.69 o                         
  -5   5   8        361.68        361.72         5.59 o                         
  -4   5   8        216.73        213.37         3.94 o                         
  -3   5   8        115.03        111.71         2.46 o                         
  -2   5   8         26.35         25.17         1.27 o                         
  -1   5   8        258.02        240.75         3.33 o                         
   0   5   8         16.94         22.96         1.06 o                         
   1   5   8        114.93        121.83         2.60 o                         
   2   5   8        318.17        306.32         5.03 o                         
   3   5   8       1128.05       1062.66        10.66 o                         
   4   5   8        278.62        249.62         4.83 o                         
   5   5   8        180.61        179.07         4.19 o                         
   6   5   8        403.04        381.35         6.80 o                         
   7   5   8         22.88         25.16         2.16 o                         
   8   5   8         51.10         52.97         2.92 o                         
   9   5   8        356.47        351.58         7.39 o                         
 -10   6   8          7.02          9.42         5.19 o                         
  -9   6   8         38.31         42.26         4.02 o                         
  -8   6   8          1.84          2.25         2.14 o                         
  -7   6   8          7.67          5.59         1.68 o                         
  -6   6   8          5.95          2.42         1.47 o                         
  -5   6   8         75.30         67.44         2.71 o                         
  -4   6   8        326.76        333.20         5.62 o                         
  -3   6   8          1.23          3.60         0.98 o                         
  -2   6   8        408.01        404.42         5.06 o                         
  -1   6   8        447.50        438.68         5.15 o                         
   0   6   8          9.64          9.57         1.01 o                         
   1   6   8        502.90        516.67         5.85 o                         
   2   6   8        131.32        133.53         2.56 o                         
   3   6   8          0.09         -0.65         0.65 o                         
   4   6   8         37.00         38.15         1.60 o                         
   5   6   8        209.08        227.54         4.10 o                         
   6   6   8         97.25         99.04         4.31 o                         
   7   6   8         63.11         62.40         2.52 o                         
   8   6   8          6.14          7.44         1.91 o                         
   9   6   8         25.22         31.07         9.32 o                         
  -9   7   8         55.90         40.55         4.68 o                         
  -8   7   8         55.09         64.01         4.17 o                         
  -7   7   8        111.68        115.25         5.04 o                         
  -6   7   8         25.43         29.00         2.46 o                         
  -5   7   8          3.35          4.02         1.33 o                         
  -4   7   8          8.47         12.47         1.60 o                         
  -3   7   8          0.44          0.22         0.92 o                         
  -2   7   8        286.80        292.68         5.54 o                         
  -1   7   8         21.67         21.92         1.45 o                         
   0   7   8        797.88        760.92         8.11 o                         
   1   7   8        218.14        209.40         3.60 o                         
   2   7   8         17.96         23.71         1.46 o                         
   3   7   8        455.95        425.70         6.20 o                         
   4   7   8        432.59        422.99         5.91 o                         
   5   7   8          6.19          8.73         1.29 o                         
   6   7   8         92.35         96.00         3.47 o                         
   7   7   8         95.19         98.82         4.03 o                         
   8   7   8          3.29          2.30         1.67 o                         
  -9   8   8         34.42         36.02         5.37 o                         
  -8   8   8         14.09         13.82         2.80 o                         
  -7   8   8          2.55          3.28         2.09 o                         
  -6   8   8         61.14         54.08         3.35 o                         
  -5   8   8        418.60        397.40         8.22 o                         
  -4   8   8         35.33         40.97         2.42 o                         
  -3   8   8        250.15        255.39         4.52 o                         
  -2   8   8        245.15        247.46         4.20 o                         
  -1   8   8        751.05        758.57         8.17 o                         
   0   8   8        341.06        338.94         5.05 o                         
   1   8   8        269.14        254.27         4.30 o                         
   2   8   8        405.84        398.72         5.60 o                         
   3   8   8          0.04          0.98         1.03 o                         
   4   8   8        469.75        455.46         7.24 o                         
   5   8   8        203.49        206.71         4.50 o                         
   6   8   8        259.72        273.04         5.36 o                         
   7   8   8        122.07        119.35         3.53 o                         
   8   8   8          3.12          6.53         4.61 o                         
  -8   9   8          0.95          3.56         3.46 o                         
  -7   9   8         94.38         90.42         4.86 o                         
  -6   9   8         75.45         71.60         3.89 o                         
  -5   9   8          1.18          0.36         1.63 o                         
  -4   9   8          9.31          5.99         1.69 o                         
  -3   9   8          4.72          5.61         1.28 o                         
  -2   9   8        131.36        129.58         3.19 o                         
  -1   9   8          1.41          0.47         1.03 o                         
   0   9   8         62.56         52.48         2.14 o                         
   1   9   8        236.88        235.54         4.38 o                         
   2   9   8         23.84         31.16         2.08 o                         
   3   9   8         55.40         62.85         2.51 o                         
   4   9   8          1.21          1.73         1.21 o                         
   5   9   8          6.88         11.21         1.65 o                         
   6   9   8         90.11         93.56         3.29 o                         
   7   9   8          0.01          0.54         2.91 o                         
  -7  10   8          0.97         -2.54         2.54 o                         
  -6  10   8         56.69         69.93         5.16 o                         
  -5  10   8        194.07        177.07         5.96 o                         
  -4  10   8        116.26        112.78         4.52 o                         
  -3  10   8          0.09         -0.25         1.33 o                         
  -2  10   8        175.06        173.31         4.63 o                         
  -1  10   8        106.99        112.43         3.13 o                         
   0  10   8        310.65        304.99         6.32 o                         
   1  10   8        867.19        846.16        10.65 o                         
   2  10   8         54.67         63.04         2.56 o                         
   3  10   8        207.93        226.16         4.82 o                         
   4  10   8        347.72        345.21         6.66 o                         
   5  10   8        261.16        255.38         5.55 o                         
   6  10   8         91.85        100.63         7.19 o                         
  -6  11   8        198.58        207.85        15.56 o                         
  -5  11   8         24.10         29.28         3.46 o                         
  -4  11   8          4.15          4.95         2.10 o                         
  -3  11   8         36.43         26.48         3.35 o                         
  -2  11   8          0.18         -0.30         1.30 o                         
  -1  11   8        112.02        122.65         3.59 o                         
   0  11   8          2.37          1.12         1.30 o                         
   1  11   8          2.99          4.89         1.43 o                         
   2  11   8         55.04         57.87         2.78 o                         
   3  11   8         19.02         14.11         1.96 o                         
   4  11   8         46.62         54.21         3.74 o                         
   5  11   8         23.47         10.09         4.32 o                         
  -3  12   8         42.23         48.27         3.62 o                         
  -2  12   8        200.54        195.06         5.66 o                         
  -1  12   8        196.13        203.29         6.13 o                         
   0  12   8         48.15         46.18         3.15 o                         
   1  12   8          9.16          8.67         1.63 o                         
   2  12   8         24.11         27.82         3.38 o                         
   3  12   8          0.80          1.00         2.75 o                         
   4  12   8         11.67          1.54         4.99 o                         
 -10   1   9         10.81          4.62         2.51 o                         
  -9   1   9         41.77         37.81         3.76 o                         
  -8   1   9         12.74         16.75         2.70 o                         
  -7   1   9         30.33         27.72         1.99 o                         
  -6   1   9        177.79        159.58         3.34 o                         
  -5   1   9          4.93          4.73         1.01 o                         
  -4   1   9         70.82         67.94         1.88 o                         
  -3   1   9        634.31        602.57         5.24 o                         
  -2   1   9       2532.60       2525.32        18.58 o                         
  -1   1   9       1356.97       1374.82         9.88 o                         
   0   1   9          5.38          2.92         0.48 o                         
   1   1   9        139.58        113.64         2.78 o                         
   2   1   9         63.31         63.31         1.48 o                         
   3   1   9       1168.72       1117.14         9.23 o                         
   4   1   9       1288.02       1190.55        14.58 o                         
   5   1   9        120.51        113.74         3.40 o                         
   6   1   9        168.06        170.06         4.79 o                         
   7   1   9        312.02        330.96         8.16 o                         
   8   1   9        238.25        247.57         6.31 o                         
   9   1   9         18.31         12.44         2.31 o                         
  10   1   9        114.73        123.91        13.64 o                         
 -10   2   9          0.76         -2.13         2.13 o                         
  -9   2   9        107.52        108.65         5.27 o                         
  -8   2   9        312.51        309.78         7.28 o                         
  -7   2   9        192.48        196.72         3.99 o                         
  -6   2   9         23.18         24.97         1.71 o                         
  -5   2   9        212.15        193.13         3.47 o                         
  -4   2   9        668.02        665.28         7.02 o                         
  -3   2   9        219.55        229.87         2.94 o                         
  -2   2   9        123.22        127.72         2.31 o                         
  -1   2   9        386.88        414.96         4.88 o                         
   0   2   9          0.02         -0.42         0.42 o                         
   1   2   9         12.87         17.46         0.96 o                         
   2   2   9        138.21        163.70         2.21 o                         
   3   2   9         19.85         16.88         1.11 o                         
   4   2   9        380.12        357.21         5.51 o                         
   5   2   9        101.00        104.78         3.40 o                         
   6   2   9         50.21         52.76         2.79 o                         
   7   2   9          1.28          2.72         1.50 o                         
   8   2   9          1.97          3.48         1.66 o                         
   9   2   9         28.32         27.04         4.55 o                         
 -10   3   9         48.10         51.26         4.94 o                         
  -9   3   9         28.49         24.99         3.67 o                         
  -8   3   9         28.59         27.57         2.85 o                         
  -7   3   9          0.88          1.65         1.24 o                         
  -6   3   9         76.49         77.20         2.62 o                         
  -5   3   9         73.48         82.31         2.74 o                         
  -4   3   9          9.65          8.95         1.08 o                         
  -3   3   9          6.22         13.06         1.04 o                         
  -2   3   9        224.97        182.84         2.75 o                         
  -1   3   9        158.79        205.60         3.13 o                         
   0   3   9         91.79         90.82         1.83 o                         
   1   3   9         60.19         55.92         1.59 o                         
   2   3   9          1.44          1.32         0.75 o                         
   3   3   9       1447.66       1401.26        15.69 o                         
   4   3   9       1918.12       1813.86        19.54 o                         
   5   3   9        105.74        104.30         4.10 o                         
   6   3   9         27.88         27.28         2.41 o                         
   7   3   9         23.96         26.15         2.47 o                         
   8   3   9         72.01         69.74         3.79 o                         
   9   3   9          0.02          0.86         1.92 o                         
 -10   4   9         29.32         26.78         3.70 o                         
  -9   4   9         36.22         33.94         3.66 o                         
  -8   4   9        429.00        432.07         8.97 o                         
  -7   4   9        618.07        632.49         8.49 o                         
  -6   4   9        582.46        596.94         8.22 o                         
  -5   4   9         15.91         21.15         1.63 o                         
  -4   4   9       1198.49       1186.54        11.77 o                         
  -3   4   9        193.73        194.96         3.35 o                         
  -2   4   9         10.64          6.78         0.67 o                         
  -1   4   9        771.96        765.96         6.94 o                         
   0   4   9         61.17         70.15         2.56 o                         
   1   4   9        337.48        347.67         5.13 o                         
   2   4   9        572.04        551.95         7.08 o                         
   3   4   9         35.49         28.98         1.94 o                         
   4   4   9        423.65        423.78         7.74 o                         
   5   4   9         44.16         43.05         2.71 o                         
   6   4   9         67.97         62.62         3.10 o                         
   7   4   9         10.56          9.40         1.99 o                         
   8   4   9          2.46          2.78         1.97 o                         
   9   4   9        104.95        115.69         5.26 o                         
 -10   5   9         49.95         43.99        10.18 o                         
  -9   5   9          0.03          1.55         2.18 o                         
  -8   5   9          8.04         10.72         2.21 o                         
  -7   5   9         29.46         32.66         2.39 o                         
  -6   5   9         24.01         20.36         2.18 o                         
  -5   5   9         45.42         44.71         2.17 o                         
  -4   5   9        296.84        292.28         5.02 o                         
  -3   5   9        120.50        109.00         2.81 o                         
  -2   5   9        142.86        131.97         2.63 o                         
  -1   5   9        738.22        706.67         6.76 o                         
   0   5   9          9.73         12.61         1.11 o                         
   1   5   9         97.95         93.80         2.28 o                         
   2   5   9        110.16         85.82         2.09 o                         
   3   5   9        348.54        336.03         6.07 o                         
   4   5   9        128.02        134.39         4.29 o                         
   5   5   9          6.02          5.25         1.37 o                         
   6   5   9          0.01          0.60         0.98 o                         
   7   5   9          0.01         -0.34         1.04 o                         
   8   5   9          8.94          8.20         2.28 o                         
   9   5   9         24.60         23.44         6.34 o                         
  -9   6   9         80.61         75.43         7.37 o                         
  -8   6   9        208.75        224.09         7.10 o                         
  -7   6   9        134.06        150.42         5.04 o                         
  -6   6   9         11.10          5.73         1.47 o                         
  -5   6   9        477.63        477.77         7.31 o                         
  -4   6   9       1344.09       1332.76        14.33 o                         
  -3   6   9         70.88         66.81         3.36 o                         
  -2   6   9         66.78         72.78         2.03 o                         
  -1   6   9        513.94        482.41         5.46 o                         
   0   6   9        655.84        661.54         6.88 o                         
   1   6   9          0.64          0.36         0.87 o                         
   2   6   9         67.39         78.01         2.76 o                         
   3   6   9         51.22         60.06         2.70 o                         
   4   6   9         25.90         18.54         1.72 o                         
   5   6   9         80.17         84.77         3.10 o                         
   6   6   9         20.07         22.87         2.02 o                         
   7   6   9          1.40          1.86         1.44 o                         
   8   6   9          7.58         12.44         2.58 o                         
  -9   7   9          2.90          9.49         3.55 o                         
  -8   7   9          0.92          1.35         2.11 o                         
  -7   7   9         34.45         29.79         2.92 o                         
  -6   7   9         21.27         15.40         2.06 o                         
  -5   7   9         36.18         35.50         3.28 o                         
  -4   7   9         95.43         92.02         3.07 o                         
  -3   7   9        122.84        125.86         3.39 o                         
  -2   7   9        630.42        623.89         6.96 o                         
  -1   7   9        249.97        236.63         3.79 o                         
   0   7   9        119.68        108.52         2.57 o                         
   1   7   9        534.27        508.01         6.04 o                         
   2   7   9         13.18         16.35         1.51 o                         
   3   7   9         90.21         89.61         2.91 o                         
   4   7   9        175.35        169.31         5.29 o                         
   5   7   9         58.86         68.29         2.92 o                         
   6   7   9        405.75        407.78         7.61 o                         
   7   7   9        127.54        132.10         4.33 o                         
   8   7   9         35.60         29.69         2.95 o                         
  -8   8   9          2.97          1.31         2.13 o                         
  -7   8   9        131.25        129.91         7.46 o                         
  -6   8   9         80.52         89.27         4.04 o                         
  -5   8   9        332.35        325.21         7.33 o                         
  -4   8   9         76.69         82.21         3.03 o                         
  -3   8   9         41.64         40.47         2.28 o                         
  -2   8   9          1.54          1.66         0.99 o                         
  -1   8   9          4.64          2.02         0.97 o                         
   0   8   9         39.33         40.88         1.83 o                         
   1   8   9        349.72        335.60         4.93 o                         
   2   8   9         78.02         69.21         2.24 o                         
   3   8   9         51.97         44.95         2.42 o                         
   4   8   9        110.72        100.44         3.83 o                         
   5   8   9         13.29         13.67         1.93 o                         
   6   8   9          4.39          5.35         1.78 o                         
   7   8   9         13.32         15.18         2.16 o                         
  -8   9   9          1.47         -2.36         3.32 o                         
  -7   9   9         10.92         10.28         3.13 o                         
  -6   9   9         19.74         19.40         2.60 o                         
  -5   9   9          4.85          3.76         1.77 o                         
  -4   9   9         21.39         19.20         2.63 o                         
  -3   9   9         19.24         19.64         1.96 o                         
  -2   9   9        440.54        446.90         6.72 o                         
  -1   9   9        728.24        708.11         8.86 o                         
   0   9   9        290.14        296.51         4.76 o                         
   1   9   9        173.17        179.07         3.72 o                         
   2   9   9          2.99          2.26         1.10 o                         
   3   9   9        276.20        276.68         5.31 o                         
   4   9   9        651.20        625.12         8.60 o                         
   5   9   9        162.37        169.66         5.90 o                         
   6   9   9         28.20         19.49         2.69 o                         
   7   9   9         92.19         95.09        10.37 o                         
  -6  10   9         66.41         69.44         4.00 o                         
  -5  10   9          4.40          4.33         1.97 o                         
  -4  10   9         12.01          7.81         1.80 o                         
  -3  10   9         33.27         24.62         2.39 o                         
  -2  10   9        144.31        161.14         3.87 o                         
  -1  10   9         21.89         20.10         1.74 o                         
   0  10   9        131.41        128.28         3.29 o                         
   1  10   9         67.85         76.61         2.74 o                         
   2  10   9        153.44        149.14         3.61 o                         
   3  10   9         71.61         78.16         2.86 o                         
   4  10   9          0.02         -0.37         1.39 o                         
   5  10   9          8.85          8.08         1.82 o                         
   6  10   9        106.24        125.44        11.33 o                         
  -5  11   9         10.72          4.53         3.36 o                         
  -4  11   9         58.97         54.81         3.54 o                         
  -3  11   9          4.73          3.44         1.79 o                         
  -2  11   9        181.18        191.42         5.20 o                         
  -1  11   9         36.52         35.61         2.35 o                         
   0  11   9         69.24         61.60         2.72 o                         
   1  11   9          5.42          6.34         1.52 o                         
   2  11   9         74.93         77.37         4.22 o                         
   3  11   9         82.15         85.25         4.46 o                         
   4  11   9        464.84        543.67        18.82 o                         
  -2  12   9         41.97         31.51         8.15 o                         
  -1  12   9        186.43        173.87         5.32 o                         
   0  12   9         24.67         23.76         2.17 o                         
   1  12   9          2.99          2.59         1.80 o                         
   2  12   9          1.26          1.56         2.62 o                         
   3  12   9          0.66          1.34         4.03 o                         
 -10   0  10          7.18         12.89         4.20 o                         
  -9   0  10        105.80        130.44         8.03 o                         
  -8   0  10         38.27         33.61         4.34 o                         
  -7   0  10        107.63        108.61         4.08 o                         
  -6   0  10         98.23         90.25         3.85 o                         
  -5   0  10          2.34          1.04         1.25 o                         
  -4   0  10        636.79        672.30        10.42 o                         
  -3   0  10          0.16         -1.06         1.14 o                         
  -2   0  10       1271.59       1250.70        19.71 o                         
  -1   0  10          1.00          0.82         0.66 o                         
   0   0  10        289.74        282.46         5.91 o                         
   1   0  10       1260.49       1333.51        17.56 o                         
   2   0  10        680.60        649.97        10.20 o                         
   3   0  10        258.13        251.99         6.03 o                         
   4   0  10        327.80        300.43         7.38 o                         
   5   0  10       1810.31       1675.28        26.35 o                         
   6   0  10       1166.15       1088.44        19.73 o                         
   7   0  10        333.63        359.59        10.23 o                         
   8   0  10        109.07        147.06         7.00 o                         
   9   0  10          0.30          3.12         3.58 o                         
 -10   1  10         73.18         72.25         4.78 o                         
  -9   1  10        282.12        290.95         8.31 o                         
  -8   1  10         22.71         22.32         1.82 o                         
  -7   1  10         70.02         68.01         2.51 o                         
  -6   1  10         39.92         39.76         1.92 o                         
  -5   1  10         68.28         76.13         2.21 o                         
  -4   1  10        160.31        165.84         2.92 o                         
  -3   1  10          9.54          7.73         0.70 o                         
  -2   1  10         40.72         37.08         1.67 o                         
  -1   1  10        314.32        338.20         3.43 o                         
   0   1  10          0.12          0.47         0.49 o                         
   1   1  10         48.69         52.27         1.86 o                         
   2   1  10          4.89          5.94         0.76 o                         
   3   1  10        977.76        954.71        10.14 o                         
   4   1  10         76.78         56.97         2.30 o                         
   5   1  10         14.25         19.72         1.83 o                         
   6   1  10         21.51         17.42         2.28 o                         
   7   1  10        148.27        142.25         4.73 o                         
   8   1  10         28.25         35.69         5.06 o                         
   9   1  10        102.69        112.58         8.62 o                         
 -10   2  10        124.16        137.50         6.27 o                         
  -9   2  10          0.77          0.06         2.50 o                         
  -8   2  10          4.85          2.20         1.60 o                         
  -7   2  10         88.85         79.62         2.69 o                         
  -6   2  10        210.65        198.13         3.81 o                         
  -5   2  10         82.06         88.15         2.64 o                         
  -4   2  10         25.28         28.61         1.44 o                         
  -3   2  10        138.91        162.63         2.64 o                         
  -2   2  10        202.74        176.62         3.43 o                         
  -1   2  10        724.93        717.62         7.67 o                         
   0   2  10         58.76         68.60         1.78 o                         
   1   2  10         19.78         14.51         0.94 o                         
   2   2  10        484.71        463.28         4.74 o                         
   3   2  10         12.21         12.91         1.48 o                         
   4   2  10        358.46        347.28         5.97 o                         
   5   2  10        201.12        209.43         4.84 o                         
   6   2  10        528.99        536.42         8.82 o                         
   7   2  10        274.11        272.33         6.30 o                         
   8   2  10        167.12        157.15         5.73 o                         
   9   2  10          3.07          4.64         2.33 o                         
 -10   3  10         50.01         49.17         4.44 o                         
  -9   3  10         13.91         15.70         2.82 o                         
  -8   3  10         25.51         23.52         2.84 o                         
  -7   3  10        167.72        168.02         4.01 o                         
  -6   3  10        523.79        510.12         7.01 o                         
  -5   3  10        406.67        412.56         5.55 o                         
  -4   3  10        457.33        468.59         5.65 o                         
  -3   3  10        264.37        259.21         3.20 o                         
  -2   3  10        456.67        456.59         8.22 o                         
  -1   3  10        198.77        196.95         3.13 o                         
   0   3  10        278.10        272.42         4.02 o                         
   1   3  10        733.37        725.64         8.22 o                         
   2   3  10        846.65        804.22         8.50 o                         
   3   3  10         31.77         36.49         2.10 o                         
   4   3  10          0.34         -1.05         1.08 o                         
   5   3  10          7.24          7.84         1.55 o                         
   6   3  10          0.16         -1.31         1.31 o                         
   7   3  10          0.12          1.52         1.60 o                         
   8   3  10         12.98          4.83         2.68 o                         
   9   3  10         63.34         70.68         4.75 o                         
 -10   4  10          1.42         -0.16         3.65 o                         
  -9   4  10         13.81         12.30         2.79 o                         
  -8   4  10         22.72         19.82         2.90 o                         
  -7   4  10         61.57         60.55         2.61 o                         
  -6   4  10         47.93         41.45         2.17 o                         
  -5   4  10         96.61         83.25         2.85 o                         
  -4   4  10        371.01        359.90         5.17 o                         
  -3   4  10          0.59          1.24         0.82 o                         
  -2   4  10        708.49        649.54         7.64 o                         
  -1   4  10        180.96        171.15         3.31 o                         
   0   4  10          4.50         10.90         1.20 o                         
   1   4  10          0.31          2.09         0.93 o                         
   2   4  10          9.99         11.08         1.33 o                         
   3   4  10        128.37        139.36         3.65 o                         
   4   4  10         11.36          8.57         1.62 o                         
   5   4  10        378.85        349.16         6.81 o                         
   6   4  10         69.39         68.22         4.54 o                         
   7   4  10          1.37          0.03         1.88 o                         
   8   4  10          0.02          3.65         1.98 o                         
 -10   5  10         40.03         55.13        10.95 o                         
  -9   5  10         62.20         61.84         4.46 o                         
  -8   5  10          0.03          2.05         1.81 o                         
  -7   5  10         61.27         60.30         2.89 o                         
  -6   5  10        126.69        120.64         3.60 o                         
  -5   5  10       1217.00       1239.64        13.71 o                         
  -4   5  10       1218.01       1225.89        13.16 o                         
  -3   5  10          9.54         11.27         1.25 o                         
  -2   5  10       1128.33       1140.05        10.46 o                         
  -1   5  10        579.04        582.34         6.54 o                         
   0   5  10        519.86        539.32         6.94 o                         
   1   5  10        442.32        426.43         6.32 o                         
   2   5  10          7.70          8.98         1.63 o                         
   3   5  10         69.42         60.36         2.68 o                         
   4   5  10        175.23        161.92         7.32 o                         
   5   5  10          0.43         -1.36         1.36 o                         
   6   5  10         60.60         64.97         3.63 o                         
   7   5  10         30.42         35.90         3.41 o                         
   8   5  10         25.80         25.48         3.29 o                         
  -9   6  10         55.95         65.28         4.91 o                         
  -8   6  10         20.14         17.91         3.02 o                         
  -7   6  10          0.36         -0.13         1.44 o                         
  -6   6  10        236.74        223.88         4.99 o                         
  -5   6  10        208.75        200.83         4.53 o                         
  -4   6  10          2.58          4.16         1.18 o                         
  -3   6  10          0.71          0.13         0.95 o                         
  -2   6  10         12.79         14.66         1.24 o                         
  -1   6  10         83.52         84.60         2.38 o                         
   0   6  10        157.60        156.23         3.29 o                         
   1   6  10        144.64        140.57         2.96 o                         
   2   6  10        353.15        321.74         4.70 o                         
   3   6  10         18.97         20.26         2.04 o                         
   4   6  10         59.59         52.95         3.09 o                         
   5   6  10        134.72        129.71         6.22 o                         
   6   6  10         28.97         24.04         3.24 o                         
   7   6  10         48.47         51.61         3.76 o                         
   8   6  10        513.49        562.96        17.39 o                         
  -8   7  10         25.89         27.00         3.45 o                         
  -7   7  10         91.19         86.74         4.05 o                         
  -6   7  10        416.84        385.65         7.48 o                         
  -5   7  10        355.84        339.46         6.20 o                         
  -4   7  10          0.75         -0.07         1.10 o                         
  -3   7  10          0.91          2.47         1.12 o                         
  -2   7  10        133.36        118.52         3.28 o                         
  -1   7  10        500.94        498.67         5.84 o                         
   0   7  10        200.91        189.61         3.69 o                         
   1   7  10        197.03        183.58         3.79 o                         
   2   7  10        548.03        541.71         8.13 o                         
   3   7  10         70.14         76.91         3.13 o                         
   4   7  10         11.12         10.21         1.58 o                         
   5   7  10         72.11         87.06         2.98 o                         
   6   7  10          1.72          3.05         1.36 o                         
   7   7  10         21.86         17.13         3.79 o                         
  -8   8  10          7.42          5.66         2.85 o                         
  -7   8  10         88.95        103.86         4.53 o                         
  -6   8  10         10.06         11.86         2.18 o                         
  -5   8  10          0.29          0.75         1.50 o                         
  -4   8  10          5.83          5.21         1.42 o                         
  -3   8  10         70.19         59.12         2.56 o                         
  -2   8  10         70.11         71.34         2.42 o                         
  -1   8  10        152.80        174.53         3.70 o                         
   0   8  10         14.13         17.78         1.36 o                         
   1   8  10        443.18        419.83         6.38 o                         
   2   8  10        270.46        265.06         4.93 o                         
   3   8  10        176.03        163.99         4.04 o                         
   4   8  10         12.89         15.62         2.00 o                         
   5   8  10        320.25        348.84         6.86 o                         
   6   8  10        130.35        126.57         3.97 o                         
   7   8  10         99.15        117.18        10.76 o                         
  -7   9  10         14.97         15.31         2.97 o                         
  -6   9  10          6.41          7.23         2.02 o                         
  -5   9  10         15.21         14.25         2.02 o                         
  -4   9  10         69.82         67.18         3.23 o                         
  -3   9  10          4.41          2.94         1.34 o                         
  -2   9  10         37.87         37.41         2.13 o                         
  -1   9  10          3.75          4.51         1.18 o                         
   0   9  10         18.27         19.23         1.51 o                         
   1   9  10         45.79         40.97         1.86 o                         
   2   9  10          0.01          0.36         1.19 o                         
   3   9  10          0.18         -0.15         1.56 o                         
   4   9  10         22.23         23.23         3.08 o                         
   5   9  10          0.19          0.59         1.48 o                         
   6   9  10          9.01         10.85         3.01 o                         
  -6  10  10         36.12         34.34         4.74 o                         
  -5  10  10         78.01         76.40         4.01 o                         
  -4  10  10         13.85         14.76         2.08 o                         
  -3  10  10          7.76          4.61         1.60 o                         
  -2  10  10         73.09         69.01         2.81 o                         
  -1  10  10          5.89          8.55         1.36 o                         
   0  10  10         32.15         28.05         1.89 o                         
   1  10  10          5.41          2.08         1.23 o                         
   2  10  10        136.07        145.60         4.66 o                         
   3  10  10         94.45        101.59         4.36 o                         
   4  10  10        134.85        140.69         4.70 o                         
   5  10  10        272.17        292.17         8.46 o                         
  -5  11  10         16.81          1.54         4.80 o                         
  -4  11  10         61.08         50.33         5.38 o                         
  -3  11  10         16.92         16.25         2.15 o                         
  -2  11  10         21.39         23.90         2.43 o                         
  -1  11  10         41.56         42.72         3.05 o                         
   0  11  10        276.08        282.57         5.65 o                         
   1  11  10        465.37        462.41         7.44 o                         
   2  11  10          1.81          5.99         1.43 o                         
   3  11  10         10.65         11.20         1.90 o                         
   4  11  10         33.74         44.95         6.92 o                         
  -2  12  10        123.21        118.72        12.49 o                         
  -1  12  10        305.74        329.47        12.64 o                         
   0  12  10         20.29         14.87         2.59 o                         
   1  12  10        107.33        127.91         6.50 o                         
 -10   1  11         96.74        106.34         5.55 o                         
  -9   1  11        523.36        525.98        14.01 o                         
  -8   1  11         69.70         77.10         2.84 o                         
  -7   1  11          4.46          2.65         1.17 o                         
  -6   1  11          1.01          2.69         1.05 o                         
  -5   1  11        342.86        339.90         4.79 o                         
  -4   1  11        657.23        674.19         7.01 o                         
  -3   1  11        500.10        499.19         6.88 o                         
  -2   1  11        135.08        146.03         3.15 o                         
  -1   1  11         47.21         41.41         1.17 o                         
   0   1  11        658.76        680.91         6.36 o                         
   1   1  11        499.59        483.69         5.94 o                         
   2   1  11        228.30        214.89         2.95 o                         
   3   1  11        312.49        306.37         4.95 o                         
   4   1  11          1.45          2.28         1.08 o                         
   5   1  11        725.77        695.26        10.66 o                         
   6   1  11        186.62        189.47         4.89 o                         
   7   1  11        386.38        386.58         7.72 o                         
   8   1  11        120.42        116.31         4.74 o                         
 -10   2  11         83.93         75.37         6.55 o                         
  -9   2  11          0.22         -1.91         1.91 o                         
  -8   2  11         51.80         52.47         2.47 o                         
  -7   2  11          0.34          1.18         1.15 o                         
  -6   2  11          2.37          1.95         1.06 o                         
  -5   2  11        243.71        244.97         4.02 o                         
  -4   2  11        345.12        352.19         4.57 o                         
  -3   2  11        450.10        458.23         6.55 o                         
  -2   2  11        512.59        552.90         7.61 o                         
  -1   2  11         89.41         86.69         1.96 o                         
   0   2  11         22.24         18.31         0.89 o                         
   1   2  11         17.72         20.20         1.87 o                         
   2   2  11         94.16         88.91         2.20 o                         
   3   2  11       1020.19        983.09        11.69 o                         
   4   2  11          4.09          4.95         1.29 o                         
   5   2  11         12.76         17.14         1.96 o                         
   6   2  11         90.83         81.31         3.38 o                         
   7   2  11        169.95        160.74         4.88 o                         
   8   2  11         32.38         32.75         3.31 o                         
   9   2  11          8.41          9.99         6.15 o                         
 -10   3  11        195.23        213.81        18.06 o                         
  -9   3  11        188.46        203.63        10.59 o                         
  -8   3  11         84.49         83.84         4.26 o                         
  -7   3  11          1.89          0.71         1.21 o                         
  -6   3  11         13.90          9.28         1.41 o                         
  -5   3  11         22.75         25.05         1.62 o                         
  -4   3  11         56.59         49.51         2.13 o                         
  -3   3  11         71.91         75.18         2.86 o                         
  -2   3  11         72.28         70.95         2.75 o                         
  -1   3  11          7.94          5.72         0.93 o                         
   0   3  11          0.01          1.18         0.79 o                         
   1   3  11         21.72         29.70         1.55 o                         
   2   3  11         63.56         78.67         2.20 o                         
   3   3  11         33.54         31.82         1.91 o                         
   4   3  11         51.41         51.61         2.47 o                         
   5   3  11        117.97        123.37         3.86 o                         
   6   3  11        361.28        356.19         7.43 o                         
   7   3  11         81.05         74.28         3.67 o                         
   8   3  11         79.06         73.34         3.94 o                         
 -10   4  11         51.12         54.17        11.14 o                         
  -9   4  11          0.22          1.20         2.32 o                         
  -8   4  11          0.38          1.39         1.77 o                         
  -7   4  11        542.59        529.35         7.72 o                         
  -6   4  11         45.55         45.50         2.25 o                         
  -5   4  11        148.29        149.11         3.57 o                         
  -4   4  11        440.06        427.35         6.07 o                         
  -3   4  11        435.76        412.58         7.45 o                         
  -2   4  11        241.62        239.13         6.00 o                         
  -1   4  11        278.74        278.70         5.15 o                         
   0   4  11        983.60       1031.22        10.68 o                         
   1   4  11        182.31        192.75         5.58 o                         
   2   4  11       2031.08       1920.73        20.89 o                         
   3   4  11       1361.06       1335.09        15.41 o                         
   4   4  11          0.07         -0.25         1.47 o                         
   5   4  11          0.35          0.91         1.53 o                         
   6   4  11         71.20         71.16         3.39 o                         
   7   4  11        119.67        126.23         4.64 o                         
   8   4  11        107.81        108.18         5.03 o                         
  -9   5  11         11.21          9.70         4.41 o                         
  -8   5  11         80.87         76.36         4.26 o                         
  -7   5  11        256.08        262.35         5.80 o                         
  -6   5  11          0.01          1.31         1.25 o                         
  -5   5  11        624.70        613.68         8.38 o                         
  -4   5  11         65.70         57.86         2.50 o                         
  -3   5  11         64.07         52.94         1.86 o                         
  -2   5  11        192.05        204.24         3.97 o                         
  -1   5  11         35.02         39.20         2.13 o                         
   0   5  11          1.92          2.56         1.01 o                         
   1   5  11        394.36        401.14         6.20 o                         
   2   5  11         16.98         14.08         1.59 o                         
   3   5  11        139.02        149.11         4.09 o                         
   4   5  11         56.37         49.39         2.94 o                         
   5   5  11          0.75          3.19         1.58 o                         
   6   5  11         16.04         11.26         2.25 o                         
   7   5  11         35.52         39.40         3.40 o                         
   8   5  11         10.45          7.33         2.78 o                         
  -8   6  11         29.87         34.72         4.10 o                         
  -7   6  11         82.09         79.62         3.50 o                         
  -6   6  11         96.42         91.47         3.28 o                         
  -5   6  11         75.64         67.77         2.67 o                         
  -4   6  11        278.79        274.79         5.02 o                         
  -3   6  11        236.48        235.69         4.27 o                         
  -2   6  11        311.11        297.91         5.28 o                         
  -1   6  11       1132.71       1117.99        10.98 o                         
   0   6  11        136.12        140.84         3.50 o                         
   1   6  11         50.55         52.97         2.48 o                         
   2   6  11        148.54        154.65         4.06 o                         
   3   6  11       1104.98       1060.24        13.73 o                         
   4   6  11         43.22         42.70         2.99 o                         
   5   6  11        145.99        162.98         5.66 o                         
   6   6  11        270.47        278.75         8.14 o                         
   7   6  11         44.91         47.44         3.74 o                         
  -8   7  11         19.42         19.34         3.02 o                         
  -7   7  11          0.09          2.26         1.72 o                         
  -6   7  11          5.47          4.78         1.46 o                         
  -5   7  11        286.54        270.14         5.44 o                         
  -4   7  11        264.21        250.64         4.99 o                         
  -3   7  11          0.52          1.34         1.19 o                         
  -2   7  11          5.77          5.39         1.03 o                         
  -1   7  11          2.85          2.63         1.01 o                         
   0   7  11        138.88        125.92         2.97 o                         
   1   7  11         60.52         53.16         2.65 o                         
   2   7  11         21.12         20.03         1.97 o                         
   3   7  11          8.62          5.60         2.09 o                         
   4   7  11         16.38         17.90         2.40 o                         
   5   7  11        269.39        263.65         7.19 o                         
   6   7  11         72.11         81.12         4.31 o                         
   7   7  11         56.83         63.58         5.71 o                         
  -8   8  11          0.34         -1.54         4.42 o                         
  -7   8  11         54.37         58.79         3.69 o                         
  -6   8  11         94.32         76.46         3.61 o                         
  -5   8  11          9.76         10.24         1.67 o                         
  -4   8  11          0.64          1.74         1.21 o                         
  -3   8  11         20.03         17.99         1.70 o                         
  -2   8  11        121.65        123.17         3.12 o                         
  -1   8  11         69.30         74.82         2.58 o                         
   0   8  11         19.40         20.75         1.68 o                         
   1   8  11         61.74         58.61         2.47 o                         
   2   8  11         34.64         28.09         1.81 o                         
   3   8  11         20.84         20.86         1.65 o                         
   4   8  11          3.82          1.24         1.60 o                         
   5   8  11          0.00         -1.23         1.80 o                         
   6   8  11         36.74         49.65         4.12 o                         
  -7   9  11         55.64         75.50         9.99 o                         
  -6   9  11         85.30         87.84         6.39 o                         
  -5   9  11         52.57         56.48         3.16 o                         
  -4   9  11         96.48        100.48         3.47 o                         
  -3   9  11        191.28        200.45         4.65 o                         
  -2   9  11          2.23          1.73         1.19 o                         
  -1   9  11        104.20        109.63         4.12 o                         
   0   9  11         32.71         35.05         2.58 o                         
   1   9  11         20.38         23.27         2.00 o                         
   2   9  11        110.76        109.64         3.51 o                         
   3   9  11        124.66        134.82         5.82 o                         
   4   9  11        222.14        252.26         7.85 o                         
   5   9  11         74.07         72.76         4.33 o                         
  -5  10  11         49.22         49.73         3.85 o                         
  -4  10  11         26.53         23.18         2.44 o                         
  -3  10  11         32.67         37.93         2.44 o                         
  -2  10  11         20.97         20.49         2.56 o                         
  -1  10  11         47.14         48.59         2.29 o                         
   0  10  11         48.45         49.82         2.13 o                         
   1  10  11        118.68        136.13         3.77 o                         
   2  10  11          7.34          6.90         1.59 o                         
   3  10  11         31.17         30.23         2.36 o                         
   4  10  11          6.90          6.54         1.89 o                         
  -4  11  11         45.54         37.46         9.03 o                         
  -3  11  11         15.80         17.36         2.16 o                         
  -2  11  11          2.96          5.36         1.73 o                         
  -1  11  11          0.08         -0.89         1.29 o                         
   0  11  11         11.24          8.54         1.37 o                         
   1  11  11         70.11         68.29         3.04 o                         
   2  11  11         19.55         30.17         2.74 o                         
   3  11  11         29.52         37.70         9.32 o                         
  -1  12  11        207.28        176.71        13.35 o                         
   0  12  11        325.75        320.62        19.59 o                         
  -9   0  12        448.53        468.99        15.27 o                         
  -8   0  12        121.85        127.02         4.67 o                         
  -7   0  12          1.39         -0.59         1.42 o                         
  -6   0  12         27.38         29.31         2.64 o                         
  -5   0  12        347.98        356.40         7.22 o                         
  -4   0  12         48.48         41.65         4.04 o                         
  -3   0  12        230.42        196.20         6.03 o                         
  -2   0  12       2004.67       1991.19        29.07 o                         
  -1   0  12        396.01        399.89         8.63 o                         
   0   0  12          3.46          4.57         1.68 o                         
   1   0  12         32.59         32.47         2.29 o                         
   2   0  12        441.94        439.13         8.44 o                         
   3   0  12        807.33        773.24        13.53 o                         
   4   0  12          8.73         10.90         2.80 o                         
   5   0  12        262.14        259.82         7.61 o                         
   6   0  12        223.71        199.67        11.72 o                         
   7   0  12         46.09         37.86         8.26 o                         
   8   0  12        265.83        290.48        10.09 o                         
  -9   1  12          0.56         -0.33         1.97 o                         
  -8   1  12          0.02         -0.51         1.13 o                         
  -7   1  12         12.77         12.39         1.47 o                         
  -6   1  12         67.18         68.00         2.32 o                         
  -5   1  12         95.19         99.61         2.44 o                         
  -4   1  12        207.22        210.09         6.09 o                         
  -3   1  12         49.32         52.46         2.20 o                         
  -2   1  12         39.12         35.20         1.81 o                         
  -1   1  12         10.77         12.46         1.08 o                         
   0   1  12        156.91        159.55         2.93 o                         
   1   1  12         92.34         95.90         2.51 o                         
   2   1  12        183.34        184.91         3.33 o                         
   3   1  12         97.06         96.61         2.62 o                         
   4   1  12         19.32         24.19         1.83 o                         
   5   1  12        511.34        478.37         7.85 o                         
   6   1  12         45.86         46.78         2.76 o                         
   7   1  12        158.10        187.74         5.36 o                         
   8   1  12          3.95          3.79         2.02 o                         
  -9   2  12        192.08        214.28        11.84 o                         
  -8   2  12        192.15        200.07         4.37 o                         
  -7   2  12        273.43        282.18         6.18 o                         
  -6   2  12        328.57        317.31         5.76 o                         
  -5   2  12          7.91          7.90         1.07 o                         
  -4   2  12         49.47         52.57         2.69 o                         
  -3   2  12        897.69        878.26        10.43 o                         
  -2   2  12        236.81        233.24         4.57 o                         
  -1   2  12          4.79          7.88         1.03 o                         
   0   2  12        307.77        325.70         3.71 o                         
   1   2  12         32.61         30.26         1.68 o                         
   2   2  12        121.03        119.61         3.17 o                         
   3   2  12         98.18         93.23         3.04 o                         
   4   2  12         69.50         65.36         2.66 o                         
   5   2  12          8.90          5.74         1.75 o                         
   6   2  12          0.68         -0.67         1.36 o                         
   7   2  12         48.26         50.24         3.15 o                         
   8   2  12        169.29        175.26         6.37 o                         
  -9   3  12          0.41          0.82         2.75 o                         
  -8   3  12         67.38         53.11         2.62 o                         
  -7   3  12          0.64          2.51         1.29 o                         
  -6   3  12        212.29        200.29         4.13 o                         
  -5   3  12        116.80        125.82         2.84 o                         
  -4   3  12        183.90        194.25         3.71 o                         
  -3   3  12        390.61        396.81         6.76 o                         
  -2   3  12          6.39          8.21         1.43 o                         
  -1   3  12         36.86         30.04         2.05 o                         
   0   3  12        324.51        326.21         4.77 o                         
   1   3  12       1471.78       1407.01        14.21 o                         
   2   3  12       1232.61       1190.56        11.83 o                         
   3   3  12        101.18        100.59         3.17 o                         
   4   3  12         78.48         79.24         2.97 o                         
   5   3  12         68.64         74.96         3.14 o                         
   6   3  12        139.31        137.02         4.43 o                         
   7   3  12         77.75         82.34         4.16 o                         
   8   3  12         59.73         57.17         3.74 o                         
  -9   4  12         57.97         55.81         4.17 o                         
  -8   4  12         31.34         28.52         2.37 o                         
  -7   4  12          1.84          0.75         1.28 o                         
  -6   4  12         46.23         50.23         2.43 o                         
  -5   4  12         71.05         72.86         2.97 o                         
  -4   4  12          0.01          2.36         0.84 o                         
  -3   4  12          6.92          8.27         1.20 o                         
  -2   4  12        126.26        112.54         4.90 o                         
  -1   4  12         76.30         73.79         3.05 o                         
   0   4  12          1.09          1.53         1.00 o                         
   1   4  12        168.36        147.77         3.41 o                         
   2   4  12        157.20        149.49         3.70 o                         
   3   4  12        161.13        148.45         4.22 o                         
   4   4  12          1.31          1.88         1.41 o                         
   5   4  12         18.12         16.66         2.19 o                         
   6   4  12        141.98        150.33         4.84 o                         
   7   4  12          0.03          3.18         1.88 o                         
   8   4  12        111.02        115.65        13.26 o                         
  -8   5  12          4.61          3.69         1.77 o                         
  -7   5  12         26.69         23.66         2.19 o                         
  -6   5  12         34.92         33.03         2.40 o                         
  -5   5  12        196.79        191.87         4.15 o                         
  -4   5  12          1.13         -0.60         0.83 o                         
  -3   5  12        705.36        668.37         9.18 o                         
  -2   5  12        293.61        291.33         6.33 o                         
  -1   5  12        128.11        126.41         3.44 o                         
   0   5  12        902.74        923.06        10.34 o                         
   1   5  12        577.70        595.62         8.12 o                         
   2   5  12        426.53        402.19         6.41 o                         
   3   5  12        196.82        196.55         5.24 o                         
   4   5  12         52.43         56.87         3.11 o                         
   5   5  12        221.40        214.06         7.18 o                         
   6   5  12        153.86        164.44         5.55 o                         
   7   5  12        171.21        182.29         7.46 o                         
  -8   6  12          3.07         -0.21         2.03 o                         
  -7   6  12         52.91         53.09         3.08 o                         
  -6   6  12         25.17         30.19         2.63 o                         
  -5   6  12        224.37        231.70         5.81 o                         
  -4   6  12         80.48         78.41         3.14 o                         
  -3   6  12         48.67         49.41         2.40 o                         
  -2   6  12         64.40         65.55         2.36 o                         
  -1   6  12        177.62        158.53         4.34 o                         
   0   6  12         36.73         37.91         2.16 o                         
   1   6  12         88.44         85.52         3.03 o                         
   2   6  12         40.86         41.18         2.31 o                         
   3   6  12        202.27        186.33         6.20 o                         
   4   6  12          0.00          0.72         1.59 o                         
   5   6  12         30.43         25.70         2.78 o                         
   6   6  12         29.44         23.11         2.98 o                         
   7   6  12         59.98         78.11         4.77 o                         
  -8   7  12         22.19         12.29         6.34 o                         
  -7   7  12         83.76         83.51         5.00 o                         
  -6   7  12        394.45        384.56         7.42 o                         
  -5   7  12          6.53          4.39         1.37 o                         
  -4   7  12        194.13        179.41         4.09 o                         
  -3   7  12         62.63         63.75         2.68 o                         
  -2   7  12        117.49        116.83         4.01 o                         
  -1   7  12          9.70         12.54         1.37 o                         
   0   7  12          0.50          0.86         1.14 o                         
   1   7  12        106.25        116.05         3.63 o                         
   2   7  12        265.96        259.60         8.30 o                         
   3   7  12         90.99         77.28         4.12 o                         
   4   7  12        132.81        133.34         5.02 o                         
   5   7  12        355.21        352.70        10.95 o                         
   6   7  12        131.09        158.15         7.94 o                         
  -7   8  12          8.55          6.26         4.92 o                         
  -6   8  12        187.62        181.44         7.92 o                         
  -5   8  12         95.49         95.78         3.35 o                         
  -4   8  12          9.83         10.92         1.61 o                         
  -3   8  12        219.90        241.15         4.69 o                         
  -2   8  12         62.56         67.25         3.67 o                         
  -1   8  12        105.41         99.04         3.16 o                         
   0   8  12        210.26        199.64         4.35 o                         
   1   8  12         41.59         42.17         2.52 o                         
   2   8  12        164.84        156.83         4.86 o                         
   3   8  12          2.45          4.04         1.77 o                         
   4   8  12          9.57          9.98         3.06 o                         
   5   8  12         14.59          8.26         2.44 o                         
  -6   9  12         10.35         11.67         3.43 o                         
  -5   9  12          4.72          4.91         1.81 o                         
  -4   9  12         79.80         86.89         3.18 o                         
  -3   9  12          0.03         -0.36         1.18 o                         
  -2   9  12          1.34         -0.75         0.95 o                         
  -1   9  12          4.46          1.59         1.37 o                         
   0   9  12         12.74         12.98         1.57 o                         
   1   9  12         44.12         59.01         2.42 o                         
   2   9  12         14.08         14.52         1.56 o                         
   3   9  12          0.41          1.08         1.80 o                         
   4   9  12         20.75         25.02         3.06 o                         
  -5  10  12         40.76         41.72         8.16 o                         
  -4  10  12          0.44          1.27         1.72 o                         
  -3  10  12          5.78          2.65         1.38 o                         
  -2  10  12        150.45        157.56         4.94 o                         
  -1  10  12          2.48          1.76         1.69 o                         
   0  10  12        141.61        148.14         5.19 o                         
   1  10  12         31.40         35.89         2.66 o                         
   2  10  12        102.14        101.88         4.40 o                         
   3  10  12         28.78         37.94         3.51 o                         
  -3  11  12         49.60         47.71         6.15 o                         
  -2  11  12          9.90         11.15         2.12 o                         
  -1  11  12         24.68         25.15         2.52 o                         
   0  11  12        181.82        162.84         4.92 o                         
   1  11  12          2.00          2.17         1.44 o                         
   2  11  12        162.62        184.10        10.57 o                         
  -9   1  13        167.14        170.29         6.75 o                         
  -8   1  13        345.37        365.27         7.36 o                         
  -7   1  13         38.76         39.85         2.10 o                         
  -6   1  13        258.06        261.67         6.21 o                         
  -5   1  13        115.63        113.25         2.84 o                         
  -4   1  13         29.64         27.76         2.36 o                         
  -3   1  13        535.30        547.87         7.62 o                         
  -2   1  13       1016.02       1003.77        11.29 o                         
  -1   1  13        275.87        266.17         4.34 o                         
   0   1  13        105.06        102.21         2.19 o                         
   1   1  13         49.96         48.83         2.19 o                         
   2   1  13        270.35        272.07         4.05 o                         
   3   1  13          0.01          0.84         0.91 o                         
   4   1  13        110.71        102.44         4.42 o                         
   5   1  13          9.44         10.71         1.70 o                         
   6   1  13          2.84          4.19         1.66 o                         
   7   1  13         33.08         33.96         3.10 o                         
  -9   2  13          1.01          4.03         2.18 o                         
  -8   2  13         79.33         85.12         3.02 o                         
  -7   2  13         20.78         17.84         2.03 o                         
  -6   2  13          0.76          0.71         1.00 o                         
  -5   2  13         12.53          9.14         0.98 o                         
  -4   2  13         34.41         41.25         2.29 o                         
  -3   2  13        170.39        160.41         3.80 o                         
  -2   2  13         98.75         90.84         2.91 o                         
  -1   2  13        148.48        145.48         3.24 o                         
   0   2  13        445.74        435.95         5.07 o                         
   1   2  13        128.57        132.09         3.04 o                         
   2   2  13         18.97         22.02         1.52 o                         
   3   2  13          1.11         -0.27         1.22 o                         
   4   2  13        195.22        194.93         5.04 o                         
   5   2  13          0.02         -0.06         1.27 o                         
   6   2  13        296.15        320.56         7.03 o                         
   7   2  13        153.05        158.04         5.73 o                         
   8   2  13          0.05         -2.11         4.99 o                         
  -9   3  13          5.71          4.53         2.17 o                         
  -8   3  13        322.83        317.54         6.02 o                         
  -7   3  13        606.17        623.64        13.38 o                         
  -6   3  13         80.69         85.68         3.09 o                         
  -5   3  13         80.82         79.90         2.21 o                         
  -4   3  13         80.18         79.20         3.15 o                         
  -3   3  13          8.77          8.39         1.49 o                         
  -2   3  13         85.55         79.59         3.03 o                         
  -1   3  13         64.12         50.85         2.96 o                         
   0   3  13         14.81         11.99         1.25 o                         
   1   3  13        413.46        439.87         6.82 o                         
   2   3  13         29.77         27.74         2.26 o                         
   3   3  13        135.46        132.37         5.48 o                         
   4   3  13         26.60         29.30         2.14 o                         
   5   3  13         38.40         45.89         3.38 o                         
   6   3  13          7.48          8.85         1.86 o                         
   7   3  13         10.04         11.63         2.26 o                         
   8   3  13          0.00         -2.88         4.61 o                         
  -8   4  13         19.38         21.62         2.32 o                         
  -7   4  13         25.03         19.76         1.93 o                         
  -6   4  13         92.19         92.36         2.99 o                         
  -5   4  13          6.25          6.17         1.16 o                         
  -4   4  13        207.49        216.33         5.89 o                         
  -3   4  13        100.58         98.50         3.75 o                         
  -2   4  13        209.48        215.43         5.22 o                         
  -1   4  13        139.67        141.02         3.82 o                         
   0   4  13         77.70         77.24         2.46 o                         
   1   4  13        243.98        232.41         4.44 o                         
   2   4  13        455.94        447.47         7.17 o                         
   3   4  13        993.23       1016.98        19.02 o                         
   4   4  13        629.34        625.62        15.63 o                         
   5   4  13        455.28        457.68         8.98 o                         
   6   4  13         84.22         78.65         4.49 o                         
   7   4  13         37.41         36.32         3.29 o                         
  -8   5  13         71.10         65.72         3.81 o                         
  -7   5  13         56.98         65.24         2.92 o                         
  -6   5  13         24.64         23.94         1.95 o                         
  -5   5  13         51.26         41.34         1.98 o                         
  -4   5  13         36.27         33.91         2.88 o                         
  -3   5  13        156.26        151.51         4.74 o                         
  -2   5  13        165.53        149.89         6.13 o                         
  -1   5  13        148.64        137.27         3.94 o                         
   0   5  13          0.20          2.35         1.13 o                         
   1   5  13         91.86         91.79         3.03 o                         
   2   5  13         63.37         45.41         2.50 o                         
   3   5  13          1.16          1.39         1.44 o                         
   4   5  13         61.54         58.53         3.28 o                         
   5   5  13          1.44          0.07         1.68 o                         
   6   5  13         94.71        108.12         4.67 o                         
   7   5  13          9.25          3.65         5.57 o                         
  -8   6  13         17.65         21.88         8.64 o                         
  -7   6  13         10.64          7.31         1.67 o                         
  -6   6  13         42.14         37.10         4.35 o                         
  -5   6  13        167.65        158.27         5.56 o                         
  -4   6  13        129.61        131.08         3.88 o                         
  -3   6  13        397.11        394.76         6.65 o                         
  -2   6  13        219.21        204.24         5.59 o                         
  -1   6  13        146.11        134.03         4.17 o                         
   0   6  13        207.91        202.63         4.38 o                         
   1   6  13          0.02          0.42         1.17 o                         
   2   6  13         55.89         50.86         2.78 o                         
   3   6  13        205.97        217.04         5.89 o                         
   4   6  13        334.94        348.24         8.06 o                         
   5   6  13         99.46        101.78         4.48 o                         
   6   6  13        192.73        219.17         6.77 o                         
  -7   7  13         60.47         48.88         3.55 o                         
  -6   7  13         34.11         41.28         2.49 o                         
  -5   7  13        270.05        256.58         5.30 o                         
  -4   7  13         91.27         93.01         3.50 o                         
  -3   7  13        127.66        121.56         3.70 o                         
  -2   7  13        405.65        397.80         6.62 o                         
  -1   7  13        206.14        215.05         6.66 o                         
   0   7  13         32.97         31.37         2.21 o                         
   1   7  13         20.19         23.34         2.80 o                         
   2   7  13        254.01        246.17         5.90 o                         
   3   7  13        110.98        102.06         4.34 o                         
   4   7  13         15.44         20.19         2.66 o                         
   5   7  13          0.01         -1.32         1.81 o                         
  -6   8  13         13.81          9.07         1.80 o                         
  -5   8  13          0.27         -1.17         1.20 o                         
  -4   8  13          3.04          2.28         1.57 o                         
  -3   8  13        130.69        125.24         5.37 o                         
  -2   8  13          0.25          2.23         1.23 o                         
  -1   8  13         61.91         55.47         2.42 o                         
   0   8  13         77.53         87.60         3.54 o                         
   1   8  13         44.27         42.81         2.59 o                         
   2   8  13         26.13         25.69         2.56 o                         
   3   8  13        199.75        201.53         6.23 o                         
   4   8  13         54.53         52.58         3.66 o                         
   5   8  13          3.77          2.33         2.46 o                         
  -6   9  13         74.23         94.32        10.37 o                         
  -5   9  13          5.13          7.27         1.58 o                         
  -4   9  13         38.78         38.12         3.59 o                         
  -3   9  13        376.74        403.02         7.93 o                         
  -2   9  13        361.55        376.89         7.37 o                         
  -1   9  13         87.88        100.47         3.94 o                         
   0   9  13        286.87        308.57         8.03 o                         
   1   9  13         48.78         52.93         3.08 o                         
   2   9  13          1.22          0.27         2.82 o                         
   3   9  13         25.68         22.64         2.93 o                         
   4   9  13          0.79          2.39         2.34 o                         
  -4  10  13         13.44          9.17         2.17 o                         
  -3  10  13          8.61          7.65         1.75 o                         
  -2  10  13         72.64         71.12         3.48 o                         
  -1  10  13        116.88        114.51         4.57 o                         
   0  10  13         25.83         29.21         2.11 o                         
   1  10  13          8.33          4.38         2.08 o                         
   2  10  13         21.22         25.85         2.62 o                         
  -2  11  13        194.02        208.82        14.41 o                         
  -1  11  13        162.32        170.97        13.26 o                         
  -9   0  14         58.71         55.13        11.14 o                         
  -8   0  14         25.38         27.00         4.24 o                         
  -7   0  14         47.18         49.74         3.05 o                         
  -6   0  14        629.52        648.39        10.17 o                         
  -5   0  14        768.13        786.36        14.14 o                         
  -4   0  14         34.68         41.81         6.46 o                         
  -3   0  14         28.02         31.36         3.07 o                         
  -2   0  14        264.00        258.92         6.22 o                         
  -1   0  14         31.57         29.35         2.23 o                         
   0   0  14        560.21        537.13        10.44 o                         
   1   0  14       1098.40       1111.19        19.08 o                         
   2   0  14       1233.17       1296.62        21.96 o                         
   3   0  14          7.23          7.85         2.88 o                         
   4   0  14        136.66        130.79        16.23 o                         
   5   0  14         17.85         14.72         3.75 o                         
   6   0  14         25.79         31.94         7.20 o                         
   7   0  14        241.24        254.37         9.23 o                         
  -9   1  14          0.00          2.40         4.35 o                         
  -8   1  14         39.66         39.66         2.16 o                         
  -7   1  14         12.36         10.37         1.94 o                         
  -6   1  14         61.97         56.09         2.38 o                         
  -5   1  14         18.13         21.09         2.10 o                         
  -4   1  14          0.74          0.64         1.19 o                         
  -3   1  14        114.50        110.96         3.24 o                         
  -2   1  14          0.29          0.12         1.02 o                         
  -1   1  14        244.35        253.80         4.34 o                         
   0   1  14         10.13          7.81         1.58 o                         
   1   1  14          1.81          0.48         1.22 o                         
   2   1  14          0.14         -0.03         0.86 o                         
   3   1  14        196.42        187.66         3.87 o                         
   4   1  14        115.97        103.88         3.24 o                         
   5   1  14         54.91         51.62         2.70 o                         
   6   1  14        101.57        102.81         4.18 o                         
   7   1  14         39.42         50.85         3.57 o                         
  -9   2  14          2.03         -5.19         5.19 o                         
  -8   2  14         42.88         47.96         2.46 o                         
  -7   2  14        260.09        268.52         5.99 o                         
  -6   2  14        362.05        379.24         5.34 o                         
  -5   2  14         45.64         41.38         2.51 o                         
  -4   2  14        371.55        389.97         6.67 o                         
  -3   2  14        267.23        285.55         5.72 o                         
  -2   2  14          9.62          9.12         1.45 o                         
  -1   2  14        177.92        184.38         3.85 o                         
   0   2  14        717.20        702.26         8.91 o                         
   1   2  14       1718.74       1718.20        18.49 o                         
   2   2  14         26.48         33.70         2.26 o                         
   3   2  14        199.70        189.43         5.00 o                         
   4   2  14         37.93         51.17         3.11 o                         
   5   2  14          7.05          5.95         2.07 o                         
   6   2  14          6.43          3.78         1.93 o                         
   7   2  14         81.40         65.79         3.95 o                         
  -9   3  14          1.31          0.00         5.19 o                         
  -8   3  14        109.42        105.45         4.58 o                         
  -7   3  14         39.07         40.97         3.12 o                         
  -6   3  14          6.22         10.46         1.27 o                         
  -5   3  14          2.24         -0.20         1.32 o                         
  -4   3  14          9.84         12.20         1.88 o                         
  -3   3  14         41.82         34.08         2.35 o                         
  -2   3  14         60.74         63.72         4.51 o                         
  -1   3  14         76.55         73.91         2.72 o                         
   0   3  14         14.33         10.09         1.36 o                         
   1   3  14        442.22        426.42         5.91 o                         
   2   3  14          2.59          3.28         1.40 o                         
   3   3  14        365.48        366.95         6.43 o                         
   4   3  14        258.88        268.20         7.75 o                         
   5   3  14        109.35        107.04         4.52 o                         
   6   3  14        187.66        195.35         5.41 o                         
   7   3  14         47.38         42.35         3.47 o                         
  -9   4  14         14.54          9.80         4.99 o                         
  -8   4  14          0.41          1.11         1.40 o                         
  -7   4  14          6.71          6.14         1.42 o                         
  -6   4  14         49.31         46.92         2.18 o                         
  -5   4  14         28.16         27.17         1.97 o                         
  -4   4  14         46.81         42.83         3.74 o                         
  -3   4  14         42.74         49.90         2.88 o                         
  -2   4  14        104.72        108.89         3.85 o                         
  -1   4  14          4.87          3.72         1.31 o                         
   0   4  14         32.57         28.18         2.06 o                         
   1   4  14         25.50         22.80         1.95 o                         
   2   4  14         15.66         11.91         1.61 o                         
   3   4  14         20.66         17.99         1.98 o                         
   4   4  14         45.89         46.29         2.91 o                         
   5   4  14         33.44         42.13         3.03 o                         
   6   4  14          9.81         11.19         2.21 o                         
   7   4  14          0.00         -4.61         4.61 o                         
  -8   5  14          0.64          0.55         2.51 o                         
  -7   5  14        309.07        300.36         6.44 o                         
  -6   5  14         43.91         44.77         2.87 o                         
  -5   5  14        103.76         99.42         3.44 o                         
  -4   5  14          1.79         -0.51         1.38 o                         
  -3   5  14         90.40         94.38         3.84 o                         
  -2   5  14         22.34         18.66         2.26 o                         
  -1   5  14          4.83          4.20         1.43 o                         
   0   5  14         81.29         71.90         3.06 o                         
   1   5  14        268.29        241.86         5.11 o                         
   2   5  14          7.95          7.23         1.55 o                         
   3   5  14        182.00        197.14         5.91 o                         
   4   5  14        612.64        621.91        10.91 o                         
   5   5  14         24.98         26.66         3.03 o                         
   6   5  14         57.96         55.55         3.76 o                         
  -8   6  14          2.35          2.33         3.09 o                         
  -7   6  14         43.93         36.44         2.73 o                         
  -6   6  14         81.66         78.61         2.83 o                         
  -5   6  14         96.94         98.70         3.59 o                         
  -4   6  14         56.47         57.34         3.59 o                         
  -3   6  14        309.56        296.15         7.19 o                         
  -2   6  14         50.81         54.91         3.14 o                         
  -1   6  14        271.61        276.04         6.17 o                         
   0   6  14         37.01         41.51         2.74 o                         
   1   6  14          3.55          2.07         1.33 o                         
   2   6  14          3.76          0.55         1.38 o                         
   3   6  14          1.34          4.21         1.73 o                         
   4   6  14         34.90         42.81         4.28 o                         
   5   6  14         28.30         25.26         2.93 o                         
  -7   7  14         57.36         64.79         6.40 o                         
  -6   7  14        276.97        265.63         5.68 o                         
  -5   7  14          0.00         -0.21         1.93 o                         
  -4   7  14         43.66         45.15         4.08 o                         
  -3   7  14        224.77        219.12         6.41 o                         
  -2   7  14         63.97         67.35         4.01 o                         
  -1   7  14         18.35         17.25         2.12 o                         
   0   7  14         13.90         12.34         2.01 o                         
   1   7  14          7.99          9.50         1.63 o                         
   2   7  14         13.86          8.98         1.75 o                         
   3   7  14         91.04         97.21         4.33 o                         
   4   7  14        200.84        211.38         6.43 o                         
   5   7  14         39.52         42.86         3.35 o                         
  -6   8  14        187.67        193.92         9.78 o                         
  -5   8  14         14.38         13.74         2.16 o                         
  -4   8  14         65.11         75.44         3.30 o                         
  -3   8  14         11.40          9.42         1.61 o                         
  -2   8  14        166.15        164.96         8.68 o                         
  -1   8  14        191.39        202.30         5.72 o                         
   0   8  14        240.02        233.67         7.30 o                         
   1   8  14        342.99        312.68         6.18 o                         
   2   8  14         79.48         75.69         3.65 o                         
   3   8  14          1.07         -0.51         1.79 o                         
   4   8  14        421.53        448.20         9.95 o                         
  -5   9  14          0.73          2.31         3.84 o                         
  -4   9  14         22.79         20.33         2.39 o                         
  -3   9  14          3.31          4.54         1.54 o                         
  -2   9  14         72.75         67.87         2.78 o                         
  -1   9  14         12.22         16.89         2.44 o                         
   0   9  14          5.05          5.61         2.00 o                         
   1   9  14         36.11         34.04         2.84 o                         
   2   9  14         34.92         32.15         2.80 o                         
   3   9  14         44.02         31.79         5.66 o                         
  -3  10  14        143.50        149.84        11.91 o                         
  -2  10  14        154.42        168.18         6.44 o                         
  -1  10  14        126.49        139.62         8.68 o                         
   0  10  14        250.59        278.01        10.05 o                         
   1  10  14        223.06        241.18        12.16 o                         
   2  10  14          5.89         10.28         4.71 o                         
  -9   1  15          1.29          3.36         3.10 o                         
  -8   1  15         16.97         17.88         1.70 o                         
  -7   1  15         61.59         74.39         2.62 o                         
  -6   1  15         17.73         20.06         2.24 o                         
  -5   1  15        384.66        369.01         6.83 o                         
  -4   1  15        364.99        358.57         6.44 o                         
  -3   1  15         14.37         18.04         1.82 o                         
  -2   1  15        174.55        181.40         6.51 o                         
  -1   1  15        452.44        470.23         7.05 o                         
   0   1  15        192.20        187.74         4.60 o                         
   1   1  15        646.27        650.65         7.96 o                         
   2   1  15        427.92        435.99         7.60 o                         
   3   1  15        117.91        115.94         3.04 o                         
   4   1  15        147.84        148.94         4.13 o                         
   5   1  15         57.25         59.28         4.05 o                         
   6   1  15         71.08         61.80         3.54 o                         
  -9   2  15         13.04         14.88         3.42 o                         
  -8   2  15          1.27          0.37         1.27 o                         
  -7   2  15          8.76          8.61         1.48 o                         
  -6   2  15         53.58         55.88         2.94 o                         
  -5   2  15        140.92        130.48         4.28 o                         
  -4   2  15        554.42        569.45         9.25 o                         
  -3   2  15         63.84         63.76         2.82 o                         
  -2   2  15          1.23         -0.45         1.06 o                         
  -1   2  15         75.08         76.10         2.63 o                         
   0   2  15        302.92        299.04         5.25 o                         
   1   2  15         25.21         29.22         1.80 o                         
   2   2  15        237.03        233.26         9.95 o                         
   3   2  15        139.22        141.10         4.01 o                         
   4   2  15         38.15         31.04         2.21 o                         
   5   2  15         46.76         53.14         3.07 o                         
   6   2  15         80.26         79.99         3.89 o                         
  -8   3  15        154.75        149.51         4.83 o                         
  -7   3  15          3.61          2.97         1.16 o                         
  -6   3  15          3.90          3.54         1.83 o                         
  -5   3  15        152.86        144.97         4.63 o                         
  -4   3  15        329.15        323.60         6.67 o                         
  -3   3  15          0.03         -0.34         1.27 o                         
  -2   3  15         64.45         66.27         2.98 o                         
  -1   3  15         21.77         21.56         2.68 o                         
   0   3  15         54.32         51.30         3.89 o                         
   1   3  15        305.12        269.93         4.82 o                         
   2   3  15         23.34         23.58         2.48 o                         
   3   3  15         59.54         70.34         2.77 o                         
   4   3  15        188.47        215.49         5.12 o                         
   5   3  15         28.20         31.69         2.53 o                         
   6   3  15        145.50        170.09         5.25 o                         
   7   3  15         37.23         27.09         7.88 o                         
  -8   4  15        151.76        162.54         6.52 o                         
  -7   4  15         34.71         34.51         2.01 o                         
  -6   4  15         14.40         11.74         2.49 o                         
  -5   4  15          2.04          2.64         1.74 o                         
  -4   4  15         38.97         35.16         2.80 o                         
  -3   4  15        138.67        131.21         4.42 o                         
  -2   4  15         50.92         51.21         2.85 o                         
  -1   4  15          0.33         -0.01         1.23 o                         
   0   4  15          0.89          1.32         1.45 o                         
   1   4  15        348.45        363.91         8.75 o                         
   2   4  15         41.28         40.43         2.49 o                         
   3   4  15         50.01         45.52         2.84 o                         
   4   4  15        249.70        267.85         6.40 o                         
   5   4  15        276.77        268.54         7.24 o                         
   6   4  15        303.83        321.73         7.99 o                         
  -7   5  15         11.45         15.85         1.61 o                         
  -6   5  15         37.68         43.35         2.59 o                         
  -5   5  15          5.00          5.20         1.85 o                         
  -4   5  15         52.44         41.77         3.21 o                         
  -3   5  15         35.53         34.64         2.75 o                         
  -2   5  15          0.01         -0.40         1.44 o                         
  -1   5  15         12.34          9.57         2.21 o                         
   0   5  15         97.62        106.52         3.69 o                         
   1   5  15        125.83        129.07         3.73 o                         
   2   5  15         45.78         40.60         3.60 o                         
   3   5  15          6.59          5.98         1.71 o                         
   4   5  15          0.81          0.09         1.78 o                         
   5   5  15          5.27          1.62         1.77 o                         
  -7   6  15         56.73         61.75         5.91 o                         
  -6   6  15        306.95        298.44         9.81 o                         
  -5   6  15        175.37        184.35         5.22 o                         
  -4   6  15        183.65        171.85         5.69 o                         
  -3   6  15         22.23         16.25         2.29 o                         
  -2   6  15          1.64          1.30         1.55 o                         
  -1   6  15         99.01         93.55         3.73 o                         
   0   6  15        149.94        138.67         4.41 o                         
   1   6  15          0.00         -0.16         1.30 o                         
   2   6  15        117.70        113.19         3.96 o                         
   3   6  15         78.44         82.71         3.87 o                         
   4   6  15         52.80         50.83         5.01 o                         
   5   6  15         34.90         30.77         3.65 o                         
  -6   7  15         35.57         38.07         3.07 o                         
  -5   7  15         87.35        102.61         5.46 o                         
  -4   7  15          2.82          4.62         1.96 o                         
  -3   7  15          0.03         -0.52         1.56 o                         
  -2   7  15        652.74        615.34        11.40 o                         
  -1   7  15        230.28        242.48         6.14 o                         
   0   7  15         21.90         21.01         2.34 o                         
   1   7  15        130.00        145.66         5.13 o                         
   2   7  15        176.90        168.49         5.05 o                         
   3   7  15         53.52         60.97         3.69 o                         
   4   7  15        107.78         97.67         4.48 o                         
  -5   8  15          8.03         13.43         2.18 o                         
  -4   8  15         19.18         15.13         2.88 o                         
  -3   8  15          1.46         -0.77         1.80 o                         
  -2   8  15          3.21          2.47         1.83 o                         
  -1   8  15          0.02         -1.25         1.57 o                         
   0   8  15          6.78          3.11         1.77 o                         
   1   8  15          3.51          2.23         1.90 o                         
   2   8  15          5.70          8.15         1.95 o                         
   3   8  15        145.55        164.32        10.13 o                         
  -4   9  15         66.56         69.71         3.90 o                         
  -3   9  15         51.38         42.07         6.72 o                         
  -2   9  15         72.55         71.86         5.11 o                         
  -1   9  15        393.83        410.27         8.83 o                         
   0   9  15        284.08        307.72         7.54 o                         
   1   9  15        166.01        177.50        11.91 o                         
   2   9  15        115.82        137.86         7.43 o                         
  -8   0  16          3.69         -0.04         1.48 o                         
  -7   0  16          1.50          0.69         2.05 o                         
  -6   0  16         98.91         94.79         6.77 o                         
  -5   0  16        496.11        509.15        15.28 o                         
  -4   0  16         56.48         57.40         3.73 o                         
  -3   0  16        138.33        156.22         5.40 o                         
  -2   0  16        138.23        144.80         4.89 o                         
  -1   0  16        114.19        111.45         4.02 o                         
   0   0  16          0.25         -0.28         1.02 o                         
   1   0  16        361.72        354.69        11.89 o                         
   2   0  16        145.42        154.65         8.48 o                         
   3   0  16        238.52        247.61         6.49 o                         
   4   0  16        401.36        409.79         9.91 o                         
   5   0  16        465.77        486.51        13.20 o                         
   6   0  16        428.35        447.23        13.79 o                         
  -8   1  16         36.55         35.62         2.80 o                         
  -7   1  16          7.45          3.59         1.60 o                         
  -6   1  16         64.20         63.36         4.26 o                         
  -5   1  16        217.19        211.68         5.22 o                         
  -4   1  16         21.47         20.70         2.21 o                         
  -3   1  16        173.78        169.76         4.43 o                         
  -2   1  16          1.65          2.31         1.27 o                         
  -1   1  16         77.55         85.81         3.19 o                         
   0   1  16          0.45         -0.49         1.02 o                         
   1   1  16          3.84          4.95         1.69 o                         
   2   1  16        115.43        115.02         3.51 o                         
   3   1  16         18.90         19.30         2.15 o                         
   4   1  16         10.10          9.01         1.61 o                         
   5   1  16         28.17         19.76         2.24 o                         
   6   1  16         24.41         26.50         2.78 o                         
  -8   2  16          2.91          0.97         1.42 o                         
  -7   2  16          0.75          0.76         1.61 o                         
  -6   2  16         38.55         38.60         2.99 o                         
  -5   2  16         95.15        103.77         4.44 o                         
  -4   2  16        174.11        186.38         4.99 o                         
  -3   2  16         14.27         11.41         1.74 o                         
  -2   2  16         51.16         47.43         2.53 o                         
  -1   2  16         86.78         87.87         2.89 o                         
   0   2  16       1060.86       1052.50        17.36 o                         
   1   2  16        257.09        254.05         5.76 o                         
   2   2  16         78.77         78.42         4.06 o                         
   3   2  16        318.73        331.21         5.89 o                         
   4   2  16         47.25         54.63         2.71 o                         
   5   2  16          4.05          4.04         1.72 o                         
   6   2  16          8.47          4.93         1.97 o                         
  -8   3  16         17.20         22.48         6.15 o                         
  -7   3  16        112.20        110.50         5.42 o                         
  -6   3  16          6.40          8.76         2.10 o                         
  -5   3  16         19.28         20.15         2.45 o                         
  -4   3  16        883.85        871.62        13.67 o                         
  -3   3  16          3.35          5.23         1.77 o                         
  -2   3  16         16.37         14.37         1.90 o                         
  -1   3  16        121.71        107.38         3.58 o                         
   0   3  16        125.22        112.39         4.30 o                         
   1   3  16        130.99        121.98         3.35 o                         
   2   3  16         70.80         54.81         2.43 o                         
   3   3  16         16.41         14.28         1.78 o                         
   4   3  16          1.70          0.93         1.35 o                         
   5   3  16        102.76        126.41         4.51 o                         
   6   3  16          1.49          3.27         5.57 o                         
  -7   4  16         38.84         33.56         3.31 o                         
  -6   4  16          0.04         -0.30         1.66 o                         
  -5   4  16         25.06         20.77         2.66 o                         
  -4   4  16          8.49          5.68         3.02 o                         
  -3   4  16         97.38         91.06         4.30 o                         
  -2   4  16         19.08         16.06         2.09 o                         
  -1   4  16         68.41         68.08         2.97 o                         
   0   4  16         50.30         44.24         2.46 o                         
   1   4  16         13.26         14.69         1.78 o                         
   2   4  16        128.90        131.25         4.71 o                         
   3   4  16          5.58          5.37         1.65 o                         
   4   4  16         18.07         20.70         3.25 o                         
   5   4  16          0.06          0.35         1.76 o                         
   6   4  16          0.29         -4.80         4.80 o                         
  -7   5  16        110.91        121.23         5.06 o                         
  -6   5  16         29.02         32.49         3.26 o                         
  -5   5  16        110.76        114.00         4.84 o                         
  -4   5  16        583.67        585.46        11.05 o                         
  -3   5  16        176.50        174.31         5.42 o                         
  -2   5  16          9.68         10.65         2.16 o                         
  -1   5  16         36.85         35.82         2.62 o                         
   0   5  16          9.62          9.65         1.76 o                         
   1   5  16          3.19          3.70         1.60 o                         
   2   5  16         24.21         22.28         2.35 o                         
   3   5  16          5.12          9.10         2.03 o                         
   4   5  16          8.69          6.02         1.91 o                         
   5   5  16          8.07          8.89         3.50 o                         
  -6   6  16         16.44         19.84         3.06 o                         
  -5   6  16          2.40          2.00         2.05 o                         
  -4   6  16          1.20          2.93         1.82 o                         
  -3   6  16          3.17          0.87         1.70 o                         
  -2   6  16         37.11         37.71         2.89 o                         
  -1   6  16        100.06         90.36         3.73 o                         
   0   6  16        274.22        272.25         6.83 o                         
   1   6  16         87.45         89.99         3.96 o                         
   2   6  16        203.71        231.12         7.59 o                         
   3   6  16          2.58          2.12         1.76 o                         
   4   6  16         41.49         41.78         3.19 o                         
  -5   7  16         31.69         43.80         6.72 o                         
  -4   7  16        209.57        229.98         7.93 o                         
  -3   7  16        112.24        114.95         5.81 o                         
  -2   7  16          0.44          1.07         1.79 o                         
  -1   7  16         16.73         13.56         2.15 o                         
   0   7  16         22.75         17.86         2.32 o                         
   1   7  16         16.23         17.70         2.54 o                         
   2   7  16          8.47          9.01         2.17 o                         
   3   7  16         60.16         65.39         3.76 o                         
  -3   8  16         56.97         61.94         3.70 o                         
  -2   8  16         16.59         22.34         2.84 o                         
  -1   8  16          5.46          5.39         1.96 o                         
   0   8  16         37.78         29.99         3.89 o                         
   1   8  16        249.64        279.69         7.59 o                         
   2   8  16         57.33         54.36         9.61 o                         
   3   8  16        332.63        366.53        21.13 o                         
   0   9  16         31.23         47.64         9.22 o                         
  -8   1  17          0.00          1.15         4.80 o                         
  -7   1  17          0.92          1.76         1.93 o                         
  -6   1  17          3.60          3.56         1.65 o                         
  -5   1  17          4.13          6.39         1.68 o                         
  -4   1  17          5.39          6.04         1.58 o                         
  -3   1  17         14.43         14.05         1.91 o                         
  -2   1  17        108.51         98.49         3.31 o                         
  -1   1  17        572.90        577.14         7.98 o                         
   0   1  17         68.41         71.88         3.16 o                         
   1   1  17          2.85          2.93         1.18 o                         
   2   1  17        340.49        326.38         9.80 o                         
   3   1  17        177.57        171.54         6.54 o                         
   4   1  17         18.47         19.53         3.01 o                         
   5   1  17        535.12        573.67        10.08 o                         
  -7   2  17          5.99          6.32         1.85 o                         
  -6   2  17          0.03         -1.57         1.64 o                         
  -5   2  17        120.88        116.11         5.03 o                         
  -4   2  17        105.68        113.96         4.03 o                         
  -3   2  17        206.66        211.47         5.20 o                         
  -2   2  17        254.96        259.06         6.30 o                         
  -1   2  17        145.68        146.81         3.84 o                         
   0   2  17          6.77          5.01         1.19 o                         
   1   2  17         60.08         55.21         3.09 o                         
   2   2  17          0.11         -0.53         1.75 o                         
   3   2  17          1.30          2.17         1.20 o                         
   4   2  17          6.38          7.32         1.58 o                         
   5   2  17          5.53          5.73         3.52 o                         
  -7   3  17          1.20          1.15         3.27 o                         
  -6   3  17          8.56          9.51         2.20 o                         
  -5   3  17         78.04         81.00         4.01 o                         
  -4   3  17          5.92          4.62         2.48 o                         
  -3   3  17         28.96         29.00         2.59 o                         
  -2   3  17         12.62         11.16         1.90 o                         
  -1   3  17         52.50         56.16         2.79 o                         
   0   3  17         14.27         13.67         1.60 o                         
   1   3  17          8.96          8.84         1.43 o                         
   2   3  17        160.24        155.82         5.16 o                         
   3   3  17         58.34         61.16         2.83 o                         
   4   3  17        105.37        113.98         3.83 o                         
   5   3  17          2.28          2.35         1.66 o                         
  -6   4  17         67.83         72.04         4.78 o                         
  -5   4  17         86.50         86.48         4.25 o                         
  -4   4  17        200.19        207.06         9.90 o                         
  -3   4  17         74.54         81.82         3.81 o                         
  -2   4  17        105.60        105.12         4.27 o                         
  -1   4  17         12.86         10.98         1.82 o                         
   0   4  17        368.34        353.36         6.76 o                         
   1   4  17          4.25          5.80         1.96 o                         
   2   4  17          4.73          7.04         1.86 o                         
   3   4  17        375.29        372.12         7.62 o                         
   4   4  17        108.66        119.88         4.47 o                         
   5   4  17         10.91         13.64         5.96 o                         
  -5   5  17         24.33         20.81         3.20 o                         
  -4   5  17          5.75          2.01         2.26 o                         
  -3   5  17          5.86          4.75         1.80 o                         
  -2   5  17         18.34         20.33         2.49 o                         
  -1   5  17          5.54          3.13         1.57 o                         
   0   5  17         83.45         92.18         3.56 o                         
   1   5  17          1.39          1.81         1.48 o                         
   2   5  17          4.81          4.95         1.79 o                         
   3   5  17          1.59          2.36         1.66 o                         
   4   5  17        110.59        115.11         5.31 o                         
  -5   6  17         24.80         22.67         5.38 o                         
  -4   6  17        103.78        114.83         5.00 o                         
  -3   6  17        646.53        651.13        14.65 o                         
  -2   6  17        502.28        511.29        10.11 o                         
  -1   6  17         78.64         77.75         3.58 o                         
   0   6  17         13.44         12.01         2.00 o                         
   1   6  17          0.76          2.27         1.61 o                         
   2   6  17          6.92          7.46         2.17 o                         
   3   6  17        161.75        186.54         6.80 o                         
  -3   7  17         74.25         68.55         6.07 o                         
  -2   7  17        103.37         99.12         4.93 o                         
  -1   7  17         18.37         14.92         2.22 o                         
   0   7  17          0.34          0.95         1.55 o                         
   1   7  17          1.15          1.59         1.80 o                         
   3   7  17         41.77         34.91         8.55 o                         
  -1   8  17        247.73        278.36        18.25 o                         
   0   8  17          7.97          5.80         3.84 o                         
   1   8  17         50.78         34.39         8.07 o                         
  -7   0  18         37.61         42.84         9.61 o                         
  -6   0  18          4.81          2.05         2.58 o                         
  -5   0  18        229.70        236.39        11.61 o                         
  -4   0  18         26.83         32.52         3.54 o                         
  -3   0  18        106.43        112.02         5.45 o                         
  -2   0  18        246.71        272.60        10.55 o                         
  -1   0  18          0.05          2.50         1.70 o                         
   0   0  18         16.78         17.27         3.93 o                         
   4   0  18         95.93         96.54         6.50 o                         
   5   0  18         83.43         92.03         5.16 o                         
  -7   1  18          0.00         -1.92         5.19 o                         
  -6   1  18        168.64        174.35         6.62 o                         
  -5   1  18         15.90         11.64         1.95 o                         
  -4   1  18          4.91          6.75         1.57 o                         
  -3   1  18        185.95        184.82         4.63 o                         
  -2   1  18          0.74          0.25         1.26 o                         
  -1   1  18          8.07         12.52         1.78 o                         
   0   1  18          6.29          6.21         2.12 o                         
   3   1  18         14.64         17.10         2.69 o                         
   4   1  18          0.07          3.28         1.89 o                         
   5   1  18        130.39        140.64        13.95 o                         
  -6   2  18          2.37          1.17         1.66 o                         
  -5   2  18          3.40          5.05         1.81 o                         
  -4   2  18         40.27         35.57         2.72 o                         
  -3   2  18          0.02         -1.10         1.29 o                         
  -2   2  18        225.84        211.83         5.07 o                         
  -1   2  18          1.62          2.44         1.28 o                         
   0   2  18          6.53          2.79         1.95 o                         
   1   2  18         44.46         50.11         3.36 o                         
   2   2  18        536.90        520.79        15.37 o                         
   3   2  18        165.39        180.77         8.07 o                         
   4   2  18         29.25         31.32         2.44 o                         
  -6   3  18         56.70         46.87         9.99 o                         
  -5   3  18        170.17        168.41        10.44 o                         
  -4   3  18         16.48         16.84         2.37 o                         
  -3   3  18         10.36         14.34         2.07 o                         
  -2   3  18         50.31         50.60         2.92 o                         
  -1   3  18        428.34        426.87         7.99 o                         
   0   3  18       1006.60       1009.12        13.80 o                         
   1   3  18          6.07          4.47         1.42 o                         
   2   3  18          0.02         -0.60         1.29 o                         
   3   3  18        117.69        124.45         4.23 o                         
   4   3  18          0.62         -1.51         3.02 o                         
  -5   4  18         11.23          9.22         2.48 o                         
  -4   4  18          7.68          7.24         2.04 o                         
  -3   4  18          3.60          4.56         1.80 o                         
  -2   4  18          0.02         -0.77         1.38 o                         
  -1   4  18          7.37          9.69         2.03 o                         
   0   4  18          5.36          5.38         1.76 o                         
   1   4  18         98.08        106.49         3.76 o                         
   2   4  18         31.78         36.80         5.41 o                         
   3   4  18          0.76         -0.41         3.33 o                         
   4   4  18         49.32         54.90         3.89 o                         
  -4   5  18         68.89         72.58         3.86 o                         
  -3   5  18        306.13        324.48         8.63 o                         
  -2   5  18        162.23        155.82         5.17 o                         
  -1   5  18        383.34        372.79         8.02 o                         
   0   5  18        190.72        204.40         7.16 o                         
   1   5  18         25.60         22.78         2.46 o                         
   2   5  18         72.79         80.01         4.07 o                         
   3   5  18          2.23         -1.15         2.99 o                         
  -3   6  18          0.40          1.56         2.66 o                         
  -2   6  18          9.07         10.09         2.19 o                         
  -1   6  18         58.00         63.17         3.69 o                         
   0   6  18         31.79         31.38         2.74 o                         
   1   6  18         10.20         13.95         2.53 o                         
  -1   7  18        105.96        103.54        11.72 o                         
   0   7  18        130.09        116.80        12.10 o                         
   1   7  18          1.29          0.19         4.23 o                         
  -6   1  19        181.89        199.98        17.10 o                         
  -5   1  19        182.97        172.27         5.58 o                         
  -4   1  19          3.28          0.29         1.40 o                         
  -3   1  19         13.23         11.43         1.85 o                         
  -2   1  19         20.05         20.75         2.04 o                         
  -1   1  19          0.04         -1.31         1.40 o                         
   0   1  19         34.56         31.81         2.40 o                         
   3   1  19         20.12         21.32         2.69 o                         
   4   1  19         53.25         53.11         5.05 o                         
  -5   2  19         15.59          5.19         6.15 o                         
  -4   2  19         22.24         24.35         2.51 o                         
  -3   2  19          7.35          6.38         1.68 o                         
  -2   2  19        243.54        244.36         5.58 o                         
  -1   2  19        150.36        156.30         4.14 o                         
   0   2  19        107.25        124.21         3.56 o                         
   1   2  19        157.39        167.51         7.30 o                         
   2   2  19         59.38         56.67         4.03 o                         
   3   2  19          0.73         -2.11         2.11 o                         
   4   2  19        132.36        137.36         5.73 o                         
  -5   3  19          0.00         -1.34         4.80 o                         
  -4   3  19          3.90          3.87         2.79 o                         
  -3   3  19          0.64          0.45         1.56 o                         
  -2   3  19         35.03         37.78         3.30 o                         
  -1   3  19         52.79         53.41         4.73 o                         
   0   3  19         23.80         24.42         1.98 o                         
   1   3  19         19.98         17.50         1.83 o                         
   2   3  19          6.56          5.98         2.52 o                         
   3   3  19         43.14         43.08         2.91 o                         
  -4   4  19          4.17          1.73         5.76 o                         
  -3   4  19        115.56        107.52         4.45 o                         
  -2   4  19        111.04        121.43         4.54 o                         
  -1   4  19        536.02        557.05        10.81 o                         
   0   4  19        118.11        125.16         4.03 o                         
   1   4  19         16.71         21.61         2.63 o                         
   2   4  19         22.86         19.77         2.25 o                         
   3   4  19         49.83         47.98         3.79 o                         
  -3   5  19          9.35          1.54         5.19 o                         
  -2   5  19          5.26          3.53         2.09 o                         
  -1   5  19          2.30          6.38         1.85 o                         
   0   5  19         52.76         52.41         4.03 o                         
   1   5  19          0.34          1.69         2.10 o                         
  -1   6  19          8.58          2.50         4.80 o                         
   0   6  19         81.42         79.53        10.18 o                         
  -3   0  20         51.55         57.27         5.66 o                         
  -2   0  20          3.75          6.03         2.37 o                         
  -1   0  20         84.58         87.19         4.66 o                         
   0   0  20         11.85          9.36         1.78 o                         
  -3   1  20         73.50         68.62         3.28 o                         
  -2   1  20         11.02         10.10         1.78 o                         
  -1   1  20         56.25         54.99         2.55 o                         
   0   1  20          4.31          4.31         1.72 o                         
  -4   2  20          7.01         12.10         6.53 o                         
  -3   2  20          0.06         -0.01         1.33 o                         
  -2   2  20         85.17         79.71         3.58 o                         
  -1   2  20        168.29        166.76         4.61 o                         
   0   2  20         87.37         85.30         5.34 o                         
   1   2  20         51.49         57.25         4.42 o                         
   2   2  20         16.26         13.64         2.50 o                         
  -3   3  20          7.47          3.46         5.57 o                         
  -2   3  20         25.44         25.09         2.48 o                         
  -1   3  20        188.88        187.47         5.40 o                         
   0   3  20        112.30        121.69         4.33 o                         
   1   3  20        106.18         96.63         6.34 o                         
  -2   4  20          0.06         -1.73         5.38 o                         
  -1   4  20          0.07          0.20         2.44 o                         
   0   4  20         13.84         10.13         2.89 o                         
   1   4  20         22.19         21.56         2.83 o                         
  -1   1  21          8.25          9.13         1.82 o                         
   0   1  21          6.88          5.19         2.11 o                         
  -1   2  21         13.72         13.29         2.85 o                         
                                                                                
